# Supplementary material for: Phosphoproteome Analysis of Invasion and Metastasis-Related Factors in Pancreatic Cancer Cells
Source: PLoS One. 2016 Mar 25;11(3):e0152280. doi: 10.1371/journal.pone.0152280 (PMC4807880; doi:10.1371/journal.pone.0152280)
Supplement: S3 Table — The coordinates and proteins were indicated in the table. (XLSX) [file pone.0152280.s003.xlsx]

## Sheet: PC-1.0
			The actual microarray signal intensity were analyzed with GenePix Pro 6.0.(PC-1.0)
Block	Column	Row	Name	ID	F532 Median	F532 Mean	F532 SD	F532 CV	B532	B532 Median	B532 Mean	B532 SD	B532 CV	SNR 532
12	13	9	FADD (Ab-194)	979	4493	4443	2339	52	108	108	112	43	38	100.721
5	1	7	VE-Cadherin (Phospho-Tyr731)	416	4872	7149	6616	92	70	70	76	74	97	95.581
9	4	9	RAD52 (Ab-104)	799	19045	23804	19248	80	69	69	89	266	298	89.154
1	1	1	Positive Marker	P	11992	15580	9958	63	82	82	94	187	198	82.813
16	19	9	Positive Marker	P	7569	9163	6632	72	85	85	97	117	120	77.487
2	1	2	SEK1/MKK4 (Phospho-Ser80)	17	2295	2961	2827	95	109	109	113	39	34	73.026
11	13	9	FADD (Ab-194)	979	2498	2931	2254	76	76	76	80	42	52	67.881
2	1	1	Positive Marker	P	11249	13861	9308	67	110	110	128	212	165	64.778
7	1	9	FGFR1 (Ab-654)	625	4423	4652	3655	78	72	72	77	76	98	60.197
6	6	3	BCL-XL (Ab-62)	345	5213	5400	2090	38	129	129	141	89	63	59.09
13	3	3	CDC25C (Ab-216)	1026	2276	2332	1427	61	70	70	76	39	51	57.846
5	6	3	BCL-XL (Ab-62)	345	4774	5274	2504	47	94	94	105	91	86	56.802
13	3	9	PECAM-1 (Ab-713)	1140	3606	4392	3096	70	71	71	79	81	102	53.247
15	19	9	Positive Marker	P	7665	9241	6277	67	81	81	101	172	170	53.14
14	3	3	CDC25C (Ab-216)	1026	1793	2100	1182	56	99	99	104	42	40	47.524
5	2	1	Elk1 (Phospho-Ser389)	303	1153	1537	1043	67	74	74	78	31	39	47.065
10	11	7	DAXX (Ab-668)	768	6307	8987	6397	71	104	104	125	219	175	40.466
7	19	7	SYK (Ab-525)	605	3541	3615	2160	59	101	101	112	90	80	38.922
1	8	6	HER4/ErbB4 (Phospho-Tyr1284)	100	1576	1704	799	46	94	94	100	42	42	38.19
10	1	7	4E-BP1 (Ab-65)	758	1426	1556	831	53	105	105	110	38	34	38.053
5	4	7	claudin 6 (Phospho-Tyr219)	419	1270	1380	671	48	96	96	99	34	34	37.676
3	3	7	Vinculin (Phospho-Tyr821)	266	2200	2291	1554	67	79	79	86	59	68	37.373
7	2	9	Lamin A/B(lamin A/C)(Ab-392)	626	2385	2542	1601	62	77	77	85	67	78	36.672
13	4	6	RAD52 (Phospho-Tyr104)	1084	1080	1206	748	62	76	76	80	31	38	36.323
9	8	7	Chk2 (Ab-387)	765	1144	1175	617	52	82	82	86	31	36	35.129
15	5	5	CDK7 (Phospho-Thr170)	1237	778	937	631	67	66	66	69	25	36	34.72
7	7	9	PPAR-r (Ab-112)	631	10229	11578	8897	76	81	81	100	334	334	34.365
2	16	4	IRS-1 (Ab-639)	70	2241	2680	1338	49	177	177	184	76	41	32.842
13	6	7	p53 (Ab-20)	1105	1477	1510	815	53	77	77	83	44	53	32.432
11	2	7	IKK-GAMMA (Ab-31)	930	819	909	1724	189	68	68	71	26	36	32.231
14	1	7	MDM2 (Ab-166)	1100	2266	2628	1882	71	109	109	118	80	67	31.375
5	1	4	Connexin 43 (Ab-367)	359	951	1000	399	39	68	68	73	30	41	30.9
12	12	6	Myosin regulatory light chain 2 (Phospho-Ser18)	921	1350	1422	1121	78	97	97	102	43	42	30.698
2	1	7	NMDAR2B (Phospho-Tyr1472)	112	2754	2696	1639	60	145	145	155	83	53	30.614
15	18	6	M-CSF Receptor (Phospho-Tyr809)	1269	990	1072	614	57	93	93	97	32	32	30.469
10	4	9	RAD52 (Ab-104)	799	23080	25968	18814	72	98	98	142	848	597	30.455
13	18	2	CrkII (Phospho-Tyr221)	1022	734	988	1853	187	87	87	90	30	33	29.933
11	12	8	TGFBR2 (Ab-250)	959	1120	1183	592	50	80	80	84	37	44	29.703
1	16	4	IRS-1 (Ab-639)	70	4124	4778	2631	55	107	107	125	157	125	29.637
7	3	4	eIF2A (Ab-51)	532	972	1028	389	37	81	81	85	32	37	29.469
5	1	2	Stathmin 1(Phospho-Ser15)	321	870	921	413	44	68	68	72	29	40	29.276
6	2	1	Elk1 (Phospho-Ser389)	303	1036	1406	1177	83	101	101	106	45	42	28.889
5	7	9	SREBP-1 (Ab-439)	460	1392	2121	1550	73	101	101	110	70	63	28.729
11	14	8	eNOS (Ab-1179)	961	853	909	592	65	79	79	82	29	35	28.517
2	1	8	c-Raf (Ab-296)	131	1612	1693	866	51	131	131	138	55	39	28.273
14	12	2	Trk B (Phospho-Tyr515)	1016	1084	1152	1185	102	105	105	108	37	34	28.216
2	17	8	PKC theta (Ab-538)	147	20591	22209	10179	45	160	160	220	785	356	28.011
15	11	9	Beta actin	A	742	768	475	61	68	68	71	25	35	27.88
1	1	6	FAK (Phospho-Ser910)	93	2098	2369	1643	69	82	82	88	82	93	27.817
16	11	9	Beta actin	A	1018	980	504	51	91	91	94	32	34	27.688
12	15	2	IkB-epsilon (Phospho-Ser22)	848	1065	1101	649	58	104	104	106	36	33	27.639
5	1	1	Myc (Phospho-Ser373)	302	840	872	405	46	68	68	71	29	40	27.621
11	8	6	WAVE1 (Phospho-Tyr125)	917	802	928	632	68	72	72	77	31	40	27.452
11	12	3	LIMK1 (Ab-508)	864	783	1093	1143	104	78	78	82	37	45	27.324
10	16	9	Mnk1 (Ab-385)	811	1154	1198	615	51	111	111	115	40	34	27.075
9	9	7	Cyclin D1 (Ab-286)	766	1068	1124	717	63	78	78	83	39	46	26.692
8	18	6	Gab2 (Phospho-Tyr643)	585	1461	1700	681	40	158	158	163	58	35	26.5
15	17	6	KIT (Phospho-Tyr703)	1268	789	1101	985	89	90	90	94	38	40	26.5
13	17	2	COT (Phospho-Thr290)	1021	769	883	501	56	86	86	90	30	33	26.433
4	6	4	BRCA1 (Ab-1423)	212	3590	4155	1950	46	136	136	149	152	102	26.355
12	1	7	IKK-beta (Ab-188)	929	801	881	433	49	89	89	92	30	32	26.3
12	1	2	MEK1 (Phospho-Thr291)	834	869	1164	1099	94	96	96	102	41	40	25.902
9	12	7	DYN1 (Ab-774)	769	3766	4391	2659	60	81	81	93	166	178	25.892
5	2	2	IRS-1 (Phospho-Ser307)	322	769	879	432	49	75	75	79	31	39	25.806
14	9	3	p27Kip1 (Ab-187)	1032	966	1038	483	46	106	106	110	36	32	25.778
7	2	6	PAK1 (Phospho-Ser204)	569	978	977	607	62	97	97	101	34	33	25.765
3	6	5	FOXO1A/3A (Phospho-Ser322/325)	231	925	1042	782	75	89	89	93	37	39	25.649
14	11	7	P90RSK (Ab-359/363)	1110	3389	3536	1378	38	145	145	160	132	82	25.576
15	15	3	Ezrin (Ab-566)	1209	2167	2495	1293	51	83	83	92	94	102	25.564
5	5	2	c-Kit (Phospho-Tyr721)	325	1821	2037	1006	49	92	92	100	76	76	25.487
3	3	4	FGFR1 (Ab-154)	209	830	928	438	47	84	84	88	33	37	25.455
13	19	1	IRS-1 (Phospho-Ser312)	1004	837	920	431	46	82	82	85	33	38	25.303
15	8	9	FER (Ab-402)	1316	823	827	632	76	68	68	72	30	41	25.167
14	1	4	Trk B (Phospho-Tyr705)	1043	851	1021	682	66	90	90	94	37	39	25.054
3	6	8	ACTIN Pan(a/b/g)(Ab-55/53)	288	988	1084	660	60	77	77	82	40	48	25.05
13	19	2	CrkL (Phospho-Tyr207)	1023	788	910	441	48	85	85	88	33	37	24.909
12	13	7	GRK2 (Ab-29)	941	1098	1105	485	43	104	104	109	40	36	24.9
16	6	6	PDGF R beta (Phospho-Tyr740)	1257	1027	1115	805	72	115	115	119	40	33	24.9
2	1	6	FAK (Phospho-Ser910)	93	1081	1208	778	64	135	135	139	43	30	24.86
15	17	7	AKT1 (Ab-129)	1287	624	826	982	118	79	79	83	30	36	24.767
8	7	9	PPAR-r (Ab-112)	631	6645	9218	6098	66	117	117	140	367	262	24.736
3	15	1	ATF2 (Phospho-Thr71/53)	164	951	1180	804	68	96	96	100	44	44	24.545
11	5	9	AurB/C (Ab-202/175)	971	809	808	417	51	67	67	72	30	41	24.533
7	9	1	Ezrin (Phospho-Tyr353)	481	797	845	520	61	81	81	85	31	36	24.516
1	1	3	NFkB-p105/p50 (Ab-893)	36	758	1018	1611	158	82	82	87	38	43	24.5
13	13	6	MER/SKY (Phospho-Tyr749/Tyr681)	1093	738	879	562	63	95	95	98	32	32	24.406
15	5	2	c-Jun (Ab-73)	1180	2799	3710	2651	71	69	69	81	149	183	24.356
15	2	2	Filamin A (Phospho-Ser2152)	1177	685	722	389	53	62	62	66	27	40	24.296
10	8	7	Chk2 (Ab-387)	765	1413	1434	693	48	126	126	132	54	40	24.111
14	4	1	AKT2 (Phospho-Ser474)	989	747	864	425	49	92	92	95	32	33	24.031
16	8	5	c-met (Phospho-Tyr1003)	1240	1064	1063	716	67	131	131	133	39	29	23.846
9	11	7	DAXX (Ab-668)	768	3694	4371	2664	60	80	80	94	180	191	23.761
12	14	5	P38 MAPK (Phospho-Tyr322)	904	1080	1255	862	68	114	114	118	48	40	23.688
10	11	9	MAP3K7/TAK1 (Ab-439)	806	1798	1981	1025	51	102	102	111	79	71	23.671
13	15	2	Tyrosine Hydroxylase (Phospho-Ser40)	1019	791	916	474	51	85	85	89	35	39	23.629
11	5	7	BID (Ab-78)	933	759	783	486	62	72	72	75	30	40	23.6
13	5	6	SEK1/MKK4/JNKK1 (Phospho-Ser257)	1085	792	877	502	57	78	78	81	34	41	23.412
12	8	6	WAVE1 (Phospho-Tyr125)	917	1036	1102	637	57	94	94	98	43	43	23.349
16	12	3	BCR (Ab-177)	1206	1088	1263	590	46	117	117	121	49	40	23.306
3	14	7	AXL (Phospho-Tyr691)	277	1931	2360	3265	138	111	111	123	96	78	23.302
12	4	1	p53 (Phospho-Ser46)	818	919	1006	648	64	94	94	98	39	39	23.282
5	8	7	MKK6 (Ab-207)	423	1114	1227	589	48	89	89	95	49	51	23.102
16	2	8	P70S6K (Ab-427)	1291	602	784	1579	201	87	87	91	30	32	23.1
12	5	1	p53 (Phospho-Ser315)	819	824	950	619	65	92	92	96	37	38	23.081
2	1	3	NFkB-p105/p50 (Ab-893)	36	791	1013	669	66	110	110	113	39	34	23.077
1	1	5	DYN1 (Phospho-Ser774)	74	670	815	574	70	80	80	84	32	38	22.844
5	19	9	FGFR1 (Ab-766)	472	1015	1052	544	51	90	90	96	42	43	22.762
13	11	7	P90RSK (Ab-359/363)	1110	2183	2438	1536	63	92	92	101	103	101	22.689
14	1	3	HDAC8 (Ab-39)	1024	863	946	513	54	87	87	92	38	41	22.474
13	2	5	PKD1/PKC mu (Phospho-Tyr463)	1063	755	788	541	68	65	65	69	32	46	22.469
15	19	8	Cyclin D2 (Ab-280)	1308	844	938	480	51	82	82	86	38	44	22.421
15	4	6	AURORA KINASE (Phospho-Thr288)	1255	633	605	413	68	64	64	67	24	35	22.417
11	11	7	FOXO1/3/4-PAN (Ab-24/32)	939	705	747	377	50	74	74	78	30	38	22.3
13	4	3	Chk1 (Ab-345)	1027	923	927	431	46	76	76	80	38	47	22.289
15	15	7	AKT1 (Ab-474)	1285	678	628	343	54	72	72	75	25	33	22.12
5	3	9	MAPKAPK2 (Ab-272)	456	1005	1121	559	49	82	82	88	47	53	21.979
15	18	3	MEK1 (Ab-217)	1212	695	768	503	65	87	87	91	31	34	21.839
5	9	9	SEK1/MKK4 (Ab-80)	462	951	997	373	37	86	86	92	42	45	21.548
3	1	5	CREB (Phospho-Ser121)	226	740	811	425	52	75	75	79	34	43	21.529
7	5	9	PLK1 (Ab-210)	629	1282	1439	870	60	80	80	88	63	71	21.444
7	1	2	Synuclein alpha (Phospho-Tyr125)	492	736	757	379	50	68	68	72	32	44	21.406
16	12	5	Cytokeratin 8 (Phospho-Ser431)	1244	1286	1353	926	68	138	138	144	57	39	21.211
12	15	8	IKK gamma (Ab-85)	962	1458	1591	1633	102	124	124	129	69	53	21.188
15	17	2	NFkB-p100/p52 (Ab-865)	1192	1509	1676	804	47	90	90	98	75	76	21.04
15	14	7	Zap-70 (Ab-292)	1284	558	600	417	69	73	73	75	25	33	21
16	15	1	MEK1 (Phospho-Ser221)	1171	1458	1571	706	44	116	116	122	69	56	21
15	7	7	Tuberin/TSC2 (Ab-939)	1277	604	657	350	53	68	68	71	28	39	20.929
11	6	1	Tau (Phospho-Ser356)	820	699	682	267	39	72	72	76	29	38	20.897
1	3	8	Cyclin E1 (Ab-77)	133	4496	4803	2891	60	85	85	115	225	195	20.836
11	5	8	Hsp90 co-chaperone Cdc37 (Ab-13)	952	819	862	536	62	69	69	73	38	52	20.763
12	9	6	XIAP (Phospho-Ser87)	918	734	732	406	55	93	93	96	31	32	20.516
1	9	1	Raf1 (Phospho-Ser259)	6	851	991	634	63	105	105	109	43	39	20.512
11	1	9	AURORA KINASE (Ab-288)	967	507	558	331	59	63	63	66	24	36	20.5
7	19	6	MAPKAPK2 (Phospho-Ser272)	586	905	990	525	53	104	104	110	43	39	20.465
15	1	2	eEF2K (Phospho-Ser366)	1176	502	533	476	89	60	60	63	23	36	20.435
12	14	2	IkB-beta (Phospho-Ser23)	847	906	886	508	57	105	105	110	38	34	20.421
5	8	9	Tuberin (Ab-981)	461	1070	1118	643	57	96	96	102	50	49	20.32
11	8	8	MKP-1 (Ab-359)	955	786	871	462	53	76	76	80	39	48	20.282
13	13	7	P90RSK (Ab-573)	1112	721	767	480	62	97	97	99	33	33	20.242
3	6	4	BRCA1 (Ab-1423)	212	2291	2447	1318	53	88	88	103	116	112	20.207
1	2	5	E2F1 (Phospho-Thr433)	75	700	802	498	62	90	90	95	35	36	20.2
9	4	3	Tau (Ab-205)	685	1180	1398	1511	108	81	81	88	65	73	20.154
13	13	8	SRF (Ab-77)	1131	716	779	466	59	91	91	94	34	36	20.147
5	19	8	Catenin beta (Ab-654)	453	754	843	417	49	95	95	99	37	37	20.108
9	1	6	MDM4 (Phospho-Ser367)	739	573	665	463	69	78	78	82	29	35	20.103
5	10	1	STAT3 (Phospho-Tyr705)	311	785	897	431	48	89	89	94	40	42	20.075
9	7	9	CK1-A (Ab-321)	802	621	675	350	51	70	70	74	30	40	20.033
7	3	3	VEGFR2 (Ab-1175)	513	941	1090	689	63	84	84	90	50	55	20
13	1	3	HDAC8 (Ab-39)	1024	679	724	483	66	62	62	66	33	50	19.939
5	2	3	PTEN (Ab-370)	341	860	954	455	47	73	73	79	44	55	19.886
3	12	1	JunD (Phospho-Ser255)	161	911	1081	531	49	102	102	107	49	45	19.878
16	4	6	AURORA KINASE (Phospho-Thr288)	1255	704	730	456	62	90	90	94	32	34	19.875
7	1	4	Dok-1 (Ab-398)	530	621	714	376	52	74	74	79	32	40	19.844
12	10	9	PDGF R beta (Ab-740)	976	773	834	418	50	95	95	100	37	37	19.838
8	17	4	MEK1 (Ab-291)	546	709	1169	1337	114	133	133	138	52	37	19.827
9	8	2	Integrin beta-3 (Phospho-Tyr785)	670	951	963	425	44	85	85	91	44	48	19.818
14	8	1	Rb (Phospho-Ser795)	993	686	829	443	53	92	92	96	37	38	19.811
13	5	4	Pyk2 (Phospho-Tyr580)	1047	831	1008	827	82	72	72	77	47	61	19.809
9	11	6	CD19 (Phospho-Tyr531)	749	1089	1374	1090	79	81	81	88	65	73	19.785
11	10	7	FAK (Ab-407)	938	754	770	446	57	75	75	79	35	44	19.743
5	12	2	HSP27 (Phospho-Ser78)	332	700	771	328	42	99	99	102	34	33	19.676
14	10	8	p53 (Ab-376)	1128	1218	1283	712	55	118	118	124	59	47	19.644
15	9	9	claudin 3 (Ab-219)	1317	602	692	519	75	80	80	84	31	36	19.613
14	8	3	p27Kip1 (Ab-10)	1031	708	750	398	53	100	100	103	33	32	19.606
7	2	4	Dok-2 (Ab-299)	531	682	775	430	55	85	85	89	35	39	19.6
14	9	7	P70S6K (Ab-371)	1108	732	832	428	51	104	104	108	37	34	19.568
5	14	6	MAP3K1/MEKK1 (Phospho-Thr1381)	410	951	1068	611	57	105	105	110	49	44	19.551
13	12	1	FKHR (Phospho-Ser319)	997	561	765	722	94	78	78	82	35	42	19.514
5	1	3	PTEN (Ab-380/382/383)	340	629	714	384	53	67	67	71	33	46	19.485
15	1	6	Lamin A (Phospho-Ser22)	1252	573	590	449	76	60	60	64	27	42	19.481
13	3	2	Shc (Phospho-Tyr349)	1007	748	753	421	55	68	68	72	35	48	19.457
3	8	1	c-Jun (Phospho-Thr239)	157	858	910	878	96	88	88	94	42	44	19.429
16	7	6	PDGF R beta (Phospho-Tyr1021)	1258	838	908	695	76	128	128	132	40	30	19.4
3	3	8	14-3-3 theta/tau (Ab-232)	285	719	753	395	52	72	72	77	35	45	19.314
11	13	8	eNOS (Ab-615)	960	700	736	506	68	77	77	81	34	41	19.265
3	17	5	p53 (Phospho-Ser20)	242	959	945	463	48	114	114	118	43	36	19.233
10	19	8	Calsenilin/KCNIP3 (Ab-63)	795	784	800	383	47	104	104	108	36	33	19.222
14	9	5	Calmodulin (Phospho-Thr79/Ser81)	1070	1125	1147	427	37	103	103	109	54	49	19.222
9	1	5	LKB1 (Phospho-Ser428)	720	554	614	324	52	72	72	76	28	36	19.214
7	8	1	PTEN (Phospho-Ser370)	480	671	716	359	50	80	80	84	33	39	19.152
11	15	2	IkB-epsilon (Phospho-Ser22)	848	774	850	474	55	81	81	85	40	47	19.125
16	7	1	JAK2 (Phospho-Tyr1007)	1163	886	901	479	53	96	96	100	42	42	19.071
8	8	5	AKT1 (Phospho-Ser246)	556	887	988	504	51	128	128	132	45	34	19.022
14	6	7	p53 (Ab-20)	1105	1287	1386	596	43	105	105	114	67	58	18.985
1	13	1	NFkB-p65 (Phospho-Thr254)	10	1030	1311	790	60	91	91	96	64	66	18.984
13	18	5	CD227/mucin 1 (Phospho-Tyr1243)	1079	682	705	310	43	96	96	99	32	32	18.938
8	3	7	Shc (Ab-427)	589	1763	1868	1306	69	195	195	204	88	43	18.909
13	17	5	Catenin beta (Phospho-Tyr654)	1078	713	782	423	54	99	99	102	36	35	18.889
3	7	3	HNF4 alpha (Ab-313)	194	739	1487	5277	354	83	83	91	74	81	18.865
11	10	8	TAK1 (Ab-184)	957	785	777	372	47	74	74	79	37	46	18.865
13	6	8	Ezrin (Ab-478)	1124	755	760	442	58	79	79	83	36	43	18.806
13	16	9	HCK (Ab-410)	1153	8175	11047	8759	79	87	87	112	582	519	18.789
15	7	3	Zap-70 (Ab-493)	1201	613	712	419	58	70	70	74	34	45	18.765
1	8	2	BCR (Phospho-Tyr177)	24	767	1232	1598	129	101	101	107	60	56	18.75
9	3	1	HER2 (Phospho-Tyr1221/Tyr1222)	646	655	770	423	54	73	73	77	37	48	18.73
13	9	7	P70S6K (Ab-371)	1108	739	757	382	50	83	83	87	36	41	18.611
12	12	8	TGFBR2 (Ab-250)	959	1207	1197	582	48	110	110	120	58	48	18.569
5	6	7	PLD2 (Phospho-Tyr169)	421	1130	1478	1033	69	97	97	104	74	71	18.568
3	5	5	FOXO1A (Phospho-Ser329)	230	1167	1282	1004	78	87	87	94	64	68	18.563
9	19	7	IKK-a/b (Ab-176)	776	1511	1699	1240	72	94	94	104	86	82	18.547
15	16	5	DNA-PK (Phospho-Thr2638)	1248	642	740	372	50	87	87	91	35	38	18.543
15	15	8	Fos (Ab-232)	1304	481	537	434	80	73	73	75	25	33	18.48
12	7	6	TIE2 (Phospho-Tyr1108)	916	936	987	624	63	95	95	100	48	48	18.479
15	7	9	STAM2 (Ab-192)	1315	492	509	357	70	63	63	67	24	35	18.417
15	4	3	FKHRL1/FOXO3A (Ab-253)	1198	587	582	363	62	65	65	68	28	41	18.357
3	2	2	Pyk2 (Phospho-Tyr402)	170	729	895	923	103	82	82	88	44	50	18.341
5	15	7	Cyclin B1 (Ab-126)	430	1191	1235	744	60	93	93	102	62	60	18.274
14	16	2	BTK (Phospho-Tyr223)	1020	893	1026	691	67	128	128	132	49	37	18.245
9	13	9	MYT1 (Ab-83)	808	717	777	401	51	79	79	84	38	45	18.237
12	8	3	JAK2 (Ab-221)	860	648	739	418	56	98	98	101	35	34	18.229
16	18	8	BRCA1 (Ab-1457)	1307	977	957	668	69	114	114	119	46	38	18.217
13	4	2	Shc (Phospho-Tyr427)	1008	780	842	432	51	75	75	80	42	52	18.143
15	6	7	Trk A (Ab-496)	1276	491	523	254	48	67	67	70	25	35	18.12
8	1	7	MAPKAPK2 (Ab-334)	587	4062	5013	4512	90	113	113	139	269	193	18.119
8	2	7	NFkB-p105 (Ab-927)	588	3660	3703	1698	45	156	156	172	195	113	18.108
8	4	9	PLCG2 (Ab-1217)	628	772	842	453	53	114	114	118	40	33	18.1
11	16	5	PKC delta (Phospho-Tyr52)	906	1022	1250	957	76	84	84	92	64	69	18.094
12	15	7	IRS-1 (Ab-323)	943	1169	1294	989	76	130	130	136	64	47	18.094
12	9	5	B-RAF (Phospho-Thr598)	899	725	735	367	49	99	99	102	35	34	18.086
15	3	7	RhoA (Ab-188)	1273	536	500	283	56	63	63	66	24	36	18.083
5	9	2	CDC2 (Phospho-Tyr15)	329	1056	1058	529	50	95	95	101	53	52	18.057
11	7	1	Tau (Phospho-Ser396)	821	546	579	357	61	72	72	76	28	36	17.964
3	13	2	Met (Phospho-Tyr1234)	181	995	1095	500	45	104	104	109	55	50	17.927
16	1	8	MKK7/MAP2K7 (Ab-271)	1290	522	568	359	63	83	83	86	27	31	17.852
14	1	8	14-3-3 zeta/beta (Ab-184/186)	1119	1526	1690	1177	69	126	126	138	87	63	17.839
13	16	5	Catalase (Phospho-Tyr385)	1077	611	737	469	63	94	94	98	36	36	17.75
12	1	8	CASP1 (Ab-376)	948	569	604	339	56	87	87	90	29	32	17.724
3	19	3	AKT (Ab-308)	206	1358	1525	1014	66	98	98	108	80	74	17.713
11	11	5	Chk2 (Phospho-Thr383)	901	1151	1180	685	58	75	75	82	62	75	17.71
14	10	1	Rb (Phospho-Ser780)	995	971	1037	490	47	92	92	99	53	53	17.698
16	3	8	P70S6K-beta (Ab-423)	1292	608	637	406	63	86	86	89	31	34	17.677
5	17	9	CD19 (Ab-531)	470	733	998	839	84	95	95	100	51	51	17.608
16	1	6	Lamin A (Phospho-Ser22)	1252	846	1184	3138	265	89	89	93	62	66	17.597
1	1	7	NMDAR2B (Phospho-Tyr1472)	112	1095	1486	1326	89	90	90	96	79	82	17.595
7	6	5	Zap-70 (Phospho-Tyr315)	554	696	685	353	51	82	82	87	34	39	17.588
7	2	7	NFkB-p105 (Ab-927)	588	3533	3945	2334	59	87	87	113	218	192	17.578
11	5	4	Trk B (Ab-515)	876	792	864	560	64	73	73	78	45	57	17.467
15	4	2	GSK3 beta (Ab-9)	1179	553	594	369	62	67	67	71	30	42	17.433
7	13	6	GRB2 (Phospho-Ser159)	580	700	876	595	67	104	104	109	44	40	17.432
3	16	6	PI3-kinase p85-subunit alpha/gamma (Phospho-Tyr467/Tyr199)	260	1044	1085	538	49	110	110	115	56	48	17.321
15	6	4	STAT2 (Phospho-Tyr690)	1219	515	521	319	61	69	69	72	26	36	17.269
5	1	5	P70S6K (Phospho-Ser371)	378	835	957	488	50	73	73	78	51	65	17.235
12	6	2	AMPK1 (Phospho-Thr174)	839	736	778	427	54	103	103	107	39	36	17.205
12	17	8	PI3-kinase p85-subunit alpha/gamma (Ab-467/199)	964	1037	1084	658	60	115	115	121	56	46	17.196
11	6	4	Tyrosine Hydroxylase (Ab-19)	877	729	730	433	59	73	73	77	38	49	17.184
12	5	6	PPAR-b (Phospho-Thr1457)	914	626	686	425	61	98	98	102	34	33	17.176
15	6	8	PAK2 (Ab-197)	1295	480	480	307	63	65	65	68	24	35	17.167
6	6	7	PLD2 (Phospho-Tyr169)	421	1753	1902	1068	56	163	163	176	101	57	17.089
15	8	7	Tuberin/TSC2 (Ab-1462)	1278	564	534	316	59	69	69	73	27	36	17.074
5	19	7	STAT5B (Ab-731)	434	804	820	383	46	97	97	103	42	40	17.071
3	6	1	c-Jun (Phospho-Thr93)	155	1103	1218	540	44	88	88	94	66	70	17.03
8	6	6	PKC delta/PKCD (Phospho-Tyr64)	573	756	815	379	46	132	132	135	40	29	17
2	3	8	Cyclin E1 (Ab-77)	133	4552	5135	2849	55	129	129	164	293	178	16.966
5	3	1	Elk1 (Phospho-Thr417)	304	530	645	463	71	82	82	86	33	38	16.939
5	11	9	p130Cas (Ab-410)	464	661	936	858	91	85	85	91	50	54	16.9
1	4	5	Fos (Phospho-Ser362)	77	1490	1657	1118	67	96	96	105	92	87	16.87
10	12	4	IkB-epsilon (Ab-22)	712	1014	1187	699	58	122	122	127	63	49	16.825
12	11	7	FOXO1/3/4-PAN (Ab-24/32)	939	736	756	363	48	95	95	100	39	39	16.821
15	3	2	c-Jun (Ab-63)	1178	491	576	388	67	67	67	72	30	41	16.8
14	4	5	Rb (Phospho-Ser811)	1065	669	747	458	61	105	105	109	38	34	16.789
10	13	2	CaMKII (Phospho-Thr286)	675	952	1153	598	51	122	122	129	61	47	16.787
9	2	2	Dok-1 (Phospho-Tyr362)	664	839	968	621	64	74	74	79	53	67	16.774
1	10	1	GSK3 alpha (Phospho-Ser21)	7	685	846	777	91	104	104	109	44	40	16.75
12	1	9	AURORA KINASE (Ab-288)	967	577	591	314	53	86	86	89	30	33	16.733
13	14	9	DAPP1 (Ab-139)	1151	786	803	371	46	80	80	85	43	50	16.698
7	7	4	Ret (Ab-905)	536	655	802	960	119	80	80	85	43	50	16.674
3	3	6	GRB10/Growth factor receptor-bound protein 10 (Phospho-Tyr67)	247	867	892	515	57	86	86	92	48	52	16.667
15	5	4	SRF (Phospho-Ser99)	1218	531	501	303	60	65	65	68	26	38	16.654
11	7	2	Amyloid beta A4 (Phospho-Thr743/668)	840	610	645	317	49	74	74	79	34	43	16.647
9	18	9	TIF-IA (Ab-649)	813	612	695	396	56	92	92	96	36	37	16.639
4	1	1	NFkB-p105/p50 (Phospho-Ser337)	150	5784	6038	2894	47	109	109	132	355	268	16.637
11	11	3	ASK1 (Ab-83)	863	676	712	361	50	76	76	82	38	46	16.579
11	15	4	MKK6 (Phospho-Ser207)	886	1046	1100	596	54	84	84	89	61	68	16.574
6	2	6	Catenin beta (CTNNB)(Phospho-Tyr489)	398	960	1044	482	46	127	127	133	55	41	16.564
15	17	5	EGFR (Phospho-Tyr1069)	1249	683	743	395	53	93	93	98	39	39	16.538
10	10	4	GABA-RB (Ab-434)	710	667	706	276	39	108	108	112	36	32	16.5
13	9	8	p53 (Ab-387)	1127	686	716	425	59	85	85	89	38	42	16.5
15	7	6	PDGF R beta (Phospho-Tyr1021)	1258	938	884	509	57	71	71	77	49	63	16.469
3	18	1	Myc (Phospho-Thr58)	167	754	882	516	58	104	104	109	47	43	16.447
14	1	5	PKD1/PKC mu (Phospho-Ser205)	1062	996	1037	615	59	92	92	100	57	57	16.439
16	5	5	CDK7 (Phospho-Thr170)	1237	1031	1072	567	52	96	96	103	59	57	16.424
10	8	2	Integrin beta-3 (Phospho-Tyr785)	670	957	1068	640	59	127	127	132	57	43	16.421
5	3	8	PKD1/PKC mu (Ab-205)	437	657	699	350	50	88	88	92	37	40	16.405
12	14	7	IKK-beta (Ab-199)	942	733	1157	1039	89	121	121	126	63	50	16.365
15	16	6	KIT (Phospho-Tyr936)	1267	989	1138	1702	149	83	83	91	64	70	16.359
9	16	5	PKC theta (Phospho-Thr538)	735	1220	1446	887	61	95	95	106	82	77	16.341
12	8	4	Tyrosine Hydroxylase (Ab-40)	879	714	740	324	43	98	98	103	39	37	16.333
13	9	6	CK1-A (Phospho-Thr321)	1089	1014	1147	824	71	80	80	87	65	74	16.308
10	1	4	PKC theta (Ab-676)	701	609	705	421	59	98	98	102	37	36	16.297
13	2	3	HSP27 (Ab-15)	1025	660	691	393	56	68	68	72	38	52	16.289
12	12	3	LIMK1 (Ab-508)	864	993	1251	896	71	108	108	115	70	60	16.229
9	12	9	MAP3K8/COT (Ab-400)	807	515	626	685	109	87	87	91	33	36	16.212
14	3	9	PECAM-1 (Ab-713)	1140	3203	3669	2106	57	105	105	121	219	180	16.201
12	1	4	SHP-2 (Ab-542)	872	606	712	572	80	93	93	97	38	39	16.184
15	5	9	Kv1.3/KCNA3 (Ab-135)	1313	432	419	226	53	61	61	64	22	34	16.136
7	19	8	FAK (Ab-910)	624	1477	1754	1070	61	97	97	109	102	93	16.127
14	7	1	IKK-alpha (Phospho-Thr23)	992	969	1253	815	65	94	94	100	72	72	16.014
8	10	9	ATP-Citrate Lyase (Ab-454)	634	951	973	341	35	119	119	126	53	42	15.981
15	19	3	VASP (Ab-157)	1213	842	953	829	86	85	85	90	54	60	15.981
10	10	2	P70S6K (Phospho-Ser424)	672	721	893	485	54	138	138	142	47	33	15.979
12	12	7	FOXO1A (Ab-329)	940	631	721	1370	190	93	93	98	39	39	15.974
5	7	6	Rb (Phospho-Ser608)	403	1091	1215	577	47	106	106	113	69	61	15.971
12	10	5	B-RAF (Phospho-Ser601)	900	554	625	343	54	95	95	98	33	33	15.97
16	17	4	Cyclin D1 (Phospho-Thr286)	1230	1382	1449	987	68	133	133	140	82	58	15.963
9	2	9	Interferon-alpha/beta receptor alpha chain (Ab-466)	797	779	805	472	58	67	67	73	46	63	15.913
12	9	7	EGFR (Ab-1016)	937	780	779	486	62	91	91	95	43	45	15.907
11	5	1	p53 (Phospho-Ser315)	819	778	872	586	67	71	71	77	50	64	15.9
13	6	6	ATP1A1/Na+K+ ATPase1 (Phospho-Ser23)	1086	684	753	506	67	81	81	86	42	48	15.881
14	12	1	FKHR (Phospho-Ser319)	997	896	1039	650	62	98	98	103	59	57	15.864
8	5	6	PKC beta/PKCB (Phospho-Ser661)	572	754	839	522	62	139	139	143	44	30	15.818
16	6	4	STAT2 (Phospho-Tyr690)	1219	629	639	345	53	100	100	104	34	32	15.735
14	5	1	c-Abl (Phospho-Tyr412)	990	537	599	315	52	92	92	96	32	33	15.719
11	11	8	TGFBR1 (Ab-165)	958	687	693	367	52	76	76	80	39	48	15.718
8	1	9	FGFR1 (Ab-654)	625	10269	10529	7056	67	105	105	161	661	410	15.685
15	1	5	CD4 (Phospho-Ser433)	1233	779	897	487	54	60	60	66	53	80	15.679
11	17	6	EPHB1/2 (Phospho-Tyr594/604)	926	820	1114	2331	209	88	88	96	65	67	15.662
15	15	9	Negative control	N	417	464	368	79	70	70	73	25	34	15.64
7	12	7	EEF2 (Ab-56)	598	1019	1170	655	55	99	99	107	68	63	15.632
15	7	8	PAK3 (Ab-154)	1296	474	443	256	57	65	65	68	24	35	15.625
7	6	4	Integrin beta-3 (Ab-785)	535	659	710	351	49	80	80	86	40	46	15.6
7	13	7	HSL (Ab-554)	599	1371	2422	2244	92	117	117	129	147	113	15.599
9	6	7	AKT1 (Ab-124)	763	1050	1238	893	72	75	75	84	74	88	15.595
13	3	4	KSR (Phospho-Ser392)	1045	906	1009	562	55	68	68	75	60	80	15.567
15	6	6	PDGF R beta (Phospho-Tyr740)	1257	604	664	618	93	68	68	73	38	52	15.553
3	14	1	ATF2 (Phospho-Thr69/51)	163	1008	1170	690	58	94	94	101	69	68	15.493
13	11	2	Trk A (Phospho-Tyr791)	1015	803	874	399	45	79	79	84	51	60	15.49
10	12	5	PEA-15 (Phospho-Ser104)	731	533	695	510	73	119	119	123	37	30	15.459
16	15	9	Negative control	N	554	631	585	92	87	87	90	35	38	15.457
10	4	6	SREBP-1 (Phospho-Ser439)	742	695	722	363	50	116	116	120	39	32	15.436
5	7	7	AMPK1/AMPK2 (Ab-485/491)	422	787	805	377	46	91	91	96	46	47	15.413
13	13	9	CSFR (Ab-561)	1150	641	669	323	48	79	79	84	38	45	15.395
1	18	1	NFkB-p100/p52 (Phospho-Ser865)	15	1128	1227	577	47	98	98	105	73	69	15.37
1	10	2	Paxillin (Phospho-Tyr31)	26	844	981	555	56	99	99	105	57	54	15.368
10	1	3	Ezrin (Ab-353)	682	626	719	385	53	99	99	105	40	38	15.35
16	11	3	SMC1 (Ab-957)	1205	770	855	466	54	114	114	119	48	40	15.333
13	18	1	VAV1 (Phospho-Tyr174)	1003	537	624	682	109	84	84	88	35	39	15.314
7	6	6	PKC delta/PKCD (Phospho-Tyr64)	573	687	750	469	62	87	87	92	43	46	15.302
7	1	3	P73 (Ab-99)	511	588	654	372	56	69	69	73	38	52	15.289
12	13	2	HSP90B (Phospho-Ser254)	846	937	940	488	51	109	109	115	54	46	15.278
16	16	9	Negative control	N	589	623	404	64	86	86	89	35	39	15.257
14	3	2	Shc (Phospho-Tyr349)	1007	807	833	373	44	97	97	102	48	47	15.229
7	13	8	c-Raf (Ab-43)	618	841	913	471	51	100	100	107	53	49	15.208
15	8	8	PKC beta/PKCB (Ab-661)	1297	514	511	316	61	66	66	70	29	41	15.207
12	12	9	PDGF R alpha (Ab-849)	978	952	930	461	49	116	116	125	53	42	15.189
15	4	9	ITGB4 (Ab-1510)	1312	375	412	275	66	60	60	63	23	36	15.174
1	11	5	IKK-GAMMA (Phospho-Ser31)	84	1076	1194	737	61	95	95	102	72	70	15.167
10	11	5	PAK2 (Phospho-Ser20)	730	661	719	342	47	109	109	113	40	35	15.15
15	14	9	Negative control	N	391	487	522	107	75	75	78	27	34	15.148
10	7	1	G3BP-1 (Phospho-Ser232)	650	842	963	531	55	112	112	117	56	47	15.107
15	9	8	Raf1 (Ab-289)	1298	520	563	387	68	76	76	80	32	40	15.094
9	10	1	VEGFR2 (Phospho-Tyr1214)	653	803	887	351	39	83	83	89	53	59	15.057
12	19	7	LCK (Ab-192)	947	518	858	711	82	101	101	106	50	47	15.04
14	5	6	SEK1/MKK4/JNKK1 (Phospho-Ser257)	1085	874	909	412	45	107	107	112	53	47	15.038
15	2	6	AurB (Phospho-Thr232)	1253	446	457	297	64	62	62	66	26	39	15.038
12	7	5	BCL-2 (Phospho-Thr69)	897	586	646	368	56	101	101	105	36	34	15.028
9	3	6	MKP-1/2 (Phospho-Ser296)	741	514	627	623	99	84	84	87	36	41	15
11	7	4	Tyrosine Hydroxylase (Ab-31)	878	454	509	300	58	73	73	76	29	38	14.931
6	2	5	P70S6K (Phospho-Thr389)	379	1204	1345	782	58	126	126	136	81	59	14.926
7	9	8	Cyclin E2 (Ab-392)	614	820	849	415	48	82	82	88	51	57	14.922
4	16	2	IRS-1 (Phospho-Ser636)	184	1422	1671	1063	63	155	155	167	101	60	14.891
12	1	5	14-3-3 theta/tau (Phospho-Ser232)	891	616	677	348	51	93	93	97	39	40	14.872
14	6	9	BLNK (Ab-96)	1143	3789	5583	6735	120	97	97	117	368	314	14.853
12	1	6	MYPT1 (Phospho-Thr696)	910	859	884	554	62	90	90	97	53	54	14.849
10	9	4	EGFR (Ab-693)	709	614	667	288	43	116	116	118	37	31	14.838
5	11	1	STAT3 (Phospho-Ser727)	312	759	855	451	52	92	92	99	51	51	14.824
14	10	4	MAPKAPK2 (Phospho-Thr334)	1052	591	1788	2389	133	132	132	145	111	76	14.802
16	3	6	AurB (Phospho-Tyr12)	1254	597	548	284	51	88	88	91	31	34	14.742
9	1	7	4E-BP1 (Ab-65)	758	963	1096	853	77	71	71	79	69	87	14.739
5	13	6	CaMK2-beta/gamma/delta (Phospho-Thr287)	409	763	782	363	46	113	113	119	45	37	14.733
1	6	2	HSP27 (Phospho-Ser15)	22	815	912	510	55	99	99	104	55	52	14.691
9	8	4	EGFR (Ab-678)	708	671	700	238	34	82	82	86	42	48	14.619
11	16	6	EPHA2/3/4 (Phospho-Tyr588/596)	925	665	923	773	83	83	83	90	57	63	14.614
5	3	6	CREB (Phospho-Thr100)	399	898	1034	589	56	93	93	100	64	64	14.594
12	2	5	14-3-3 zeta/delta (Phospho-Thr232)	892	579	600	343	57	100	100	104	34	32	14.588
16	4	8	PAK1 (Ab-204)	1293	548	596	414	69	96	96	100	34	34	14.588
10	11	2	Synuclein alpha (Phospho-Tyr133)	673	848	1014	731	72	136	136	142	60	42	14.533
15	16	9	Negative control	N	416	437	316	72	72	72	74	25	33	14.52
5	19	5	Tuberin/TSC2 (Phospho-Thr1462)	396	718	796	409	51	109	109	114	47	41	14.511
15	16	7	AKT1 (Ab-246)	1286	488	498	286	57	75	75	78	29	37	14.483
11	8	9	PDGF R beta (Ab-1009)	974	663	686	382	55	73	73	78	42	53	14.476
12	7	4	Tyrosine Hydroxylase (Ab-31)	878	572	605	300	49	95	95	99	35	35	14.457
11	16	2	Keratin 18 (Phospho-Ser33)	849	545	590	337	57	81	81	85	35	41	14.429
15	6	9	CDK5 (Ab-15)	1314	421	396	219	55	62	62	65	23	35	14.391
13	15	4	CASP6 (Phospho-Ser257)	1057	842	1010	696	68	87	87	94	64	68	14.313
16	7	3	Zap-70 (Ab-493)	1201	703	796	361	45	104	104	109	48	44	14.313
11	13	1	Tau (Phospho-Ser262)	827	702	783	434	55	75	75	82	49	59	14.306
15	3	6	AurB (Phospho-Tyr12)	1254	536	508	297	58	62	62	66	31	46	14.258
6	14	9	LYN (Ab-507)	467	4016	4174	2510	60	148	148	183	280	153	14.254
10	4	4	AMPK1 (Ab-174)	704	613	688	341	49	113	113	118	40	33	14.25
12	6	1	Tau (Phospho-Ser356)	820	756	911	2024	222	93	93	99	57	57	14.246
16	6	9	CDK5 (Ab-15)	1314	572	683	709	103	97	97	100	41	41	14.22
15	8	1	IkB-alpha (Phospho-Ser32/36)	1164	810	931	535	57	72	72	79	60	75	14.2
15	6	5	Chk1 (Phospho-Ser286)	1238	511	597	434	72	69	69	72	37	51	14.189
13	7	2	SHP-2 (Phospho-Tyr580)	1011	592	647	508	78	75	75	80	40	50	14.175
7	12	8	Catenin delta-1 (Ab-228)	617	759	916	719	78	102	102	109	57	52	14.158
6	7	9	SREBP-1 (Ab-439)	460	1214	1935	1509	77	151	151	166	125	75	14.152
11	19	1	Androgen Receptor (Phospho-Ser213)	833	587	653	275	42	81	81	87	40	45	14.15
13	1	2	Opioid Receptor (Phospho-Ser375)	1005	498	547	330	60	63	63	66	34	51	14.147
14	8	8	NFkB-p65 (Ab-281)	1126	575	602	397	65	103	103	107	35	32	14.143
11	2	9	AurB (Ab-232)	968	580	592	320	54	65	65	69	37	53	14.135
5	18	7	PLC beta (Ab-1105)	433	668	748	369	49	106	106	112	45	40	14.133
12	6	3	TYK2 (Ab-1054)	858	737	800	451	56	103	103	109	49	44	14.102
1	7	7	ALK (Phospho-Tyr1604)	118	1342	1953	1303	66	94	94	108	131	121	14.084
7	9	2	EGFR (Phospho-Tyr1110)	500	566	650	338	52	84	84	88	40	45	14.05
14	17	2	COT (Phospho-Thr290)	1021	821	898	538	59	122	122	126	55	43	14.036
9	19	9	Lamin A (Ab-22)	814	596	639	351	54	88	88	92	39	42	14.026
9	18	8	Smad3 (Ab-213)	794	634	688	399	57	95	95	100	42	42	14
12	8	9	PDGF R beta (Ab-1009)	974	658	723	378	52	89	89	94	45	47	13.978
7	14	1	BAD (Phospho-Ser136)	486	623	723	380	52	89	89	95	45	47	13.956
15	14	8	LCK (Ab-59)	1303	453	451	313	69	75	75	78	27	34	13.815
8	7	5	AKT1 (Phospho-Tyr474)	555	801	945	629	66	140	140	145	58	40	13.793
15	2	9	IL-13R/CD213a1 (Ab-405)	1310	404	381	243	63	61	61	64	23	35	13.783
12	9	4	LIMK1/2 (Ab-508/505)	880	773	913	558	61	95	95	100	59	59	13.78
9	15	5	PKC delta (Phospho-Tyr313)	734	988	1191	830	69	93	93	105	79	75	13.747
9	2	5	LKB1 (Phospho-Thr189)	721	445	482	264	54	81	81	84	29	34	13.724
9	1	1	Progesterone Receptor (Phospho-Ser190)	644	480	613	464	75	74	74	78	39	50	13.718
10	8	1	ICAM-1 (Phospho-Tyr512)	651	752	870	417	47	111	111	116	55	47	13.709
9	19	4	Shc (Ab-349)	719	1680	2453	2574	104	95	95	112	171	152	13.69
13	16	3	CDC25A (Ab-75)	1039	633	753	581	77	92	92	98	48	48	13.646
12	7	3	JAK1 (Ab-1022)	859	631	681	387	56	105	105	109	42	38	13.619
14	4	2	Shc (Phospho-Tyr427)	1008	801	879	390	44	95	95	103	57	55	13.614
4	17	7	FLT3 (Phospho-Tyr969)	280	4059	4484	4667	104	168	168	196	315	160	13.613
12	8	7	CREB (Ab-121)	936	772	775	453	58	89	89	96	50	52	13.58
12	2	4	SHP-2 (Ab-580)	873	542	631	888	140	98	98	102	39	38	13.564
9	1	8	FAS (Ab-291)	777	479	506	252	49	68	68	72	32	44	13.563
9	9	6	PLCG2 (Phospho-Tyr753)	747	746	982	905	92	80	80	88	66	75	13.545
14	2	5	PKD1/PKC mu (Phospho-Tyr463)	1063	794	850	753	88	99	99	106	55	51	13.527
3	13	1	ATF2 (Phospho-Ser62/44)	162	884	1039	579	55	99	99	106	69	65	13.522
3	5	2	Catenin beta (Phospho-Ser37)	173	917	960	530	55	87	87	95	64	67	13.516
10	10	3	Catenin beta (Ab-41/45)	691	724	788	346	43	123	123	127	49	38	13.49
5	5	7	claudin 7 (Phospho-Tyr210)	420	907	1002	550	54	95	95	99	67	67	13.478
9	5	6	PLCG1 (Phospho-Tyr771)	743	709	773	413	53	80	80	86	51	59	13.471
15	2	4	EEF2 (Phospho-Thr56)	1215	438	442	261	59	62	62	65	28	43	13.464
13	10	2	Synaptotagmin (Phospho-Thr202)	1014	702	729	331	45	79	79	83	48	57	13.458
6	8	7	MKK6 (Ab-207)	423	1195	1370	674	49	123	123	132	92	69	13.457
13	9	2	Synaptotagmin (Phospho-Ser309)	1013	718	838	586	69	79	79	85	56	65	13.446
2	9	1	Raf1 (Phospho-Ser259)	6	1491	1684	938	55	154	154	165	113	68	13.442
15	15	4	AMPKbeta1 (Phospho-Ser182)	1228	595	829	693	83	84	84	90	55	61	13.436
9	4	4	AMPK1 (Ab-174)	704	739	753	330	43	77	77	82	50	60	13.42
9	2	3	Tau (Ab-235)	683	1080	1189	632	53	70	70	78	83	106	13.386
13	4	4	PLC beta (Phospho-Ser1105)	1046	985	987	645	65	72	72	78	68	87	13.368
9	12	2	Synuclein alpha (Phospho-Tyr136)	674	644	742	360	48	81	81	87	49	56	13.367
3	5	6	Hsp90 co-chaperone Cdc37 (Phospho-Ser13)	249	437	574	453	78	90	90	94	36	38	13.333
5	4	3	BCL-2 (Ab-56)	343	732	832	495	59	92	92	100	55	55	13.309
3	15	2	EGFR (Phospho-Tyr869)	183	728	809	447	55	99	99	105	53	50	13.283
13	9	9	PLD1 (Ab-561)	1146	823	887	505	56	82	82	90	60	66	13.283
13	18	3	VAV1 (Ab-174)	1041	625	716	314	43	88	88	92	47	51	13.277
10	8	3	Tau (Ab-404)	689	458	785	923	117	131	131	136	49	36	13.245
14	4	6	RAD52 (Phospho-Tyr104)	1084	940	1029	497	48	108	108	116	69	59	13.232
9	9	8	HER4/ErbB4 (Ab-1284)	785	389	612	639	104	78	78	83	40	48	13.225
10	13	1	IGF-1R (Phospho-Tyr1165/1166)	656	639	779	692	88	114	114	119	50	42	13.2
12	6	6	PPAR-r (Phospho-Ser112)	915	553	630	494	78	99	99	103	40	38	13.175
16	9	1	Src (Phospho-Tyr529)	1165	1046	1074	447	41	108	108	113	73	64	13.164
13	18	6	Mnk1 (Phospho-Thr385)	1098	1554	1944	1603	82	103	103	109	140	128	13.107
9	3	8	GRK1 (Ab-21)	779	711	693	406	58	71	71	77	47	61	13.106
13	1	5	PKD1/PKC mu (Phospho-Ser205)	1062	822	892	590	66	62	62	68	63	92	13.079
11	3	7	AKT1S1 (Ab-246)	931	1226	1279	722	56	70	70	77	92	119	13.065
13	9	5	Calmodulin (Phospho-Thr79/Ser81)	1070	1043	1012	473	46	79	79	86	71	82	13.042
16	1	4	Cyclin B1 (Phospho-Ser126)	1214	660	676	389	57	86	86	90	45	50	13.022
10	13	5	PKC alpha/beta II (Phospho-Thr638)	732	476	649	439	67	125	125	129	40	31	13
5	10	5	PEA-15 (Phospho-Ser116)	387	871	907	547	60	94	94	103	62	60	12.968
13	4	7	NFkB-p65 (Ab-505)	1103	959	909	537	59	74	74	80	64	80	12.953
5	6	8	Rb (Ab-811)	440	825	845	475	56	88	88	96	58	60	12.914
11	15	3	Histone H3.1 (Ab-10)	867	659	785	504	64	83	83	88	54	61	12.907
11	8	2	CREB (Phospho-Ser142)	841	693	736	454	61	72	72	78	51	65	12.902
5	18	5	Tuberin/TSC2 (Phospho-Ser939)	395	649	728	383	52	117	117	122	47	38	12.894
6	10	9	Ephrin B (Ab-330)	463	799	808	384	47	119	119	125	53	42	12.887
1	19	7	HCK (Phospho-Tyr410)	130	1477	1984	1564	78	106	106	116	145	125	12.883
1	5	2	HDAC8 (Phospho-Ser39)	21	1067	1151	536	46	88	88	97	82	84	12.854
15	16	8	GRB2 (Ab-159)	1305	498	501	298	59	74	74	77	33	42	12.848
2	2	8	Cyclin B1 (Ab-147)	132	932	2405	3796	157	149	149	170	174	102	12.845
3	11	5	LAT (Phospho-Tyr191)	236	606	684	387	56	100	100	106	45	42	12.844
3	3	1	NFkB-p105/p50 (Phospho-Ser907)	152	872	971	587	60	81	81	85	69	81	12.841
1	8	4	4E-BP1 (Ab-45)	62	1916	2399	1489	62	93	93	114	178	156	12.837
11	18	9	IR (Ab-1361)	984	926	948	506	53	83	83	89	67	75	12.821
7	2	3	FAK (Ab-861)	512	901	971	479	49	79	79	87	69	79	12.812
11	8	3	JAK2 (Ab-221)	860	757	773	437	56	76	76	82	54	65	12.796
14	16	4	CASP8 (Phospho-Ser347)	1058	1041	1203	697	57	143	143	156	82	52	12.768
14	11	1	CDK2 (Phospho-Thr160)	996	725	864	479	55	91	91	98	60	61	12.767
10	13	9	MYT1 (Ab-83)	808	823	884	412	46	100	100	106	61	57	12.754
15	14	4	AKT1 (Phospho-Ser124)	1227	822	1102	897	81	87	87	95	79	83	12.747
9	7	8	HER3/ErbB3 (Ab-1222)	783	662	615	335	54	75	75	80	42	52	12.738
5	18	9	ATPase (Ab-16)	471	713	773	372	48	93	93	98	53	54	12.736
13	8	8	NFkB-p65 (Ab-281)	1126	549	603	453	75	79	79	83	41	49	12.683
16	7	4	SYK (Phospho-Tyr525)	1220	652	673	329	48	110	110	115	44	38	12.682
16	13	7	WASP (Ab-290)	1283	568	617	395	64	121	121	124	39	31	12.641
7	13	1	BAD (Phospho-Ser112)	485	847	966	413	42	86	86	95	69	72	12.623
11	17	5	PKC epsilon (Phospho-Ser729)	907	1115	1355	1171	86	84	84	94	100	106	12.61
2	4	5	Fos (Phospho-Ser362)	77	1718	1679	955	56	141	141	156	121	77	12.587
7	18	3	Tau (Ab-356)	528	1643	2258	1876	83	100	100	120	170	141	12.576
1	12	4	Met (Ab-1234)	66	858	1038	1322	127	96	96	108	74	68	12.568
8	15	9	TLK1 (Ab-764)	639	1929	2290	1264	55	168	168	186	168	90	12.524
10	8	4	EGFR (Ab-678)	708	694	744	376	50	127	127	131	49	37	12.51
11	16	3	FKHR (Ab-256)	868	768	853	551	64	83	83	90	61	67	12.508
1	7	2	SMC1 (Phospho-Ser957)	23	872	1046	536	51	99	99	108	75	69	12.507
5	10	9	Ephrin B (Ab-330)	463	647	661	298	45	80	80	86	46	53	12.5
13	17	3	cofilin (Ab-3)	1040	605	744	464	62	89	89	94	52	55	12.5
11	14	9	Survivin (Ab-117)	980	568	618	351	56	77	77	81	43	53	12.488
15	1	4	Cyclin B1 (Phospho-Ser126)	1214	522	526	378	71	60	60	64	37	57	12.486
5	14	1	STAT5A (Phospho-Ser780)	315	653	744	382	51	90	90	97	52	53	12.442
16	2	6	AurB (Phospho-Thr232)	1253	501	534	328	61	96	96	99	35	35	12.429
1	9	2	MSK1 (Phospho-Ser376)	25	621	690	419	60	102	102	106	47	44	12.426
16	1	5	CD4 (Phospho-Ser433)	1233	732	824	542	65	88	88	91	59	64	12.424
14	15	7	PAK1/2/3 (Ab-423/402/421)	1114	1037	1154	658	57	154	154	162	80	49	12.4
7	4	3	VEGFR2 (Ab-1214)	514	2079	2457	1667	67	84	84	104	190	182	12.384
16	8	2	Raf1 (Ab-259)	1183	1079	1122	509	45	110	110	119	81	68	12.383
10	11	4	HSP90B (Ab-254)	711	774	826	346	41	117	117	121	57	47	12.368
4	5	6	Hsp90 co-chaperone Cdc37 (Phospho-Ser13)	249	989	1094	831	75	145	145	155	76	49	12.355
11	15	9	TOP2A/DNA topoisomerase II (Ab-1106)	981	388	469	516	110	82	82	86	31	36	12.355
13	5	7	p300 (Ab-89)	1104	435	649	868	133	75	75	81	46	56	12.348
9	7	4	DARPP-32 (Ab-75)	707	461	515	300	58	79	79	83	35	42	12.343
12	6	4	Tyrosine Hydroxylase (Ab-19)	877	743	755	357	47	95	95	101	53	52	12.34
11	4	4	Synaptotagmin (Ab-202)	875	542	557	320	57	71	71	76	39	51	12.333
5	11	5	PKA CAT (Phospho-Thr197)	388	746	747	373	49	98	98	106	52	49	12.327
8	5	9	PLK1 (Ab-210)	629	1167	1165	604	51	112	112	118	85	72	12.318
16	4	3	FKHRL1/FOXO3A (Ab-253)	1198	626	639	410	64	93	93	98	44	44	12.295
7	5	8	CDK7 (Ab-170)	610	773	860	396	46	80	80	86	63	73	12.286
11	7	6	TIE2 (Phospho-Tyr1108)	916	836	814	546	67	71	71	79	60	75	12.25
13	5	3	ATM (Ab-1981)	1028	730	817	493	60	74	74	82	60	73	12.25
16	5	4	SRF (Phospho-Ser99)	1218	610	563	319	56	94	94	99	38	38	12.211
16	6	7	Trk A (Ab-496)	1276	629	702	581	82	111	111	116	48	41	12.208
7	14	4	Gab1 (Ab-627)	543	652	717	331	46	87	87	95	51	53	12.196
3	6	2	EGFR (Phospho-Tyr1172)	174	728	902	584	64	89	89	98	66	67	12.182
6	9	5	PAK1/2/3 (Phospho-Ser141)	386	1255	1318	843	63	141	141	149	96	64	12.177
7	12	6	Src (Phospho-Tyr216)	579	536	610	350	57	95	95	100	42	42	12.143
11	7	7	CDK1/CDC2 (Ab-14)	935	478	515	303	58	74	74	78	36	46	12.139
14	2	3	HSP27 (Ab-15)	1025	669	783	471	60	99	99	104	56	53	12.125
10	6	4	CREB (Ab-142)	706	590	642	292	45	116	116	121	43	35	12.116
15	12	4	ACC1 (Phospho-Ser79)	1225	606	801	551	68	83	83	88	59	67	12.085
5	10	2	p44/42 MAP Kinase (Phospho-Thr202)	330	667	712	299	41	103	103	108	50	46	12.08
3	16	8	HDAC1 (Ab-421)	298	19805	24097	14298	59	105	105	319	1969	617	12.076
10	12	1	IGF-1R (Phospho-Tyr1161)	655	772	905	619	68	113	113	121	65	53	12.062
11	11	1	Tau (Phospho-Ser214)	825	631	681	352	51	71	71	78	50	64	12.06
12	13	6	p130Cas (Phospho-Tyr165)	922	534	605	383	63	106	106	111	41	36	12.049
11	19	3	HDAC5 (Ab-498)	871	705	761	382	50	93	93	99	55	55	12.036
10	9	5	p53 (Phospho-Thr81)	728	765	820	470	57	128	128	134	57	42	12.035
7	8	3	Integrin beta-3 (Ab-773)	518	1054	1176	521	44	85	85	94	90	95	12.022
9	2	8	FosB (Ab-27)	778	629	642	353	54	71	71	77	47	61	12.021
8	9	5	AKT1 (Phospho-Thr72)	557	828	910	416	45	124	124	129	65	50	12.015
7	18	7	SYK (Ab-348)	604	858	1036	719	69	113	113	123	76	61	12.013
14	16	9	HCK (Ab-410)	1153	10268	12739	8021	62	126	126	188	1045	555	12.011
4	8	6	NFkB-p100 (Phospho-Ser872)	252	1334	1439	1218	84	121	121	130	109	83	12.009
15	10	9	claudin 7 (Ab-210)	1318	440	425	264	62	73	73	77	29	37	12
13	11	3	c-Abl (Ab-412)	1034	806	944	481	50	85	85	93	71	76	11.986
11	3	8	GRB10/Growth factor receptor-bound protein 10 (Ab-67)	950	648	622	373	59	65	65	71	46	64	11.978
8	8	8	Cyclin D1 (Ab-90)	613	789	850	503	59	113	113	120	61	50	11.967
13	7	8	HER2 (Ab-1112)	1125	448	502	303	60	80	80	84	35	41	11.943
15	2	8	P70S6K (Ab-427)	1291	582	628	421	67	63	63	67	47	70	11.936
1	1	2	SEK1/MKK4 (Phospho-Ser80)	17	2468	3009	2193	72	82	82	98	244	248	11.93
8	15	2	Tau (Phospho-Ser422)	506	998	1054	463	43	142	142	148	76	51	11.921
11	10	6	ATP-Citrate Lyase (Phospho-Ser454)	919	617	658	345	52	81	81	86	48	55	11.917
8	1	1	AKT (Phospho-Thr308)	473	967	1109	568	51	101	101	111	84	75	11.881
11	3	6	PLCG1 (Phospho-Tyr1253)	912	1452	1494	965	64	76	76	93	118	126	11.873
15	19	1	SEK1/MKK4 (Phospho-Thr261)	1175	905	1169	867	74	83	83	89	91	102	11.868
9	13	4	Keratin 18 (Ab-33)	713	345	727	852	117	80	80	87	54	62	11.852
14	10	6	HSP 90-beta (Phospho-Ser226)	1090	1980	2091	1333	63	110	110	125	166	132	11.843
12	19	2	Myc (Phospho-Ser62)	852	764	909	683	75	98	98	105	68	64	11.824
16	5	6	Integrin beta-1 (Phospho-Thr788)	1256	752	718	372	51	98	98	104	52	50	11.808
12	2	6	MYPT1 (Phospho-Thr853)	911	737	754	491	65	99	99	106	55	51	11.782
13	14	6	CD22/BL-CAM (Phospho-Tyr807)	1094	632	691	476	68	96	96	102	50	49	11.78
13	17	4	CASP9 (Phospho-Thr125)	1059	690	1486	1599	107	91	91	98	118	120	11.763
15	7	4	SYK (Phospho-Tyr525)	1220	454	527	307	58	75	75	80	38	47	11.763
10	12	7	DYN1 (Ab-774)	769	4476	4680	2537	54	107	107	154	385	250	11.756
1	4	3	c-Jun (Ab-91)	39	969	1015	486	47	90	90	99	78	78	11.744
11	12	2	GABA-RB (Phospho-Ser434)	845	437	516	320	62	78	78	82	37	45	11.73
15	1	3	LCK (Ab-393)	1195	453	487	1324	271	61	61	65	36	55	11.722
1	14	1	NFkB-p65 (Phospho-Ser276)	11	814	1000	681	68	93	93	98	77	78	11.714
13	9	3	p27Kip1 (Ab-187)	1032	790	855	452	52	84	84	94	65	69	11.708
16	9	5	Coagulation Factor III (Phospho-Ser290)	1241	795	919	777	84	128	128	135	67	49	11.701
12	8	8	MKP-1 (Ab-359)	955	748	800	418	52	93	93	98	60	61	11.7
9	19	2	MARCKS (Phospho-Ser158)	681	839	967	457	47	105	105	115	73	63	11.671
14	6	6	ATP1A1/Na+K+ ATPase1 (Phospho-Ser23)	1086	847	1052	742	70	101	101	109	81	74	11.642
16	12	9	GAPDH	G	314	632	681	107	92	92	97	46	47	11.63
13	7	3	p21Cip1 (Ab-145)	1030	635	673	391	58	73	73	80	51	63	11.627
13	13	3	HDAC2 (Ab-394)	1036	994	1060	482	45	79	79	85	84	98	11.607
13	19	6	TIF-IA (Phospho-Ser649)	1099	946	1087	491	45	96	96	103	85	82	11.576
13	3	7	NFAT4 (Ab-165)	1102	681	715	455	63	72	72	79	55	69	11.564
1	9	3	JunB (Ab-79)	44	875	967	437	45	93	93	102	75	73	11.533
7	1	1	AKT (Phospho-Thr308)	473	822	954	544	57	69	69	78	76	97	11.526
3	13	6	IKK gamma (Phospho-Ser85)	257	1290	1325	633	47	108	108	116	105	90	11.514
5	4	4	GluR1 (Ab-849)	362	3115	3688	2410	65	87	87	136	309	227	11.495
9	2	1	HER2 (Phospho-Tyr877)	645	421	507	824	162	78	78	82	37	45	11.486
3	16	2	IRS-1 (Phospho-Ser636)	184	930	1104	590	53	100	100	111	87	78	11.414
11	3	3	Src (Ab-418)	855	1345	1331	727	54	74	74	89	109	122	11.394
8	8	7	ACC1 (Ab-80)	594	1764	1867	1057	56	120	120	138	152	110	11.375
8	2	1	PTEN (Phospho-Ser380/Thr382/Thr383)	474	933	1093	581	53	118	118	128	85	66	11.353
5	14	2	SAPK/JNK (Phospho-Thr183)	334	594	674	339	50	102	102	107	50	46	11.34
14	4	3	Chk1 (Ab-345)	1027	887	943	471	49	98	98	107	74	69	11.297
8	6	7	Smad3 (Ab-425)	592	1013	1081	623	57	116	116	122	85	69	11.282
1	16	1	NFkB-p65 (Phospho-Ser468)	13	1298	1582	941	59	92	92	106	131	123	11.267
16	10	3	STAT1 (Ab-727)	1204	450	632	550	87	120	120	125	45	36	11.267
13	5	9	ALK (Ab-1604)	1142	387	993	1235	124	74	74	82	81	98	11.247
5	15	4	Cortactin (Ab-466)	373	795	991	827	83	104	104	115	78	67	11.231
16	4	1	TYK2 (Phospho-Tyr1054)	1160	742	827	440	53	92	92	99	65	65	11.2
12	9	3	JAK2 (Ab-1007)	861	763	770	389	50	94	94	99	60	60	11.183
9	10	7	Cyclin D3 (Ab-283)	767	1018	1003	526	52	79	79	87	82	94	11.171
13	8	2	Smad3 (Phospho-Ser425)	1012	541	610	323	52	79	79	85	47	55	11.17
13	1	6	Interferon-gamma receptor alpha chain precursor (Phospho-Tyr457)	1081	949	1055	679	64	64	64	72	88	122	11.17
16	13	9	Negative control	N	566	592	408	68	95	95	101	44	43	11.159
2	2	5	E2F1 (Phospho-Thr433)	75	908	1010	635	62	143	143	151	77	50	11.156
16	14	5	c-Raf (Phospho-Ser43)	1246	267	617	849	137	146	146	149	42	28	11.143
8	1	5	Tyrosine Hydroxylase(TH)(Phospho-Ser8)	549	624	810	549	67	135	135	142	60	42	11.133
7	2	8	CD4 (Ab-433)	607	830	896	477	53	76	76	84	73	86	11.123
12	17	4	FAK (Phospho-Tyr397)	888	492	675	595	88	126	126	130	49	37	11.122
15	9	7	Tyrosine Hydroxylase(TH)(Ab-8)	1279	499	481	280	58	76	76	81	36	44	11.111
9	13	5	PKC alpha/beta II (Phospho-Thr638)	732	403	503	523	103	88	88	92	37	40	11.108
11	13	2	HSP90B (Phospho-Ser254)	846	585	653	431	66	81	81	87	51	58	11.098
15	19	7	CD32 (FcgammaRIIb)(Ab-292)	1289	1499	1701	922	54	86	86	110	144	130	11.049
1	4	8	eIF4G (Ab-1108)	134	1307	1389	760	54	85	85	97	117	120	11.043
10	3	4	ADD1 (Ab-726)	703	632	745	439	58	109	109	116	57	49	11.035
15	3	5	CDC25A (Phospho-Ser124)	1235	488	477	346	72	65	65	69	37	53	11.027
3	11	8	BCL-XL (Ab-47)	293	1166	1296	772	59	91	91	106	108	101	11.019
9	8	5	mTOR (Phospho-Ser2481)	727	767	1000	813	81	91	91	98	82	83	11
9	8	1	ICAM-1 (Phospho-Tyr512)	651	706	831	452	54	79	79	85	68	80	10.971
16	15	6	IR (Phospho-Tyr1361)	1266	1762	2070	1775	85	136	136	153	175	114	10.954
6	6	4	HSF1 (Ab-303)	364	743	753	367	48	132	132	140	56	40	10.946
14	2	1	Chk1 (Phospho-Ser345)	987	392	478	287	60	92	92	95	35	36	10.943
8	3	4	eIF2A (Ab-51)	532	860	947	670	70	119	119	127	75	59	10.933
16	10	2	MEK-2 (Ab-394)	1185	1222	1360	773	56	121	121	136	112	82	10.929
7	14	6	Pyk2 (Phospho-Tyr579)	581	631	708	385	54	101	101	107	55	51	10.927
15	18	5	ERK3 (Phospho-Ser189)	1250	847	1222	1132	92	92	92	98	103	105	10.913
13	14	8	Abl1 (Ab-754/735)	1132	621	1001	1728	172	91	91	96	83	86	10.904
3	1	6	CASP1 (Phospho-Ser376)	245	690	751	352	46	78	78	86	61	70	10.902
15	8	6	PDGF R alpha (Phospho-Tyr849)	1259	492	525	342	65	72	72	78	41	52	10.902
9	9	1	VEGFR2 (Phospho-Tyr1175)	652	446	519	355	68	89	89	94	39	41	10.897
9	11	5	PAK2 (Phospho-Ser20)	730	548	596	301	50	79	79	84	47	55	10.894
16	10	4	Abl1 (Phospho-Tyr412)	1223	559	1001	1292	129	133	133	141	79	56	10.886
12	5	4	Trk B (Ab-515)	876	820	954	701	73	98	98	105	78	74	10.885
9	2	6	MEF2C (Phospho-Ser396)	740	404	537	492	91	86	86	91	41	45	10.878
1	8	3	c-Jun (Ab-243)	43	1336	1517	741	48	95	95	104	130	125	10.869
9	14	4	Keratin 8 (Ab-73)	714	430	489	256	52	83	83	87	37	42	10.865
6	3	1	Elk1 (Phospho-Thr417)	304	844	951	437	45	97	97	105	78	74	10.846
3	6	6	IkB-alpha (Phospho-Tyr305)	250	1254	1474	906	61	88	88	100	127	127	10.819
5	6	6	p53 (Phospho-Ser378)	402	1023	1217	690	56	103	103	115	102	88	10.804
5	1	8	PKC pan activation site	435	791	851	486	57	71	71	78	72	92	10.736
16	19	2	NFkB-p105/p50 (Ab-337)	1194	1090	1308	846	64	95	95	106	112	105	10.732
16	13	8	SLP-76 (Ab-128)	1302	459	530	300	56	119	119	123	38	30	10.711
15	2	5	CD45 (Phospho-Ser1007)	1234	309	323	192	59	63	63	66	24	36	10.708
13	16	2	BTK (Phospho-Tyr223)	1020	432	489	276	56	89	89	93	37	39	10.703
12	2	7	IKK-GAMMA (Ab-31)	930	866	926	533	57	94	94	102	77	75	10.701
9	17	1	p53 (Phospho-Ser6)	660	1078	1048	482	45	97	97	107	88	82	10.693
15	13	1	Zap-70 (Phospho-Tyr319)	1169	752	844	397	47	77	77	86	71	82	10.676
9	12	5	PEA-15 (Phospho-Ser104)	731	523	583	287	49	86	86	92	46	50	10.674
15	3	9	IL-4R/CD124 (Ab-497)	1311	310	321	211	65	62	62	65	24	36	10.667
15	10	3	STAT1 (Ab-727)	1204	552	536	289	53	75	75	79	43	54	10.628
16	4	7	RyR2 (Ab-2808)	1274	498	519	318	61	91	91	94	40	42	10.625
15	4	5	CDC25B (Phospho-Ser353)	1236	429	462	303	65	66	66	69	37	53	10.622
16	7	2	PDK1 (Ab-241)	1182	1384	1598	876	54	101	101	122	139	113	10.619
15	15	6	IR (Phospho-Tyr1361)	1266	948	1220	1047	85	78	78	88	107	121	10.579
8	5	8	CDK7 (Ab-170)	610	975	1119	1613	144	114	114	128	94	73	10.543
8	3	5	VEGFR2 (Phospho-Tyr1059)	551	527	755	602	79	129	129	135	59	43	10.508
13	2	9	NMDAR2B (Ab-1472)	1139	1471	1435	777	54	68	68	80	129	161	10.504
16	3	7	RhoA (Ab-188)	1273	576	540	274	50	85	85	89	43	48	10.488
11	11	4	COT (Ab-290)	882	554	562	331	58	75	75	80	46	57	10.478
1	18	3	Myc (Ab-358)	53	2324	2608	1208	46	114	114	153	235	153	10.447
3	1	2	VASP (Phospho-Ser157)	169	822	932	526	56	77	77	87	81	93	10.432
5	15	3	HER2 (Ab-877)	354	630	725	592	81	103	103	110	59	53	10.424
13	6	9	BLNK (Ab-96)	1143	494	606	512	84	78	78	85	50	58	10.42
15	12	1	VASP (Phospho-Ser238)	1168	785	859	397	46	80	80	88	74	84	10.419
3	8	3	STAT1 (Ab-701)	195	805	913	1577	172	85	85	90	79	87	10.418
8	9	1	Ezrin (Phospho-Tyr353)	481	735	852	631	74	137	137	144	68	47	10.412
12	10	7	FAK (Ab-407)	938	816	806	412	51	93	93	98	68	69	10.412
13	13	2	Tyrosine Hydroxylase (Phospho-Ser19)	1017	695	750	401	53	78	78	84	64	76	10.406
11	12	7	FOXO1A (Ab-329)	940	560	591	341	57	77	77	82	49	59	10.388
8	2	6	PAK1 (Phospho-Ser204)	569	1033	1132	585	51	163	163	177	92	51	10.38
2	8	1	PDK1 (Phospho-Ser241)	5	1008	1456	994	68	145	145	159	125	78	10.376
11	16	1	Catenin beta (Phospho-Thr41/Ser45)	830	784	864	542	62	78	78	88	75	85	10.347
11	11	6	Mst1/Mst2 (Phospho-Thr183)	920	499	548	300	54	76	76	83	45	54	10.333
7	2	1	PTEN (Phospho-Ser380/Thr382/Thr383)	474	821	1003	676	67	76	76	84	89	105	10.326
15	4	4	Pyk2 (Phospho-Tyr881)	1217	339	359	216	60	66	66	70	28	40	10.321
1	13	4	EGFR (Ab-1197)	67	884	1089	1172	107	95	95	109	95	87	10.316
9	1	9	Epo-R (Ab-368)	796	548	594	378	63	66	66	70	51	72	10.275
9	17	2	Gab1 (Phospho-Tyr627)	679	647	797	595	74	112	112	119	66	55	10.273
5	18	8	Catalase (Ab-385)	452	762	829	461	55	104	104	110	70	63	10.271
15	12	2	NFkB-p65 (Ab-254)	1187	608	663	345	52	82	82	88	56	63	10.268
1	16	2	p27Kip1 (Phospho-Ser10)	32	779	1203	2088	173	102	102	115	106	92	10.264
12	6	5	ATRIP (Phospho-Ser68/72)	896	397	472	278	58	98	98	103	36	34	10.25
12	3	5	6-phosphofructo-2-kinase/fructose-2,6-biphosphatase 2 (PFKFB2)(Phospho-Ser483)	893	599	628	353	56	100	100	106	51	48	10.235
9	19	3	Caveolin-1 (Ab-14)	700	595	667	359	53	98	98	105	55	52	10.218
13	10	5	CaMK1-a (Phospho-Thr177)	1071	596	679	414	60	90	90	97	57	58	10.211
4	9	5	IRS-1 (Phospho-Ser323)	234	945	1016	587	57	131	131	138	86	62	10.209
12	10	8	TAK1 (Ab-184)	957	794	797	366	45	97	97	103	68	66	10.206
10	4	5	MEK1 (Phospho-Ser298)	723	1106	1173	1199	102	109	109	122	103	84	10.204
6	1	4	Connexin 43 (Ab-367)	359	860	968	670	69	100	100	111	84	75	10.202
14	4	8	CREB (Ab-100)	1122	976	1041	616	59	111	111	123	90	73	10.2
15	9	6	FADD (Phospho-Ser194)	1260	548	515	281	54	71	71	77	43	55	10.186
6	1	5	P70S6K (Phospho-Ser371)	378	917	952	443	46	107	107	117	82	70	10.183
11	14	7	IKK-beta (Ab-199)	942	852	889	473	53	78	78	86	79	91	10.165
8	15	3	p53 (Ab-37)	525	664	890	781	87	145	145	150	73	48	10.137
3	1	1	NFkB-p105/p50 (Phospho-Ser337)	150	5495	5465	2787	50	78	78	104	529	508	10.134
9	17	9	RAD51 (Ab-309)	812	600	683	423	61	91	91	96	58	60	10.121
16	5	7	SYN1-Synapsin1 (Ab-62)	1275	284	490	463	94	103	103	106	38	35	10.105
14	5	2	SHP-1 (Phospho-Tyr536)	1009	771	837	330	39	93	93	101	73	72	10.082
8	6	5	Zap-70 (Phospho-Tyr315)	554	754	768	332	43	128	128	133	63	47	10.079
4	4	4	c-Kit (Ab-721)	210	1045	1148	710	61	130	130	142	100	70	10.06
3	5	3	GATA1 (Ab-142)	192	595	699	434	62	91	91	99	60	60	10
11	12	4	CrkII (Ab-221)	883	588	622	349	56	75	75	82	54	65	10
11	15	6	CK2-b (Phospho-Ser209)	924	713	748	371	49	80	80	88	66	75	10
10	16	7	HSL (Ab-552/563)	773	1087	1218	734	60	115	115	129	109	84	9.991
14	3	4	KSR (Phospho-Ser392)	1045	681	927	707	76	98	98	108	82	75	9.988
1	5	4	EGFR (Ab-1172)	59	1419	1617	740	45	107	107	130	149	114	9.98
14	2	2	PKC zeta (Phospho-Thr410)	1006	852	897	376	41	95	95	100	80	80	9.963
5	2	8	PKC zeta (Ab-560)	436	666	711	427	60	77	77	84	63	75	9.952
9	13	3	ICAM-1 (Ab-512)	694	688	702	318	45	78	78	87	62	71	9.919
12	3	6	PLCG1 (Phospho-Tyr1253)	912	952	1030	725	70	104	104	118	92	77	9.913
11	9	2	DARPP-32 (Phospho-Thr75)	842	538	564	287	50	74	74	79	49	62	9.898
13	9	1	Rb (Phospho-Ser807)	994	611	668	342	51	75	75	84	59	70	9.898
14	15	6	FRS2 (Phospho-Tyr436)	1095	2153	2153	1329	61	149	149	160	202	126	9.866
13	15	1	cofilin (Phospho-Ser3)	1000	508	600	431	71	82	82	87	52	59	9.865
1	17	1	NFkB-p65 (Phospho-Ser536)	14	1004	1113	789	70	97	97	107	102	95	9.863
16	4	4	Pyk2 (Phospho-Tyr881)	1217	431	453	226	49	94	94	98	36	36	9.861
9	9	5	p53 (Phospho-Thr81)	728	867	949	601	63	81	81	92	87	94	9.851
5	19	6	MSK2 (Phospho-Thr568)	415	879	933	429	45	110	110	118	83	70	9.819
9	6	4	CREB (Ab-142)	706	537	582	304	52	77	77	82	51	62	9.804
2	2	2	ASK1 (Phospho-Ser966)	18	1248	1481	969	65	117	117	129	138	106	9.797
5	15	1	STAT6 (Phospho-Tyr641)	316	759	878	527	60	94	94	104	79	75	9.797
5	1	6	VAV2 (Phospho-Tyr142)	397	894	1081	832	76	70	70	82	102	124	9.794
3	4	8	14-3-3 zeta/delta (Ab-232)	286	670	683	406	59	79	79	86	61	70	9.787
13	8	4	P70S6k (Phospho-Thr421)	1050	795	786	450	57	75	75	82	72	87	9.778
14	15	3	AFX/FOXO4 (Ab-197)	1038	1253	1277	625	48	124	124	134	117	87	9.769
15	13	3	MSK1 (Ab-376)	1207	500	665	457	68	82	82	89	59	66	9.763
3	14	8	Chk2 (Ab-383)	296	862	936	441	47	104	104	116	84	72	9.762
7	10	4	CaMKII (Ab-286)	539	687	734	368	50	84	84	90	66	73	9.758
7	1	6	P70S6k-beta (Phospho-Ser423)	568	525	678	554	81	86	86	93	60	64	9.75
13	4	9	ALK (Ab-1507)	1141	677	822	594	72	72	72	81	76	93	9.75
5	13	3	Estrogen Receptor-alpha (Ab-167)	352	602	683	327	47	103	103	110	59	53	9.712
8	15	7	Pyk2 (Ab-580)	601	656	760	354	46	163	163	168	61	36	9.705
5	4	8	PKD1/PKC mu (Ab-463)	438	471	603	507	84	84	84	90	53	58	9.679
10	6	7	AKT1 (Ab-124)	763	1155	1288	703	54	120	120	128	120	93	9.667
12	3	7	AKT1S1 (Ab-246)	931	996	1048	646	61	97	97	111	97	87	9.66
3	12	8	B-RAF (Ab-598)	294	1282	1639	1753	106	98	98	113	158	139	9.658
5	12	6	B-RAF (Phospho-Ser446)	408	851	903	408	45	114	114	122	81	66	9.642
3	10	5	JNK1/2/3 (Phospho-Thr183/Tyr185)	235	848	962	491	51	96	96	107	89	83	9.607
11	9	4	LIMK1/2 (Ab-508/505)	880	784	852	518	60	75	75	84	80	95	9.6
16	19	3	VASP (Ab-157)	1213	1108	1163	844	72	96	96	107	110	102	9.6
6	4	7	claudin 6 (Phospho-Tyr219)	419	1289	1376	720	52	137	137	148	128	86	9.594
15	10	8	RSK1/2/3/4 (Ab-221/227/218/232)	1299	346	383	267	69	73	73	76	32	42	9.594
16	3	9	IL-4R/CD124 (Ab-497)	1311	311	396	292	73	85	85	89	32	35	9.594
15	1	8	MKK7/MAP2K7 (Ab-271)	1290	472	505	359	71	60	60	64	46	71	9.587
3	10	8	BCL-2 (Ab-69)	292	715	727	340	46	86	86	95	66	69	9.576
8	14	3	p53 (Ab-33)	524	919	942	519	55	143	143	149	83	55	9.554
12	9	8	PAK1/2 (Ab-199)	956	656	691	373	53	93	93	99	62	62	9.548
9	8	3	Tau (Ab-404)	689	703	758	413	54	83	83	90	70	77	9.543
16	16	7	AKT1 (Ab-246)	1286	789	710	472	66	121	121	128	61	47	9.541
5	12	4	P70S6K (Ab-411)	370	670	693	423	61	94	94	102	62	60	9.532
13	14	1	CDC25A (Phospho-Ser75)	999	580	692	432	62	76	76	82	64	78	9.531
12	11	2	Ephrin B (Phospho-Tyr330)	844	831	841	429	51	99	99	108	77	71	9.519
16	9	4	4E-BP1 (Phospho-Thr70)	1222	1092	1170	637	54	138	138	152	107	70	9.514
15	5	8	PAK2 (Ab-192)	1294	350	371	259	69	63	63	67	32	47	9.5
2	14	4	EGFR (Ab-869)	68	1434	1532	476	31	170	170	184	142	77	9.493
13	9	4	CaMK2 (Phospho-Thr305)	1051	877	1084	737	67	81	81	88	105	119	9.486
8	2	5	VEGFR1 (Phospho-Tyr1333)	550	733	759	379	49	144	144	152	64	42	9.484
9	10	4	GABA-RB (Ab-434)	710	574	613	283	46	75	75	82	56	68	9.482
9	7	1	G3BP-1 (Phospho-Ser232)	650	905	1034	582	56	75	75	86	100	116	9.48
9	16	1	Src (Phospho-Tyr418)	659	1343	1510	943	62	96	96	109	148	135	9.466
12	7	9	Integrin beta-1 (Ab-789)	973	823	841	436	51	89	89	94	79	84	9.456
12	10	3	IkB-alpha (Ab-32/36)	862	674	729	427	58	99	99	105	66	62	9.455
9	2	7	4E-BP1 (Ab-70)	759	666	775	405	52	77	77	86	73	84	9.438
14	7	2	SHP-2 (Phospho-Tyr580)	1011	597	658	301	45	96	96	102	59	57	9.424
11	9	3	JAK2 (Ab-1007)	861	689	712	366	51	75	75	81	67	82	9.418
7	3	1	P95/NBS1 (Phospho-Ser343)	475	810	811	257	31	88	88	96	76	79	9.408
9	5	3	Tau (Ab-214)	686	822	1045	638	61	83	83	95	101	106	9.406
13	4	1	AKT2 (Phospho-Ser474)	989	571	612	321	52	71	71	76	57	75	9.404
11	10	1	Tau (Phospho-Thr205)	824	539	712	620	87	75	75	82	67	81	9.403
15	9	1	Src (Phospho-Tyr529)	1165	788	848	429	50	73	73	78	82	105	9.39
5	19	3	EGFR (Ab-1092)	358	700	785	373	47	100	100	109	72	66	9.389
9	1	4	PKC theta (Ab-676)	701	524	606	408	67	66	66	71	57	80	9.386
14	5	5	Rb (Phospho-Thr821)	1066	368	427	217	50	104	104	108	34	31	9.382
7	13	9	p130Cas (Ab-165)	637	663	691	334	48	84	84	91	64	70	9.375
7	1	7	MAPKAPK2 (Ab-334)	587	1319	1908	2029	106	74	74	90	194	215	9.371
3	8	4	CDC2 (Ab-15)	214	869	932	427	45	87	87	99	89	89	9.36
9	7	3	Tau (Ab-262)	688	621	809	535	66	82	82	89	77	86	9.351
15	3	8	P70S6k-beta (Ab-423)	1292	525	543	549	101	63	63	67	51	76	9.333
16	4	9	ITGB4 (Ab-1510)	1312	219	435	991	227	95	95	99	36	36	9.333
15	4	1	TYK2 (Phospho-Tyr1054)	1160	700	765	427	55	68	68	75	74	98	9.324
2	8	5	IkB-beta (Phospho-Thr19)	81	884	1344	1184	88	148	148	162	127	78	9.307
13	13	1	AFX/FOXO4 (Phospho-Ser197)	998	651	715	399	55	76	76	83	68	81	9.294
15	7	1	JAK2 (Phospho-Tyr1007)	1163	677	766	470	61	71	71	80	74	92	9.27
11	10	3	IkB-alpha (Ab-32/36)	862	532	572	362	63	77	77	81	53	65	9.264
15	9	2	GSK3 alpha (Ab-21)	1184	604	638	232	36	74	74	83	60	72	9.25
12	15	9	TOP2A/DNA topoisomerase II (Ab-1106)	981	673	741	504	68	117	117	122	67	54	9.239
2	6	8	LAT (Ab-171)	136	1201	1359	848	62	122	122	136	133	97	9.195
10	3	5	MAPKAPK-2 (Phospho-Thr222)	722	904	1075	659	61	116	116	128	103	80	9.194
1	10	8	MEK1 (Ab286)	140	1469	1777	1535	86	94	94	104	182	175	9.192
11	19	8	VAV2 (Ab-142)	966	940	1228	880	71	83	83	91	124	136	9.169
14	17	5	Catenin beta (Phospho-Tyr654)	1078	1007	1144	848	74	148	148	163	107	65	9.168
9	3	7	Abl1 (Ab-204)	760	371	413	261	63	79	79	83	36	43	9.167
13	12	3	IKK-alpha (Ab-23)	1035	819	866	440	50	80	80	87	85	97	9.165
9	4	1	HER2 (Phospho-Tyr1248)	647	692	734	319	43	76	76	84	71	84	9.155
3	19	2	eIF4E (Phospho-Ser209)	187	832	956	442	46	96	96	106	93	87	9.14
15	18	8	BRCA1 (Ab-1457)	1307	538	555	338	60	84	84	89	51	57	9.137
6	1	6	VAV2 (Phospho-Tyr142)	397	1312	1392	693	49	116	116	135	138	102	9.109
1	14	8	PAK4/PAK5/PAK6 (Ab-474)	144	449	553	320	57	102	102	107	49	45	9.102
8	7	6	RSK1/2/3/4 (Phospho-Ser221/227/218/232)	574	1361	1750	1194	68	133	133	150	176	117	9.091
1	2	3	NFkB-p105/p50 (Ab-907)	37	782	943	489	51	86	86	98	93	94	9.086
7	17	3	p53 (Ab-315)	527	1450	1596	897	56	99	99	116	163	140	9.08
9	5	4	Amyloid beta A4 (Ab-743/668)	705	352	447	300	67	79	79	84	40	47	9.075
9	17	5	PKD1/PKCmu (Phospho-Ser910)	736	965	962	566	58	97	97	110	94	85	9.064
13	10	3	AKT2 (Ab-474)	1033	550	816	599	73	89	89	101	79	78	9.051
13	7	4	SYK (Phospho-Tyr348)	1049	856	913	607	66	73	73	81	92	113	9.043
16	2	4	EEF2 (Phospho-Thr56)	1215	512	510	307	60	90	90	94	46	48	9.043
7	17	7	STAT2 (Ab-690)	603	776	894	509	56	108	108	118	86	72	9.023
7	19	9	Ephrin-B1 (Ab-Tyr317)	643	854	909	441	48	99	99	108	89	82	9
9	10	6	ATF-1 (Phospho-Ser63)	748	616	617	303	49	80	80	86	59	68	9
10	10	7	Cyclin D3 (Ab-283)	767	938	1016	591	58	110	110	116	100	86	9
3	2	7	VEGFR2 (Phospho-Tyr1054)	265	1038	1128	624	55	81	81	94	115	122	8.991
10	10	5	p63(Phospho-Ser455)	729	584	636	335	52	118	118	124	57	45	8.982
2	2	7	PECAM-1 (Phospho-Tyr713)	113	1358	1409	723	51	154	154	171	138	80	8.971
10	18	6	Lamin A/B(lamin A/C)(Phospho-Ser392)	756	1559	1779	1336	75	136	136	156	181	116	8.967
11	13	7	GRK2 (Ab-29)	941	871	877	427	48	78	78	88	88	100	8.966
9	9	4	EGFR (Ab-693)	709	544	585	299	51	76	76	83	56	67	8.964
11	17	9	FLT3 (Ab-599)	983	861	1086	822	75	82	82	91	111	121	8.964
13	14	7	PAK1 (Ab-212)	1113	943	953	555	58	95	95	102	95	93	8.958
9	6	9	ATP1A1/Na+K+ ATPase1 (Ab-23)	801	879	1109	832	75	69	69	79	115	145	8.957
5	18	6	MSK1 (Phospho-Ser212)	414	1509	1892	1110	58	117	117	138	196	142	8.949
10	9	3	G3BP-1 (Ab-232)	690	756	820	306	37	117	117	123	78	63	8.936
7	10	8	Cytokeratin 18 (Ab-52)	615	522	670	577	86	81	81	90	65	72	8.923
1	12	1	PTEN (Phospho-Ser380)	9	1093	1302	756	58	90	90	100	135	135	8.904
12	17	9	FLT3 (Ab-599)	983	379	474	315	66	114	114	118	40	33	8.9
6	5	7	claudin 7 (Phospho-Tyr210)	420	1056	1139	553	48	150	150	161	110	68	8.891
9	8	6	PLCG1 (Phospho-Tyr783)	746	795	807	394	48	87	87	97	80	82	8.875
8	4	7	Smad1 (Ab-465)	590	840	1144	823	71	143	143	159	111	69	8.874
5	14	7	CDC25B (Ab-323)	429	707	733	327	44	93	93	103	71	68	8.873
9	10	3	Catenin beta (Ab-41/45)	691	584	664	351	52	82	82	88	65	73	8.862
8	1	6	P70S6k-beta (Phospho-Ser423)	568	721	1707	6560	384	137	137	148	176	118	8.858
15	18	7	AKT1 (Ab-72)	1288	575	588	350	59	87	87	92	56	60	8.857
11	5	6	PPAR-b (Phospho-Thr1457)	914	678	711	472	66	73	73	83	71	85	8.845
15	13	5	Catenin delta-1 (Phospho-Tyr228)	1245	456	626	502	80	83	83	87	61	70	8.836
13	8	3	p27Kip1 (Ab-10)	1031	602	644	434	67	80	80	88	63	71	8.825
3	2	8	Ras-GRF1 (Ab-916)	284	869	971	560	57	71	71	80	101	126	8.822
11	3	5	6-phosphofructo-2-kinase/fructose-2,6-biphosphatase 2 (PFKFB2)(Phospho-Ser483)	893	647	672	418	62	72	72	81	67	82	8.821
3	18	2	S6 Ribosomal Protein (Phospho-Ser235)	186	676	788	446	56	107	107	119	76	63	8.803
1	15	2	p21Cip1 (Phospho-Thr145)	31	821	904	451	49	102	102	112	90	80	8.8
11	7	3	JAK1 (Ab-1022)	859	645	656	390	59	76	76	84	65	77	8.8
12	15	3	Histone H3.1 (Ab-10)	867	948	943	375	39	127	127	134	92	68	8.793
1	17	3	Myc (Ab-58)	52	1255	1367	528	38	115	115	137	140	102	8.786
2	16	7	CSFR (Phospho-Tyr561)	127	1458	2449	2222	90	189	189	211	255	120	8.776
5	12	1	STAT4 (Phospho-Tyr693)	313	534	610	410	67	95	95	103	58	56	8.741
10	9	1	VEGFR2 (Phospho-Tyr1175)	652	942	1030	423	41	118	118	130	103	79	8.738
5	9	3	BAD (Ab-155)	348	649	790	634	80	92	92	100	79	79	8.734
6	2	4	DAB1 (Ab-232)	360	609	661	245	37	110	110	120	62	51	8.726
11	7	9	Integrin beta-1 (Ab-789)	973	785	811	504	62	72	72	78	84	107	8.726
7	15	1	BAD (Phospho-Ser155)	487	794	924	492	53	93	93	104	94	90	8.723
15	5	6	Integrin beta-1 (Phospho-Thr788)	1256	263	279	177	63	67	67	70	24	34	8.708
8	8	1	PTEN (Phospho-Ser370)	480	554	724	690	95	125	125	132	68	51	8.706
12	13	1	Tau (Phospho-Ser262)	827	945	986	445	45	94	94	107	101	94	8.703
9	7	7	AMPKbeta1 (Ab-182)	764	464	672	619	92	81	81	89	67	75	8.701
11	4	7	Arrestin-1 (Ab-412)	932	896	875	489	55	71	71	78	92	117	8.663
1	14	4	EGFR (Ab-869)	68	1596	1808	898	49	95	95	119	195	163	8.662
3	17	2	IRS-1 (Phospho-Ser639)	185	799	935	520	55	106	106	121	94	77	8.66
5	11	4	Histone H2A.X (Ab-139)	369	890	1056	719	68	96	96	113	109	96	8.651
7	11	1	BCL-2 (Phospho-Ser70)	483	840	908	407	44	85	85	95	94	98	8.649
3	13	3	STAT5A (Ab-780)	200	763	853	362	42	107	107	118	85	72	8.647
15	18	1	AMPK1/AMPK2 (Phospho-Ser485/491)	1174	701	818	541	66	85	85	92	84	91	8.643
14	1	6	Interferon-gamma receptor alpha chain precursor (Phospho-Tyr457)	1081	1292	1702	1291	75	98	98	113	184	162	8.636
5	5	9	MKP-1/2 (Ab-296)	458	1367	1551	952	61	92	92	110	167	151	8.629
7	12	1	BCL-XL (Phospho-Ser62)	484	680	769	413	53	86	86	96	78	81	8.628
3	1	7	NMDA NR2A/B (Phospho-Tyr1246/1252)	264	766	873	487	55	81	81	89	91	102	8.615
4	5	2	Catenin beta (Phospho-Ser37)	173	894	1051	529	50	126	126	138	106	76	8.613
5	10	7	Catenin beta (CTNNB)(Ab-33)	425	638	671	294	43	85	85	94	67	71	8.612
12	3	3	Src (Ab-418)	855	974	1046	622	59	106	106	116	108	93	8.611
5	5	3	BCL-2 (Ab-70)	344	667	692	250	36	89	89	98	69	70	8.609
11	14	5	P38 MAPK (Phospho-Tyr322)	904	777	880	639	72	79	79	88	92	104	8.609
6	9	9	SEK1/MKK4 (Ab-80)	462	1067	1090	219	20	146	146	161	108	67	8.602
9	3	5	MAPKAPK-2 (Phospho-Thr222)	722	478	568	380	66	83	83	89	56	62	8.554
2	18	7	DDX5/DEAD-box protein 5 (Phospho-Tyr593)	129	3436	3507	2179	62	172	172	197	387	196	8.553
10	4	3	Tau (Ab-205)	685	1110	1262	687	54	122	122	136	132	97	8.53
11	16	7	JNK1/2/3 (Ab-183/185)	944	1125	1259	1077	85	83	83	95	137	144	8.496
16	3	5	CDC25A (Phospho-Ser124)	1235	537	578	403	69	90	90	94	57	60	8.491
12	2	1	p53 (Phospho-Ser33)	816	915	963	542	56	91	91	97	102	105	8.49
3	7	8	A-RAF (Ab-301/302)	289	782	789	387	49	78	78	86	83	96	8.47
11	1	6	MYPT1 (Phospho-Thr696)	910	749	779	496	63	65	65	77	83	107	8.458
11	10	5	B-RAF (Phospho-Ser601)	900	586	607	317	52	77	77	83	62	74	8.452
6	10	5	PEA-15 (Phospho-Ser116)	387	718	786	366	46	148	148	153	75	49	8.44
9	15	2	CPI17 alpha (Phospho-Thr38)	677	725	842	386	45	97	97	108	87	80	8.437
2	7	4	4E-BP1 (Ab-36)	61	345	731	1130	154	159	159	166	67	40	8.433
7	7	5	AKT1 (Phospho-Tyr474)	555	1048	1195	798	66	81	81	99	130	131	8.431
9	3	4	ADD1 (Ab-726)	703	479	574	475	82	78	78	85	58	68	8.431
5	11	6	Abl1 (Phospho-Thr754/735)	407	720	827	439	53	101	101	111	85	76	8.424
3	4	6	GTPase activating protein (Phospho-Ser387)	248	414	483	317	65	91	91	96	46	47	8.413
15	10	1	eNOS (Phospho-Ser1177)	1166	601	716	477	66	76	76	85	75	88	8.413
15	7	2	PDK1 (Ab-241)	1182	1362	1487	925	62	71	71	86	167	194	8.389
11	1	4	SHP-2 (Ab-542)	872	611	712	481	67	64	64	75	76	101	8.382
5	15	5	RyR2 (Phospho-Ser2808)	392	915	1035	648	62	107	107	114	110	96	8.373
14	15	5	Caspase-3 (Phospho-Ser150)	1076	906	1299	1158	89	140	140	153	137	89	8.365
2	3	5	FAK (Phospho-Tyr576)	76	738	1097	1056	96	140	140	153	113	73	8.354
7	8	2	HSF1 (Phospho-Ser303)	499	763	830	362	43	87	87	95	88	92	8.352
12	19	8	VAV2 (Ab-142)	966	272	480	574	119	101	101	105	45	42	8.333
15	8	4	4E-BP1 (Phospho-Ser65)	1221	823	1056	698	66	75	75	84	117	139	8.308
1	15	1	NFkB-p65 (Phospho-Thr435)	12	1150	1279	597	46	94	94	108	141	130	8.305
6	16	8	Caspase 9 (Ab-196)	450	1701	1863	629	33	149	149	169	204	120	8.304
12	3	4	Synaptotagmin (Ab-309)	874	536	541	245	45	97	97	101	53	52	8.302
11	17	2	Keratin 8 (Phospho-Ser73)	850	672	726	379	52	81	81	87	77	88	8.299
13	6	5	AKT (Phospho-Tyr326)	1067	472	618	493	79	82	82	87	64	73	8.297
14	19	9	HRS (Ab-334)	1156	944	1270	1216	95	112	112	125	138	110	8.297
15	11	4	Abl1 (Phospho-Tyr204)	1224	818	922	638	69	76	76	84	101	120	8.297
3	2	6	CASP2 (Phospho-Ser157)	246	493	629	1516	241	82	82	90	65	72	8.292
10	2	8	FosB (Ab-27)	778	641	692	276	39	105	105	112	70	62	8.286
3	12	4	HSP27 (Ab-82)	218	777	819	318	38	105	105	115	85	73	8.282
13	2	2	PKC zeta (Phospho-Thr410)	1006	753	808	464	57	67	67	72	89	123	8.27
12	19	1	Androgen Receptor (Phospho-Ser213)	833	840	872	266	30	91	91	104	93	89	8.258
9	4	5	MEK1 (Phospho-Ser298)	723	576	764	546	71	77	77	87	82	94	8.256
11	19	2	Myc (Phospho-Ser62)	852	633	697	365	52	86	86	95	73	76	8.247
10	9	2	Ret (Phospho-Tyr905)	671	761	858	407	47	126	126	134	88	65	8.227
16	2	5	CD45 (Phospho-Ser1007)	1234	315	351	193	54	93	93	96	31	32	8.226
10	2	4	14-3-3 zeta (Ab-58)	702	586	609	318	52	109	109	116	60	51	8.217
13	1	4	Trk B (Phospho-Tyr705)	1043	738	869	608	69	64	64	72	97	134	8.216
16	14	2	NFkB-p65 (Ab-435)	1189	497	637	470	73	130	130	136	61	44	8.213
5	12	3	Estrogen Receptor-alpha (Ab-118)	351	588	664	289	43	97	97	106	68	64	8.206
16	11	1	FKHRL1/FOXO3A (Phospho-Ser253)	1167	941	1050	543	51	111	111	123	113	91	8.204
9	15	8	Smad2/3 (Ab-8)	791	805	866	410	47	87	87	95	94	98	8.202
3	10	3	STAT3 (Ab-727)	197	769	799	398	49	91	91	103	85	82	8.188
3	12	7	CDK5 (Phospho-Tyr15)	275	1930	2635	2316	87	108	108	138	306	221	8.16
1	12	2	Rac1/cdc42 (Phospho-Ser71)	28	906	1098	660	60	94	94	111	121	109	8.157
1	3	7	PTPRA (Phospho-Tyr798)	114	1763	2263	1728	76	90	90	126	264	209	8.095
6	3	8	PKD1/PKC mu (Ab-205)	437	609	656	399	60	121	121	130	65	50	8.092
1	3	3	Rel (Ab-503)	38	813	925	441	47	89	89	101	102	100	8.078
10	1	9	Epo-R (Ab-368)	796	563	620	325	52	95	95	103	64	62	8.078
4	6	8	ACTIN Pan(a/b/g)(Ab-55/53)	288	1032	1129	610	54	112	112	121	125	103	8.064
12	11	8	TGFBR1 (Ab-165)	958	694	723	343	47	109	109	119	75	63	8.053
13	12	2	Trk B (Phospho-Tyr515)	1016	762	841	409	48	79	79	86	94	109	8.032
7	15	7	Pyk2 (Ab-580)	601	978	1206	846	70	101	101	115	136	118	8.022
9	5	2	eIF2A (Phospho-Ser51)	667	765	864	426	49	84	84	95	96	101	8.01
11	14	4	Filamin A (Ab-2152)	885	499	555	372	67	78	78	83	59	71	8
5	14	4	Cortactin (Ab-421)	372	590	623	231	37	103	103	112	64	57	7.984
15	14	2	NFkB-p65 (Ab-435)	1189	506	597	384	64	80	80	86	64	74	7.984
11	2	1	p53 (Phospho-Ser33)	816	868	978	629	64	68	68	85	112	131	7.973
15	9	4	4E-BP1 (Phospho-Thr70)	1222	836	983	523	53	72	72	85	113	132	7.947
5	2	4	DAB1 (Ab-232)	360	602	660	252	38	78	78	88	72	81	7.944
9	11	2	Synuclein alpha (Phospho-Tyr133)	673	846	943	497	52	86	86	101	106	104	7.943
5	8	3	BAD (Ab-136)	347	331	511	602	117	93	93	100	52	52	7.904
3	15	3	STAT6 (Ab-645)	202	1717	2066	1791	86	100	100	119	247	207	7.883
14	10	7	P70S6K (Ab-418)	1109	761	937	717	76	118	118	126	103	81	7.874
3	5	8	6-phosphofructo-2-kinase/fructose-2,6-biphosphatase 2 (PFKFB2)(Ab-483)	287	621	783	521	66	79	79	91	88	96	7.864
13	19	8	MKK3/MAP2K3 (Ab-222)	1137	861	968	562	58	96	96	103	110	106	7.864
16	17	6	KIT (Phospho-Tyr703)	1268	1434	1428	984	68	137	137	148	163	110	7.853
7	1	8	CD227/mucin 1 (Ab-1243)	606	653	799	1960	245	70	70	78	92	117	7.837
1	15	5	Arrestin-1 (Phospho-Ser412)	88	976	1034	509	49	105	105	118	117	99	7.829
16	8	6	PDGF R alpha (Phospho-Tyr849)	1259	274	452	416	92	137	137	139	40	28	7.825
9	19	8	Calsenilin/KCNIP3 (Ab-63)	795	714	758	327	43	93	93	101	84	83	7.821
8	5	1	FAK (Phospho-Tyr861)	477	853	940	380	40	121	121	135	103	76	7.816
6	8	9	Tuberin (Ab-981)	461	1264	1344	669	49	146	146	164	151	92	7.815
1	11	4	PDGF R beta (Ab-751)	65	841	961	570	59	94	94	111	109	98	7.798
10	11	8	Smad2 (Ab-255)	787	754	781	391	50	100	100	111	86	77	7.791
3	8	2	4E-BP1 (Phospho-Thr36)	176	678	723	371	51	88	88	93	81	87	7.778
6	18	4	DARPP-32 (Ab-34)	376	1548	1546	641	41	142	142	162	178	109	7.775
7	11	5	CDC25C (Phospho-Thr48)	559	463	596	464	77	90	90	99	64	64	7.766
5	12	9	PLCG1 (Ab-771)	465	325	497	606	121	95	95	101	51	50	7.765
13	10	9	BCR (Ab-360)	1147	293	366	311	84	82	82	87	36	41	7.75
9	4	6	SREBP-1 (Phospho-Ser439)	742	654	638	363	56	80	80	88	71	80	7.746
15	2	3	Src (Ab-529)	1196	407	400	247	61	62	62	67	43	64	7.744
5	2	5	P70S6K (Phospho-Thr389)	379	611	808	763	94	88	88	96	92	95	7.739
10	6	5	MSK1 (Phospho-Ser360)	725	968	1157	827	71	111	111	128	133	103	7.737
14	9	6	CK1-A (Phospho-Thr321)	1089	1202	1261	607	48	103	103	117	148	126	7.73
7	11	3	p53 (Ab-15)	521	591	688	427	62	85	85	93	77	82	7.727
9	17	6	FGFR1 (Phospho-Tyr654)	755	1476	1520	972	63	101	101	130	180	138	7.722
9	7	5	MSK1 (Phospho-Thr581)	726	460	561	329	58	84	84	90	61	67	7.721
1	13	2	Raf1 (Phospho-Ser338)	29	954	1143	706	61	97	97	117	133	113	7.714
7	6	1	Integrin beta-3 (Phospho-Tyr773)	478	644	754	457	60	80	80	91	86	94	7.709
5	5	8	PKD2 (Ab-876)	439	573	565	323	57	87	87	95	61	64	7.705
7	10	1	BCL-2 (Phospho-Thr56)	482	608	795	1478	185	86	86	94	91	96	7.703
13	3	1	FAK (Phospho-Tyr925)	988	675	765	470	61	67	67	72	90	125	7.7
3	16	4	P38 MAPK (Ab-182)	222	2072	2351	1284	54	102	102	137	288	210	7.688
9	3	2	Dok-1 (Phospho-Tyr398)	665	733	834	440	52	73	73	81	98	120	7.684
16	3	1	Chk2 (Phospho-Ser516)	1159	704	772	386	50	93	93	104	87	83	7.678
6	6	1	GATA1 (Phospho-Ser142)	307	948	1157	781	67	125	125	136	133	97	7.677
6	7	7	AMPK1/AMPK2 (Ab-485/491)	422	844	866	515	59	139	139	152	93	61	7.677
16	15	8	Fos (Ab-232)	1304	262	394	307	77	106	106	110	37	33	7.676
4	7	6	MKP-1 (Phospho-Ser359)	251	701	902	722	80	140	140	150	98	65	7.673
5	10	6	Trk A (Phospho-Tyr680/681)	406	552	592	418	70	95	95	101	64	63	7.672
7	19	1	Estrogen Receptor-alpha (Phospho-Ser167)	491	864	1009	618	61	103	103	120	116	96	7.664
5	17	6	MKK7/MAP2K7 (Phospho-Thr275)	413	1406	1745	1656	94	117	117	138	210	152	7.652
5	8	4	MARCKS (Ab-163)	366	577	695	554	79	97	97	107	77	71	7.636
9	6	2	PKR (Phospho-Thr446)	668	674	843	489	58	81	81	95	98	103	7.633
6	2	7	WWOX (Phospho-Tyr33)	417	789	938	651	69	132	132	145	104	71	7.625
5	9	7	P38 MAPK (Ab-180)	424	291	516	629	121	89	89	97	55	56	7.618
11	7	5	BCL-2 (Phospho-Thr69)	897	619	663	431	65	71	71	77	77	100	7.61
1	11	1	MEK-2 (Phospho-Thr394)	8	779	1081	968	89	99	99	107	128	119	7.609
8	3	3	VEGFR2 (Ab-1175)	513	1213	1396	692	49	124	124	141	165	117	7.606
13	16	6	Ephrin B1/B2/B3 (Phospho-Tyr324)	1096	634	729	644	88	101	101	113	81	71	7.605
6	8	8	AKT (Ab-326)	442	864	942	433	45	130	130	144	105	72	7.6
9	9	2	Ret (Phospho-Tyr905)	671	505	569	343	60	92	92	98	62	63	7.597
4	1	3	Elk1 (Ab-389)	188	885	1077	536	49	108	108	123	126	102	7.571
9	19	1	p53 (Phospho-Ser15)	662	913	1193	1011	84	98	98	111	143	128	7.566
12	18	9	IR (Ab-1361)	984	375	410	195	47	111	111	115	39	33	7.564
12	10	4	BTK (Ab-223)	881	606	651	345	52	93	93	99	73	73	7.562
9	14	5	PKC delta (Phospho-Thr505)	733	641	668	434	64	91	91	101	75	74	7.56
3	18	3	AKT (Ab-473)	205	473	632	452	71	110	110	119	68	57	7.544
15	13	2	NFkB-p65 (Ab-276)	1188	601	597	322	53	78	78	84	68	80	7.544
15	15	2	NFkB-p65 (Ab-468)	1190	546	639	338	52	83	83	89	73	82	7.534
3	13	4	SAPK/JNK (Ab-183)	219	757	792	379	47	104	104	114	90	78	7.533
3	1	8	PLC beta3 (Ab-537)	283	817	926	548	59	71	71	83	112	134	7.527
14	2	4	Cyclin E1 (Phospho-Thr395)	1044	744	781	387	49	101	101	112	89	79	7.517
9	15	4	MEF2A (Ab-408)	715	452	578	525	90	87	87	97	64	65	7.516
13	2	4	Cyclin E1 (Phospho-Thr395)	1044	683	743	454	61	67	67	75	89	118	7.506
9	6	3	Tau (Ab-231)	687	895	974	414	42	81	81	96	117	121	7.504
9	3	3	Tau (Ab-181)	684	601	682	315	46	75	75	82	80	97	7.5
12	4	7	Arrestin-1 (Ab-412)	932	743	776	475	61	97	97	109	89	81	7.494
11	14	6	PP1alpha (Phospho-Thr320)	923	567	615	422	68	77	77	83	71	85	7.493
16	4	5	CDC25B (Phospho-Ser353)	1236	509	557	314	56	94	94	100	61	61	7.492
16	15	7	AKT1 (Ab-474)	1285	358	431	280	64	121	121	124	41	33	7.488
11	18	4	EGFR (Phospho-Thr693)	889	808	852	517	60	90	90	104	100	96	7.48
12	18	7	LCK (Ab-504)	946	288	450	436	96	116	116	121	44	36	7.477
3	3	3	MEF2A (Ab-312)	190	778	910	487	53	82	82	88	110	125	7.473
1	8	7	BLNK (Phospho-Tyr96)	119	658	772	440	56	96	96	107	89	83	7.472
14	2	7	NFAT3 (Ab-676)	1101	850	861	423	49	104	104	114	100	87	7.47
5	8	2	eNOS (Phospho-Thr495)	328	569	668	472	70	99	99	108	75	69	7.467
1	19	2	ASK1 (Phospho-Ser83)	35	1250	1426	805	56	106	106	127	174	137	7.466
11	6	9	Integrin beta-1 (Ab-788)	972	651	687	357	51	69	69	75	82	109	7.463
5	12	5	PP2A-a (Phospho-Tyr307)	389	360	461	272	59	111	111	118	46	38	7.457
9	10	5	p63(Phospho-Ser455)	729	571	622	353	56	76	76	86	72	83	7.444
1	13	3	ATF2 (Ab-69/51)	48	803	959	483	50	94	94	111	114	102	7.439
12	5	8	Hsp90 co-chaperone Cdc37 (Ab-13)	952	664	639	318	49	94	94	104	72	69	7.431
1	10	3	JunB (Ab-259)	45	844	1048	576	54	96	96	112	126	112	7.429
14	9	4	CaMK2 (Phospho-Thr305)	1051	806	1147	920	80	107	107	123	138	112	7.42
11	1	3	Chk1 (Ab-280)	853	586	647	448	69	67	67	76	77	101	7.416
13	2	6	IL-2RA/CD25 (Phospho-Ser268)	1082	757	904	650	71	67	67	75	112	149	7.402
7	7	3	IGF-1R (Ab-1165/1166)	517	624	683	351	51	83	83	91	80	87	7.4
3	4	3	MEF2A (Ab-319)	191	786	905	425	46	85	85	92	110	119	7.391
14	1	9	M-CSF Receptor (Ab-809)	1138	626	723	407	56	102	102	113	83	73	7.349
1	16	3	ATF2 (Ab-112/94)	51	887	1040	522	50	111	111	131	124	94	7.331
10	6	3	Tau (Ab-231)	687	830	979	451	46	126	126	137	115	83	7.322
3	13	7	STAM2 (Phospho-Tyr192)	276	1797	1933	1026	53	109	109	126	247	196	7.316
7	15	9	TLK1 (Ab-764)	639	3100	4948	5163	104	97	97	168	654	389	7.309
15	17	1	STAT1 (Phospho-Ser727)	1173	891	1209	998	82	89	89	106	151	142	7.305
16	4	2	GSK3 beta (Ab-9)	1179	605	667	314	47	97	97	106	77	72	7.286
12	14	6	PP1alpha (Phospho-Thr320)	923	381	707	818	115	110	110	117	81	69	7.284
14	15	1	cofilin (Phospho-Ser3)	1000	761	788	295	37	109	109	118	92	77	7.283
3	4	7	HRS (Phospho-Tyr334)	267	905	928	536	57	86	86	94	115	122	7.252
15	10	4	Abl1 (Phospho-Tyr412)	1223	855	1043	800	76	75	75	86	132	153	7.25
16	17	2	NFkB-p100/p52 (Ab-865)	1192	1950	2386	1448	60	125	125	146	309	211	7.249
11	1	2	MEK1 (Phospho-Thr291)	834	928	1053	648	61	70	70	89	133	149	7.248
8	7	1	Chk2 (Phospho-Thr68)	479	552	628	365	58	123	123	132	69	52	7.188
8	12	8	Catenin delta-1 (Ab-228)	617	1482	1620	919	56	145	145	168	202	120	7.188
1	6	4	mTOR (Ab-2448)	60	898	979	547	55	96	96	110	121	110	7.182
5	2	9	Gab2 (Ab-623)	455	796	933	533	57	76	76	86	118	137	7.178
15	3	3	eNOS (Ab-1177)	1197	523	523	318	60	65	65	71	63	88	7.175
11	8	5	BCL-XL (Phospho-Thr47)	898	580	587	255	43	71	71	79	71	89	7.155
8	8	6	Src (Phospho-Ser75)	575	1211	1389	743	53	137	137	153	173	113	7.145
7	5	7	Smad2 (Ab-467)	591	696	741	327	44	83	83	91	91	100	7.143
7	15	2	Tau (Phospho-Ser422)	506	582	664	402	60	100	100	107	78	72	7.141
9	14	1	Paxillin (Phospho-Tyr118)	657	634	712	347	48	83	83	91	87	95	7.138
15	10	7	VAV1 (Ab-160)	1280	313	347	222	63	72	72	76	38	50	7.132
12	13	3	SEK1/MKK4 (Ab-261)	865	659	715	381	53	129	129	138	81	58	7.123
5	3	2	Met (Phospho-Tyr1349)	323	606	689	342	49	84	84	91	84	92	7.119
10	13	8	Smad2 (ab-245)	789	695	690	362	52	96	96	107	82	76	7.11
12	5	7	BID (Ab-78)	933	703	754	465	61	97	97	107	91	85	7.11
16	11	4	Abl1 (Phospho-Tyr204)	1224	995	1045	497	47	124	124	142	127	89	7.11
11	16	4	HDAC2 (Phospho-Ser394)	887	903	1024	703	68	83	83	93	131	140	7.107
9	2	4	14-3-3 zeta (Ab-58)	702	562	583	295	50	72	72	80	71	88	7.085
13	15	6	FRS2 (Phospho-Tyr436)	1095	657	712	330	46	96	96	110	85	77	7.082
7	17	1	Estrogen Receptor-alpha (Phospho-Ser106)	489	872	949	322	33	97	97	114	118	103	7.076
5	7	3	BAD (Ab-112)	346	723	839	451	53	97	97	111	103	92	7.068
9	9	3	G3BP-1 (Ab-232)	690	629	769	527	68	82	82	91	96	105	7.063
12	12	2	GABA-RB (Phospho-Ser434)	845	490	550	340	61	99	99	105	63	60	7.063
7	19	3	Tau (Ab-396)	529	841	1156	885	76	103	103	126	146	115	7.055
12	14	4	Filamin A (Ab-2152)	885	351	661	1069	161	131	131	140	74	52	7.041
5	14	3	Progesterone Receptor (Ab-190)	353	416	478	278	58	106	106	112	52	46	7.038
14	10	3	AKT2 (Ab-474)	1033	1008	1002	541	53	119	119	137	123	89	7.033
14	7	8	HER2 (Ab-1112)	1125	523	566	306	54	108	108	116	64	55	7.031
7	5	3	VEGFR2 (Ab-951)	515	1169	1280	756	59	82	82	96	169	176	7.006
5	16	3	HER2 (Ab-1221/1222)	355	628	779	1159	148	108	108	121	94	77	7
13	1	7	MDM2 (Ab-166)	1100	1133	1469	1523	103	70	70	90	197	218	7
14	8	6	WEE1 (Phospho-Ser642)	1088	649	747	493	65	103	103	110	91	82	7
13	7	1	IKK-alpha (Phospho-Thr23)	992	972	1126	843	74	78	78	91	148	162	6.993
4	5	7	IL-10R-A (Phospho-Tyr496)	268	1644	1898	1375	72	135	135	171	247	144	6.992
2	11	4	PDGF R beta (Ab-751)	65	1183	1276	719	56	155	155	165	159	96	6.987
1	5	8	IRS-1 (Ab-794)	135	851	947	515	54	86	86	96	122	127	6.975
12	10	2	EGFR (Phospho-Thr678)	843	537	569	312	54	96	96	102	67	65	6.97
3	19	6	Rho/Rac guanine nucleotide exchange factor 2 (Phospho-Ser885)	263	866	890	411	46	115	115	124	110	88	6.964
12	5	5	A-RAF (Phospho-Tyr301/302)	895	580	637	358	56	101	101	109	76	69	6.947
12	1	1	p53 (Phospho-Thr18)	815	841	990	657	66	87	87	94	129	137	6.946
12	5	2	14-3-3 zeta (Phospho-Ser58)	838	605	635	322	50	100	100	108	76	70	6.934
11	2	5	14-3-3 zeta/delta (Phospho-Thr232)	892	481	539	362	67	72	72	82	66	80	6.924
3	12	5	LCK (Phospho-Tyr504)	237	425	521	292	56	108	108	113	59	52	6.915
3	6	3	GATA1 (Ab-310)	193	690	731	305	41	90	90	102	91	89	6.912
1	7	3	c-Jun (Ab-239)	42	927	1131	1659	146	95	95	110	148	134	6.899
1	17	8	PKC theta (Ab-538)	147	23639	27047	16434	60	109	109	535	3849	719	6.888
1	4	1	c-Jun (Phospho-Ser63)	1	1547	2282	3217	140	81	81	92	318	345	6.887
11	19	4	GSK3a-b (Phospho-Tyr216/279)	890	811	1172	1011	86	95	95	112	154	137	6.883
12	19	5	PKC zeta (Phospho-Thr560)	909	295	504	560	111	100	100	105	58	55	6.879
8	16	7	SRF (Ab-99)	602	478	503	163	32	162	162	166	49	29	6.878
2	2	6	FosB (Phospho-Ser27)	94	911	998	573	57	149	149	168	121	72	6.86
15	9	5	Coagulation Factor III (Phospho-Ser290)	1241	713	803	487	60	71	71	78	106	135	6.84
2	7	5	HSL (Phospho-Ser552/563)	80	634	794	461	58	143	143	152	94	61	6.83
1	3	2	HDAC4 (Phospho-Ser632)	19	1111	1157	620	53	83	83	93	156	167	6.821
15	10	2	MEK-2 (Ab-394)	1185	845	1006	624	62	78	78	92	134	145	6.821
11	4	6	PLCG2 (Phospho-Tyr1217)	913	534	566	311	54	73	73	82	71	86	6.817
12	7	7	CDK1/CDC2 (Ab-14)	935	485	545	310	56	94	94	102	65	63	6.815
15	2	7	Raf1 (Ab-621)	1272	530	607	407	67	63	63	69	79	114	6.81
8	13	6	GRB2 (Phospho-Ser159)	580	1000	1142	584	51	201	201	210	137	65	6.803
5	4	9	MEF2C (Ab-396)	457	719	814	397	48	84	84	93	106	113	6.802
1	6	1	c-Jun (Phospho-Ser73)	3	1467	1634	856	52	92	92	105	225	214	6.796
8	7	8	c-met (Ab-1003)	612	678	848	558	65	113	113	128	106	82	6.792
13	12	4	Smad1 (Phospho-Ser465)	1054	486	591	371	62	89	89	96	73	76	6.781
9	14	3	Paxillin (Ab-118)	695	559	613	312	50	81	81	91	77	84	6.779
11	2	8	CASP2 (Ab-157)	949	627	762	554	72	64	64	71	102	143	6.775
8	19	8	FAK (Ab-910)	624	1645	1896	858	45	125	125	136	260	191	6.769
2	4	6	HDAC3 (Phospho-Ser424)	96	1560	1729	941	54	152	152	193	227	117	6.767
1	2	6	FosB (Phospho-Ser27)	94	1144	1273	870	68	88	88	103	173	167	6.763
7	13	5	c-Raf (Phospho-Ser296)	561	698	1295	4280	330	88	88	105	176	167	6.761
7	8	5	AKT1 (Phospho-Ser246)	556	948	957	564	58	82	82	99	127	128	6.756
9	14	2	BIM (Phospho-Ser69/65)	676	595	679	380	55	86	86	98	86	87	6.756
3	9	5	IRS-1 (Phospho-Ser323)	234	957	933	503	53	91	91	109	122	111	6.754
12	4	5	ACTIN Pan(a/b/g)(Phospho-Tyr55/53)	894	440	648	2168	334	106	106	116	79	68	6.734
12	14	3	ASK1 (Ab-966)	866	362	610	686	112	131	131	139	70	50	6.729
5	11	8	Calmodulin (Ab-79/81)	445	744	787	536	68	87	87	101	102	100	6.725
14	14	3	FKHR (Ab-319)	1037	368	400	165	41	127	127	131	40	30	6.725
5	4	6	Ezrin (Phospho-Tyr478)	400	488	592	345	58	101	101	108	72	66	6.722
9	12	1	IGF-1R (Phospho-Tyr1161)	655	731	815	422	51	80	80	89	108	121	6.722
14	6	5	AKT (Phospho-Tyr326)	1067	1514	1581	997	63	100	100	112	219	195	6.708
5	18	3	EGFR (Ab-1070)	357	849	915	357	39	114	114	124	118	95	6.703
4	4	8	14-3-3 zeta/delta (Ab-232)	286	751	782	397	50	105	105	119	99	83	6.697
13	17	1	Chk1 (Phospho-Ser317)	1002	881	1024	511	49	83	83	94	139	147	6.691
9	18	4	PKC zeta (Ab-410)	718	528	618	364	58	101	101	110	76	69	6.684
13	16	4	CASP8 (Phospho-Ser347)	1058	821	892	399	44	90	90	97	119	122	6.681
10	19	7	IKK-a/b (Ab-176)	776	732	1080	1078	99	109	109	119	144	121	6.674
7	11	2	Merlin (Phospho-Ser518)	502	619	727	378	51	90	90	100	94	94	6.67
13	6	3	FAK (Ab-925)	1029	723	831	1476	177	73	73	84	112	133	6.67
11	17	3	BRCA1 (Ab-1524)	869	732	819	549	67	85	85	99	108	109	6.667
15	13	4	AKT1 (Phospho-Thr450)	1226	418	553	483	87	85	85	93	69	74	6.667
11	19	9	KIT (Ab-936)	985	886	942	574	60	82	82	90	128	142	6.656
15	19	2	NFkB-p105/p50 (Ab-337)	1194	885	977	449	45	87	87	99	132	133	6.652
3	5	7	IL-10R-A (Phospho-Tyr496)	268	1442	1953	1694	86	85	85	111	277	249	6.65
1	18	4	eIF4E (Ab-209)	72	1363	1426	886	62	115	115	136	194	142	6.649
16	17	3	Raf1 (Ab-338)	1211	332	408	484	118	124	124	129	42	32	6.643
8	5	7	Smad2 (Ab-467)	591	703	785	434	55	119	119	128	99	77	6.636
11	19	7	LCK (Ab-192)	947	710	710	344	48	85	85	93	93	100	6.634
13	17	7	PEA-15 (Ab-116)	1116	891	936	485	51	103	103	114	124	108	6.629
9	18	5	PLC beta3 (Phospho-Ser537)	737	590	678	513	75	99	99	108	86	79	6.628
12	6	8	IGF2R (Ab-2409)	953	782	809	476	58	94	94	100	107	107	6.626
8	10	5	c-Abl (Phospho-Tyr245)	558	938	1104	805	72	130	130	144	145	100	6.621
11	8	4	Tyrosine Hydroxylase (Ab-40)	879	619	627	299	47	75	75	85	82	96	6.61
1	17	4	S6 Ribosomal Protein (Ab-235)	71	988	1128	573	50	109	109	125	152	121	6.599
1	16	5	BCL-2 (Phospho-Ser87)	89	360	439	374	85	110	110	116	49	42	6.592
10	9	6	PLCG2 (Phospho-Tyr753)	747	698	1031	959	93	122	122	135	136	100	6.588
10	9	9	Merlin (Ab-10)	804	618	671	346	51	95	95	105	86	81	6.581
7	3	6	PAK2 (Phospho-Ser192)	570	423	494	302	61	111	111	119	57	47	6.579
10	1	8	FAS (Ab-291)	777	498	577	403	69	103	103	110	71	64	6.577
9	6	8	HER2/ErbB2 (Ab-686)	782	582	598	370	61	71	71	80	79	98	6.557
2	10	2	Paxillin (Phospho-Tyr31)	26	1126	1786	5098	285	172	172	201	242	120	6.55
3	19	4	Tau (Ab-212)	225	1138	1322	702	53	100	100	125	183	146	6.541
3	14	2	EGFR (Phospho-Tyr1197)	182	830	982	913	92	97	97	106	134	126	6.537
5	2	6	Catenin beta (CTNNB)(Phospho-Tyr489)	398	1047	1120	477	42	81	81	96	157	163	6.522
1	19	6	Calsenilin/KCNIP3 (Phospho-Ser63)	111	1645	1803	1155	64	111	111	134	256	191	6.52
16	1	7	Raf1 (Ab-341)	1271	544	700	634	90	87	87	94	93	98	6.516
3	6	7	IL-13R/CD213a1 (Phospho-Tyr405)	269	1913	1898	1123	59	83	83	113	274	242	6.515
4	8	3	STAT1 (Ab-701)	195	654	1082	4265	394	161	161	170	140	82	6.514
3	10	7	Kv1.3/KCNA3 (Phospho-Tyr135)	273	2190	2504	1986	79	96	96	121	366	302	6.511
7	11	4	BIM (Ab-69/65)	540	613	706	397	56	85	85	94	94	100	6.511
14	2	9	NMDAR2B (Ab-1472)	1139	1592	1542	827	53	103	103	124	218	175	6.505
9	13	7	E2F1 (Ab-433)	770	733	824	608	73	80	80	89	113	126	6.504
10	5	2	eIF2A (Phospho-Ser51)	667	774	898	573	63	124	124	137	117	85	6.504
12	7	2	Amyloid beta A4 (Phospho-Thr743/668)	840	346	401	227	56	111	111	115	44	38	6.5
16	13	5	Catenin delta-1 (Phospho-Tyr228)	1245	420	435	146	33	144	144	149	44	29	6.5
7	14	2	P70S6K (Phospho-Ser411)	505	574	761	518	68	92	92	105	101	96	6.495
3	17	7	FLT3 (Phospho-Tyr969)	280	1730	2057	1357	65	129	129	147	295	200	6.475
4	3	3	MEF2A (Ab-312)	190	866	1009	481	47	119	119	135	135	100	6.474
10	7	7	AMPKbeta1 (Ab-182)	764	513	563	242	42	142	142	149	64	42	6.469
15	13	9	Negative control	N	389	411	323	78	77	77	82	51	62	6.451
5	3	3	P95/NBS1 (Ab-343)	342	523	626	402	64	83	83	91	83	91	6.446
1	11	7	PLD1 (Phospho-Ser561)	122	1231	1195	776	64	97	97	122	167	136	6.425
9	15	6	CBL (Phospho-Tyr700)	753	1019	1030	1367	132	91	91	126	141	111	6.411
9	15	7	HDAC5 (Ab-259)	772	1042	1073	887	82	85	85	99	152	153	6.408
4	4	1	Rel (Phospho-Ser503)	153	1039	1345	2088	155	115	115	128	190	148	6.405
11	10	4	BTK (Ab-223)	881	296	349	210	60	76	76	80	42	52	6.405
16	18	4	Cyclin D3 (Phospho-Thr283)	1231	1017	1071	602	56	123	123	133	147	110	6.381
4	3	4	FGFR1 (Ab-154)	209	956	1010	363	35	120	120	136	137	100	6.38
14	17	1	Chk1 (Phospho-Ser317)	1002	1086	1099	632	57	120	120	130	152	116	6.375
11	18	3	HDAC4 (Ab-632)	870	732	786	405	51	91	91	104	107	102	6.374
16	3	4	HSL (Phospho-Ser554)	1216	403	456	287	62	89	89	93	57	61	6.368
11	18	1	CDC25C (Phospho-Ser216)	832	671	670	328	48	83	83	97	90	92	6.367
15	14	3	Paxillin (Ab-31)	1208	560	616	277	44	85	85	94	82	87	6.366
5	7	4	EGFR (Ab-1110)	365	394	649	791	121	98	98	108	85	78	6.365
8	10	6	LCK (Phospho-Ser59)	577	553	718	448	62	130	130	139	91	65	6.363
1	11	8	MSK1 (Ab-360)	141	912	1003	542	54	93	93	106	141	133	6.362
3	8	5	IKK-beta (Phospho-Tyr199)	233	819	839	449	53	87	87	102	116	113	6.353
2	2	3	NFkB-p105/p50 (Ab-907)	37	939	1078	557	51	123	123	138	148	107	6.351
5	7	5	PAK1 (Phospho-Thr212)	384	782	987	659	66	113	113	130	135	103	6.348
7	9	3	p53 (Ab-6)	519	558	588	297	50	83	83	93	78	83	6.346
1	2	8	Cyclin B1 (Ab-147)	132	1678	1998	1179	59	87	87	128	295	230	6.339
1	6	8	LAT (Ab-171)	136	786	867	437	50	91	91	100	121	121	6.339
6	12	9	PLCG1 (Ab-771)	465	1414	1372	609	44	158	158	177	189	106	6.323
11	18	2	MEF2A (Phospho-Ser408)	851	646	661	354	53	84	84	94	90	95	6.3
1	14	7	ETK (Phospho-Tyr566)	125	1242	1734	1515	87	113	113	149	252	169	6.29
7	6	2	GluR1 (Phospho-Ser849)	497	597	691	1120	162	87	87	100	94	94	6.287
15	11	8	Src (Ab-75)	1300	410	413	306	74	69	69	74	54	72	6.278
4	3	5	FAK (Phospho-Tyr407)	228	1107	1173	699	59	118	118	144	164	113	6.274
16	18	3	MEK1 (Ab-217)	1212	748	987	965	97	111	111	122	138	113	6.268
7	6	3	IGF-1R (Ab-1161)	516	586	598	292	48	80	80	91	81	89	6.259
8	7	3	IGF-1R (Ab-1165/1166)	517	681	768	450	58	139	139	149	99	66	6.253
14	8	4	P70S6K (Phospho-Thr421)	1050	704	883	1482	167	98	98	114	123	107	6.252
9	16	7	HSL (Ab-552/563)	773	893	987	643	65	87	87	100	142	142	6.246
11	3	1	p53 (Phospho-Ser37)	817	612	674	420	62	66	66	75	96	128	6.24
1	10	5	IKK-beta (Phospho-Tyr188)	83	428	507	329	64	95	95	102	65	63	6.231
6	8	6	SRF (Phospho-Ser77)	404	1036	1046	599	57	138	138	155	143	92	6.231
10	2	7	4E-BP1 (Ab-70)	759	695	733	323	44	124	124	135	96	71	6.229
1	2	7	PECAM-1 (Phospho-Tyr713)	113	935	982	490	49	91	91	104	141	135	6.227
6	9	1	STAT1 (Phospho-Tyr701)	310	731	857	617	71	151	151	167	111	66	6.216
12	6	9	Integrin beta-1 (Ab-788)	972	531	591	319	53	89	89	94	80	85	6.213
3	4	2	Catenin beta (Phospho-Ser33)	172	681	838	907	108	84	84	93	120	129	6.208
3	17	1	ATF2 (Phospho-Ser112/94)	166	888	1449	1671	115	106	106	116	215	185	6.2
6	6	9	NFAT3 (Ab-168/170)	459	785	842	445	52	138	138	154	111	72	6.198
14	5	9	ALK (Ab-1604)	1142	700	1043	1051	100	99	99	109	151	138	6.185
12	19	3	HDAC5 (Ab-498)	871	305	343	179	52	104	104	108	38	35	6.184
10	14	9	WEE1 (Ab-53)	809	842	926	421	45	103	103	110	132	120	6.182
8	2	3	FAK (Ab-861)	512	806	889	399	44	124	124	136	122	89	6.172
8	9	8	Cyclin E2 (Ab-392)	614	755	792	522	65	118	118	132	107	81	6.168
16	8	4	4E-BP1 (Phospho-Ser65)	1221	472	538	272	50	125	125	131	66	50	6.167
14	4	4	PLC beta (Phospho-Ser1105)	1046	934	993	585	58	96	96	113	143	126	6.154
1	7	8	LKB1 (Ab-428)	137	980	1066	592	55	89	89	100	157	157	6.153
2	4	2	HDAC5 (Phospho-Ser498)	20	1572	2064	1934	93	135	135	175	307	175	6.153
10	10	8	Smad1 (Ab-187)	786	698	759	547	72	99	99	108	106	98	6.142
9	16	4	Myc (Ab-62)	716	655	714	315	44	93	93	107	99	92	6.131
1	7	4	4E-BP1 (Ab-36)	61	879	963	676	70	90	90	106	140	132	6.121
7	14	9	PP1alpha (Ab-320)	638	580	600	393	65	89	89	99	82	82	6.11
14	1	2	Opioid Receptor (Phospho-Ser375)	1005	605	657	336	51	87	87	95	92	96	6.109
11	6	6	PPAR-r (Phospho-Ser112)	915	550	542	347	64	74	74	85	75	88	6.093
7	18	6	Gab2 (Phospho-Tyr643)	585	991	1115	791	70	116	116	129	162	125	6.086
5	4	1	MEF2A (Phospho-Thr312)	305	704	785	315	40	82	82	92	114	123	6.079
12	7	8	IGFBP-3 (Ab-183)	954	723	743	362	48	96	96	100	106	106	6.066
6	1	3	PTEN (Ab-380/382/383)	340	712	767	378	49	99	99	113	108	95	6.056
11	1	5	14-3-3 theta/tau (Phospho-Ser232)	891	522	541	300	55	66	66	75	77	102	6.052
14	18	6	Mnk1 (Phospho-Thr385)	1098	2729	2714	1817	66	142	142	203	415	204	6.051
15	6	3	Zap-70 (Ab-319)	1200	597	590	309	52	68	68	77	85	110	6.035
9	9	9	Merlin (Ab-10)	804	336	395	351	88	76	76	82	52	63	6.019
7	4	7	Smad1 (Ab-465)	590	626	912	769	84	92	92	112	133	118	6.015
15	1	7	Raf1 (Ab-341)	1271	421	535	459	85	59	59	66	78	118	6.013
10	14	5	PKC delta (Phospho-Thr505)	733	969	1085	596	54	128	128	142	157	110	6.006
5	14	5	Raf1(Phospho-Ser621)	391	399	511	342	66	115	115	121	65	53	6
7	14	8	DNA-PK (Ab-2647)	619	1024	1095	625	57	93	93	106	165	155	5.994
7	8	4	P70S6K (Ab-424)	537	722	808	500	61	82	82	97	119	122	5.975
11	7	8	IGFBP-3 (Ab-183)	954	676	675	378	56	76	76	84	99	117	5.97
8	12	2	Synapsin (Phospho-Ser9)	503	1245	1334	526	39	137	137	147	199	135	5.965
14	6	1	LIMK1 (Phospho-Thr508)	991	414	485	277	57	100	100	104	64	61	5.953
11	2	3	Chk1 (Ab-317)	854	677	711	410	57	72	72	86	105	122	5.952
4	19	7	BLNK (Phospho-Tyr84)	282	698	764	335	43	139	139	151	103	68	5.951
8	15	4	GluR2 (Ab-880)	544	3370	3654	1208	33	147	147	173	585	338	5.95
5	6	1	GATA1 (Phospho-Ser142)	307	892	967	382	39	89	89	107	145	135	5.931
6	5	2	c-Kit (Phospho-Tyr721)	325	1638	1949	1043	53	125	125	152	303	199	5.931
6	3	6	CREB (Phospho-Thr100)	399	900	1065	1478	138	125	125	135	157	116	5.924
10	8	9	HSP 90-beta (Ab-226)	803	603	767	533	69	99	99	110	111	100	5.919
14	5	4	Pyk2 (Phospho-Tyr580)	1047	1048	1211	879	72	98	98	116	185	159	5.919
11	2	4	SHP-2 (Ab-580)	873	554	600	412	68	68	68	80	88	110	5.909
9	14	9	WEE1 (Ab-53)	809	650	708	330	46	81	81	88	105	119	5.905
7	18	1	Estrogen Receptor-alpha (Phospho-Ser118)	490	646	730	469	64	105	105	122	103	84	5.903
15	14	1	Zap-70 (Phospho-Tyr493)	1170	693	789	463	58	79	79	88	119	135	5.891
14	6	2	SHP-2 (Phospho-Tyr542)	1010	494	584	326	55	98	98	107	81	75	5.889
13	7	6	PIP5K (Phospho-Ser307)	1087	757	803	423	52	77	77	85	122	143	5.885
9	18	6	Lamin A/B(lamin A/C)(Phospho-Ser392)	756	930	1079	631	58	102	102	126	162	128	5.883
5	3	5	P70S6K (Phospho-Ser418)	380	963	1211	982	81	90	90	117	186	158	5.882
7	8	7	ACC1 (Ab-80)	594	1014	1540	1475	95	84	84	106	244	230	5.877
9	11	8	Smad2 (Ab-255)	787	717	725	366	50	82	82	91	108	118	5.87
3	7	7	IL-4R/CD124 (Phospho-Tyr497)	270	1221	1485	945	63	84	84	101	236	233	5.864
7	16	7	SRF (Ab-99)	602	856	941	450	47	105	105	120	140	116	5.864
7	9	6	SLP-76 (Phospho-Tyr128)	576	926	958	417	43	92	92	108	145	134	5.862
5	16	1	STAT6 (Phospho-Thr645)	317	932	1037	446	43	104	104	124	156	125	5.853
1	16	7	CSFR (Phospho-Tyr561)	127	2077	2335	1402	60	122	122	158	372	235	5.852
12	4	8	GTPase activating protein (Ab-387)	951	625	599	300	50	91	91	102	85	83	5.847
5	10	4	Synapsin (Ab-9)	368	694	705	285	40	92	92	109	102	93	5.843
13	3	5	PKD2 (Phospho-Ser876)	1064	703	758	482	63	70	70	75	117	156	5.838
6	9	7	P38 MAPK (Ab-180)	424	713	707	475	67	114	114	124	100	80	5.83
11	17	1	BRCA1 (Phospho-Ser1524)	831	719	734	398	54	80	80	99	109	110	5.826
8	1	2	Synuclein alpha (Phospho-Tyr125)	492	842	873	427	48	103	103	117	130	111	5.815
14	4	9	ALK (Ab-1507)	1141	789	994	1669	167	104	104	117	151	129	5.808
11	3	4	Synaptotagmin (Ab-309)	874	526	531	263	49	70	70	79	78	98	5.795
15	5	1	JAK1 (Phospho-Tyr1022)	1161	749	895	572	63	68	68	84	140	166	5.793
7	13	4	PKR (Ab-451)	542	625	685	284	41	84	84	95	102	107	5.784
13	10	8	p53 (Ab-376)	1128	405	493	316	64	88	88	94	69	73	5.783
5	17	1	CREB (Phospho-Ser133)	318	910	1593	4903	307	103	103	125	254	203	5.78
15	11	7	VEGFR1 (Ab-1333)	1281	388	385	241	62	69	69	73	54	73	5.778
12	14	1	Tau (Phospho-Ser404)	828	755	804	371	46	95	95	105	121	115	5.777
14	13	3	HDAC2 (Ab-394)	1036	364	616	738	119	130	130	137	83	60	5.771
6	17	7	KSR (Ab-392)	432	704	1010	877	86	156	156	175	145	82	5.759
16	9	2	GSK3 alpha (Ab-21)	1184	586	608	344	56	124	124	131	83	63	5.747
3	9	4	p44/42 MAP Kinase (Ab-202)	215	879	989	611	61	95	95	122	151	123	5.742
2	3	2	HDAC4 (Phospho-Ser632)	19	1079	1198	625	52	115	115	136	185	136	5.741
16	1	9	IL-10R-A (Ab-496)	1309	496	482	301	62	79	79	86	69	80	5.739
7	15	3	p53 (Ab-37)	525	641	734	353	48	95	95	109	109	100	5.734
16	13	4	AKT1 (Phospho-Thr450)	1226	393	441	295	66	138	138	143	52	36	5.731
8	6	1	Integrin beta-3 (Phospho-Tyr773)	478	644	707	390	55	123	123	134	100	74	5.73
10	17	2	Gab1 (Phospho-Tyr627)	679	796	898	594	66	146	146	160	129	80	5.721
3	4	1	Rel (Phospho-Ser503)	153	1162	1247	933	74	84	84	101	201	199	5.701
16	7	9	STAM2 (Ab-192)	1315	197	354	841	237	105	105	109	43	39	5.698
9	7	2	GAP43 (Phospho-Ser41)	669	612	694	387	55	79	79	91	106	116	5.689
4	2	2	Pyk2 (Phospho-Tyr402)	170	846	996	507	50	114	114	129	153	118	5.667
6	10	7	Catenin beta (CTNNB)(Ab-33)	425	769	765	320	41	121	121	136	111	81	5.667
13	8	6	WEE1 (Phospho-Ser642)	1088	561	680	479	70	78	78	85	105	123	5.667
12	4	6	PLCG2 (Phospho-Tyr1217)	913	556	603	313	51	103	103	116	86	74	5.663
16	1	3	LCK (Ab-393)	1195	552	557	499	89	88	88	93	82	88	5.659
9	13	2	CaMKII (Phospho-Thr286)	675	842	974	526	54	81	81	97	155	159	5.658
7	4	1	P73 (Phospho-Tyr99)	476	666	854	702	82	93	93	102	133	130	5.654
9	16	3	Rb (Ab-807)	697	923	957	385	40	96	96	115	149	129	5.651
15	11	1	FKHRL1/FOXO3A (Phospho-Ser253)	1167	415	474	303	63	83	83	90	68	75	5.647
1	18	5	CD3Z (Phospho-Tyr142)	91	1285	1896	1615	85	115	115	147	310	210	5.642
7	9	4	Synuclein alpha (Ab-133)	538	682	775	401	51	83	83	98	120	122	5.642
9	6	1	EGFR (Phospho-Tyr1092)	649	745	772	369	47	75	75	90	121	134	5.636
4	6	6	IkB-alpha (Phospho-Tyr305)	250	645	799	556	69	158	158	168	112	66	5.634
8	9	7	CASP6 (Ab-Ser257)	595	1400	1441	851	59	121	121	140	231	165	5.632
5	9	5	PAK1/2/3 (Phospho-Ser141)	386	1150	1237	847	68	100	100	112	200	178	5.625
9	18	1	p53 (Phospho-Ser9)	661	683	775	630	81	105	105	117	117	100	5.624
6	13	2	HSP27 (Phospho-Ser82)	333	379	854	934	109	154	154	168	122	72	5.623
7	17	2	Cortactin (Phospho-Tyr466)	508	811	880	330	37	105	105	121	135	111	5.622
14	12	9	CD5 (Ab-453)	1149	924	984	542	55	119	119	130	152	116	5.618
6	10	2	p44/42 MAP Kinase (Phospho-Thr202)	330	944	994	544	54	171	171	186	144	77	5.611
6	3	7	claudin 3 (Phospho-Tyr219)	418	883	918	551	60	134	134	150	137	91	5.606
6	6	8	Rb (Ab-811)	440	822	880	544	61	137	137	157	129	82	5.605
10	6	1	EGFR (Phospho-Tyr1092)	649	722	812	429	52	111	111	123	123	100	5.602
13	17	6	EPB41 (Phospho-Tyr418/660)	1097	818	910	550	60	110	110	116	142	122	5.592
9	16	6	FGFR1 (Phospho-Tyr766)	754	1124	1265	1058	83	95	95	131	203	154	5.586
15	3	4	HSL (Phospho-Ser554)	1216	377	406	252	62	66	66	71	60	84	5.583
14	12	3	IKK-alpha (Ab-23)	1035	994	1044	522	50	116	116	130	164	126	5.573
5	15	6	MKK3/MAP2K3 (Phospho-Thr222)	411	650	689	324	47	104	104	110	104	94	5.567
8	6	4	Integrin beta-3 (Ab-785)	535	716	771	423	54	138	138	155	111	71	5.55
10	6	6	LYN (Phospho-Tyr507)	744	941	1095	867	79	116	116	135	173	128	5.549
13	14	3	FKHR (Ab-319)	1037	983	1067	549	51	83	83	91	176	193	5.545
13	12	8	Rb (Ab-608)	1130	645	678	352	51	87	87	96	105	109	5.543
7	7	1	Chk2 (Phospho-Thr68)	479	574	619	332	53	85	85	93	95	102	5.537
11	3	2	PKC delta (Phospho-Ser645)	836	732	717	419	58	73	73	86	114	132	5.535
6	14	5	Raf1(Phospho-Ser621)	391	1328	1317	671	50	163	163	190	204	107	5.525
13	1	1	Androgen Receptor (Phospho-Ser650)	986	752	795	414	52	64	64	77	130	168	5.523
3	8	8	ATRIP (Ab-68/72)	290	1516	1636	888	54	82	82	108	277	256	5.516
7	5	1	FAK (Phospho-Tyr861)	477	761	873	728	83	81	81	90	142	157	5.514
8	14	4	Gab1 (Ab-627)	543	329	390	314	80	149	149	153	43	28	5.512
7	12	5	Chk1 (Phospho-Ser296)	560	454	517	273	52	88	88	99	76	76	5.5
5	1	9	Fos (Ab-374)	454	653	879	678	77	76	76	88	144	163	5.493
5	17	7	KSR (Ab-392)	432	593	699	362	51	106	106	112	107	95	5.486
5	17	2	P38 MAPK (Phospho-Thr180)	337	673	737	355	48	112	112	124	112	90	5.473
12	11	3	ASK1 (Ab-83)	863	264	370	274	74	108	108	113	47	41	5.468
6	13	5	Raf1 (Phospho-Tyr341)	390	1316	1374	1066	77	166	166	196	216	110	5.454
3	7	4	eNOS (Ab-495)	213	747	773	321	41	89	89	108	122	112	5.451
4	2	3	Elk1 (Ab-417)	189	801	908	404	44	117	117	136	142	104	5.437
8	10	7	CASP9 (Ab-125)	596	798	1211	974	80	120	120	140	197	140	5.437
16	19	4	DAXX (Phospho-Ser668)	1232	325	976	3063	313	105	105	117	158	135	5.437
2	6	7	ALK (Phospho-Tyr1507)	117	1809	1855	1435	77	140	140	192	306	159	5.435
6	1	7	VE-Cadherin (Phospho-Tyr731)	416	490	598	334	55	126	126	136	85	62	5.435
2	11	7	PLD1 (Phospho-Ser561)	122	1141	1255	760	60	180	180	203	194	95	5.423
3	11	7	Kv2.1/Kcnb1 (Phospho-Tyr128)	274	1222	1302	557	42	99	99	126	217	172	5.419
13	6	1	LIMK1 (Phospho-Thr508)	991	338	419	342	81	85	85	94	60	63	5.417
5	7	2	BRCA1 (Phospho-Ser1423)	327	1283	1712	1163	67	111	111	164	286	174	5.413
16	12	1	VASP (Phospho-Ser238)	1168	849	992	533	53	115	115	132	159	120	5.409
16	15	2	NFkB-p65 (Ab-468)	1190	251	367	301	82	126	126	129	44	34	5.409
4	7	5	GRK2 (Phospho-Ser29)	232	1130	1199	716	59	137	137	161	192	119	5.406
12	6	7	CD3Z (Ab-142)	934	739	814	488	59	96	96	106	131	123	5.405
7	16	1	Estrogen Receptor-alpha (Phospho-Ser104)	488	1043	1119	566	50	95	95	110	187	170	5.396
16	16	2	NFkB-p65 (Ab-536)	1191	274	416	446	107	126	126	131	53	40	5.377
7	5	5	Zap-70 (Phospho-Tyr292)	553	378	456	289	63	87	87	96	67	69	5.373
8	11	3	p53 (Ab-15)	521	216	493	1202	243	149	149	155	63	40	5.365
9	11	1	VEGFR2 (Phospho-Tyr951)	654	472	540	302	55	81	81	90	84	93	5.357
13	5	1	c-Abl (Phospho-Tyr412)	990	498	569	417	73	75	75	82	91	110	5.352
14	7	6	PIP5K (Phospho-Ser307)	1087	820	855	389	45	102	102	117	138	117	5.348
7	10	5	c-Abl (Phospho-Tyr245)	558	676	750	467	62	89	89	98	122	124	5.344
2	18	1	NFkB-p100/p52 (Phospho-Ser865)	15	658	1017	1059	104	149	149	163	160	98	5.338
2	8	6	HER4/ErbB4 (Phospho-Tyr1284)	100	1806	1793	810	45	139	139	171	304	177	5.336
1	8	8	LKB1 (Ab-189)	138	878	990	545	55	91	91	106	166	156	5.325
15	12	6	BTK (Phospho-Tyr550)	1263	1014	1182	941	79	76	76	85	206	242	5.325
3	17	8	P38 MAPK (Ab-322)	299	1116	1385	1068	77	110	110	129	236	182	5.322
3	14	6	mTOR (Phospho-Thr2446)	258	772	1782	2612	146	108	108	138	310	224	5.303
12	7	1	Tau (Phospho-Ser396)	821	531	572	399	69	101	101	112	87	77	5.287
5	5	1	MEF2A (Phospho-Thr319)	306	540	694	632	91	85	85	97	113	116	5.283
2	12	3	ATF2 (Ab-62/44)	47	959	1059	560	52	170	170	190	165	86	5.267
7	5	6	PKC beta/PKCB (Phospho-Ser661)	572	504	684	513	75	92	92	100	111	111	5.261
8	4	3	VEGFR2 (Ab-1214)	514	2033	2510	1785	71	128	128	186	442	237	5.258
11	2	2	NMDAR1 (Phospho-Ser897)	835	471	610	508	83	72	72	85	100	117	5.25
9	11	9	MAP3K7/TAK1 (Ab-439)	806	475	646	499	77	89	89	96	105	109	5.238
4	1	2	VASP (Phospho-Ser157)	169	728	1052	907	86	109	109	126	177	140	5.232
7	5	4	GAP43 (Ab-41)	534	821	845	361	42	80	80	92	144	156	5.229
7	18	5	IRS-1 (Phospho-Ser794)	566	945	900	517	57	104	104	121	149	123	5.228
10	10	9	MAP3K7/TAK1 (Ab-187)	805	630	669	384	57	96	96	105	108	102	5.222
10	12	3	Androgen Receptor (Ab-650)	693	555	618	482	77	129	129	135	93	68	5.194
1	6	7	ALK (Phospho-Tyr1507)	117	1137	1281	745	58	98	98	119	224	188	5.188
15	13	6	IL3R (Phospho-Tyr593)	1264	580	622	539	86	76	76	83	104	125	5.183
4	11	3	STAT4 (Ab-693)	198	739	684	347	50	161	161	167	100	59	5.17
5	13	1	STAT5A (Phospho-Tyr694)	314	730	819	420	51	91	91	106	138	130	5.167
10	7	3	Tau (Ab-262)	688	486	575	312	54	138	138	147	83	56	5.157
11	6	5	ATRIP (Phospho-Ser68/72)	896	543	634	467	73	74	74	88	106	120	5.151
3	15	7	FER (Phospho-Tyr402)	278	1312	1446	790	54	114	114	129	256	198	5.145
8	1	8	CD227/mucin 1 (Ab-1243)	606	602	663	422	63	102	102	113	107	94	5.14
7	10	2	MARCKS (Phospho-Ser163)	501	698	779	346	44	88	88	101	132	130	5.136
15	8	2	Raf1 (Ab-259)	1183	870	951	510	53	73	73	89	168	188	5.131
3	4	5	FOXO1/3/4-PAN (Phospho-Thr24/32)	229	1268	1489	1088	73	91	91	105	270	257	5.126
2	8	2	BCR (Phospho-Tyr177)	24	1264	1284	799	62	151	151	177	216	122	5.125
8	11	4	BIM (Ab-69/65)	540	788	788	361	45	152	152	163	122	74	5.123
8	18	4	NMDAR1 (Ab-897)	547	251	470	435	92	132	132	137	65	47	5.123
13	18	8	LKB1 (Ab-334)	1136	842	869	422	48	103	103	111	148	133	5.122
2	1	4	FAK (Ab-397)	55	1111	1285	626	48	117	117	139	224	161	5.116
7	9	5	AKT1 (Phospho-Thr72)	557	689	711	375	52	84	84	92	121	131	5.116
5	4	2	FGFR1 (Phospho-Tyr154)	324	706	821	377	45	91	91	105	140	133	5.114
4	19	1	Myc (Phospho-Thr358)	168	383	407	126	30	131	131	136	53	38	5.113
11	17	4	FAK (Phospho-Tyr397)	888	714	774	441	56	82	82	94	133	141	5.113
16	12	8	LAT (Ab-161)	1301	671	811	715	88	112	112	121	135	111	5.111
11	11	2	Ephrin B (Phospho-Tyr330)	844	719	717	392	54	73	73	79	125	158	5.104
7	9	9	XIAP (Ab-87)	633	849	946	526	55	79	79	95	167	175	5.096
4	8	5	IKK-beta (Phospho-Tyr199)	233	595	799	739	92	129	129	143	129	90	5.085
1	4	2	HDAC5 (Phospho-Ser498)	20	1522	1863	1105	59	87	87	102	347	340	5.075
9	6	6	LYN (Phospho-Tyr507)	744	987	1099	730	66	77	77	84	200	238	5.075
8	12	7	EEF2 (Ab-56)	598	1463	1697	1027	60	169	169	188	298	158	5.064
5	11	3	Estrogen Receptor-alpha (Ab-106)	350	1209	1382	798	57	106	106	132	247	187	5.061
7	15	4	GluR2 (Ab-880)	544	1886	2189	1415	64	95	95	127	408	321	5.054
9	14	8	Smad2 (Ab-220)	790	405	504	348	69	88	88	95	81	85	5.049
9	15	9	EPB41 (Ab-418/660)	810	391	454	287	63	85	85	91	72	79	5.042
5	18	2	P38 MAPK (Phospho-Tyr182)	338	698	831	527	63	117	117	127	140	110	5.029
5	6	9	NFAT3 (Ab-168/170)	459	736	796	370	46	94	94	108	137	126	5.022
13	6	4	STAT5B (Phospho-Ser731)	1048	573	580	317	54	74	74	83	99	119	5.02
2	14	6	Smad3 (Phospho-Thr179)	106	636	1194	1014	84	189	189	221	194	87	5.015
9	5	1	EGFR (Phospho-Ser1070)	648	528	756	746	98	77	77	94	132	140	5.015
12	19	6	Epo-R (Phospho-Tyr368)	928	546	1128	1999	177	102	102	122	201	164	5.005
9	10	8	Smad1 (Ab-187)	786	578	616	382	62	77	77	86	106	123	5
12	10	1	Tau (Phospho-Thr205)	824	566	758	645	85	95	95	108	130	120	5
14	10	5	CaMK1-a (Phospho-Thr177)	1071	852	866	438	50	117	117	126	148	117	5
7	5	2	NFkB-p65 (Phospho-Ser311)	496	991	1197	652	54	82	82	103	219	212	4.995
12	11	9	PDGF R beta (Ab-1021)	977	876	922	596	64	108	108	119	161	135	4.988
14	15	2	Tyrosine Hydroxylase (Phospho-Ser40)	1019	969	1135	717	63	121	121	138	200	144	4.985
16	9	6	FADD (Phospho-Ser194)	1260	269	457	852	186	133	133	138	64	46	4.984
9	10	9	MAP3K7/TAK1 (Ab-187)	805	583	614	371	60	79	79	86	106	123	4.981
6	7	4	EGFR (Ab-1110)	365	407	776	2627	338	134	134	149	126	84	4.976
4	1	5	CREB (Phospho-Ser121)	226	794	815	432	53	113	113	124	139	112	4.971
14	11	4	NFkB-p105 (Phospho-Ser927)	1053	1406	2314	2540	109	143	143	167	432	258	4.97
13	14	5	Caspase 9 (Phospho-Ser196)	1075	1259	1350	949	70	87	87	98	252	257	4.968
12	18	6	Ephrin-B1 (Phospho-Tyr317)	927	246	319	284	89	116	116	121	40	33	4.95
1	14	2	MEK1 (Phospho-Ser217)	30	437	603	657	108	102	102	113	99	87	4.949
10	11	1	VEGFR2 (Phospho-Tyr951)	654	544	607	408	67	119	119	132	96	72	4.948
6	16	5	SYK (Phospho-Tyr323)	393	481	558	612	109	153	153	163	80	49	4.938
8	2	8	CD4 (Ab-433)	607	788	808	410	50	127	127	137	136	99	4.934
16	13	2	NFkB-p65 (Ab-276)	1188	361	630	617	97	133	133	144	99	68	4.909
14	1	1	Androgen Receptor (Phospho-Ser650)	986	869	955	413	43	88	88	112	172	153	4.901
7	16	3	p53 (Ab-46)	526	585	623	267	42	102	102	114	104	91	4.894
6	2	2	IRS-1 (Phospho-Ser307)	322	577	712	415	58	108	108	120	121	100	4.893
1	6	6	HER3/ErbB3 (Phospho-Tyr1222)	98	983	1029	588	57	93	93	112	188	167	4.878
16	8	1	IkB-alpha (Phospho-Ser32/36)	1164	273	294	149	50	105	105	109	38	34	4.868
1	5	6	HDAC6 (Phospho-Ser22)	97	729	1081	1050	97	96	96	118	198	167	4.864
6	7	2	BRCA1 (Phospho-Ser1423)	327	1183	2332	2337	100	150	150	212	436	205	4.862
12	11	4	COT (Ab-290)	882	718	732	339	46	95	95	105	129	122	4.86
1	14	6	Smad3 (Phospho-Thr179)	106	968	1045	553	52	108	108	134	188	140	4.846
14	7	7	p53 (Ab-392)	1106	815	889	478	53	106	106	115	160	139	4.838
6	7	6	Rb (Phospho-Ser608)	403	1105	1182	506	42	152	152	178	208	116	4.827
16	6	1	JAK2 (Phospho-Tyr221)	1162	889	1068	2076	194	93	93	103	200	194	4.825
10	5	5	MEK1 (Phospho-Thr286)	724	1116	1217	714	58	115	115	144	223	154	4.812
7	12	2	Synapsin (Phospho-Ser9)	503	785	882	400	45	91	91	104	162	155	4.802
15	16	2	NFkB-p65 (Ab-536)	1191	624	734	906	123	86	86	97	133	137	4.789
7	8	6	Src (Phospho-Ser75)	575	873	1160	936	80	90	90	127	216	170	4.782
1	19	4	Stathmin 1(Ab-15)	73	1079	1210	461	38	117	117	139	224	161	4.781
2	18	4	eIF4E (Ab-209)	72	1706	1757	1014	57	158	158	186	329	176	4.775
9	4	2	Dok-2 (Phospho-Tyr299)	666	562	616	349	56	82	82	92	110	119	4.764
6	8	1	HNF4 alpha (Phospho-Ser313)	309	817	1149	1564	136	127	127	149	210	140	4.762
9	17	4	Opioid Receptor (Ab-375)	717	630	734	419	57	97	97	115	130	113	4.762
16	5	8	PAK2 (Ab-192)	1294	337	593	604	101	105	105	112	101	90	4.762
14	16	5	Catalase (Phospho-Tyr385)	1077	1082	1425	2021	141	142	142	159	266	167	4.759
15	14	6	IR (Phospho-Tyr1355)	1265	555	563	350	62	76	76	83	101	121	4.752
8	12	9	Myosin regulatory light chain 2 (Ab-18)	636	934	966	392	40	115	115	126	177	140	4.746
1	15	3	ATF2 (Ab-73/55)	50	856	1034	505	48	100	100	120	193	160	4.736
6	7	5	PAK1 (Phospho-Thr212)	384	622	1456	1473	101	157	157	204	265	129	4.725
14	16	3	CDC25A (Ab-75)	1039	963	1043	675	64	131	131	146	190	130	4.721
13	15	3	AFX/FOXO4 (Ab-197)	1038	771	953	632	66	89	89	99	181	182	4.718
13	3	8	CDC25A (Ab-178)	1121	1008	1024	731	71	76	76	90	198	220	4.717
5	2	7	WWOX (Phospho-Tyr33)	417	904	1067	725	67	80	80	97	206	212	4.709
8	6	3	IGF-1R (Ab-1161)	516	657	687	425	61	139	139	160	112	70	4.705
14	14	2	Tyrosine Hydroxylase (Phospho-Ser31)	1018	950	1069	548	51	121	121	138	198	143	4.702
16	18	6	M-CSF Receptor (Phospho-Tyr809)	1269	2018	2133	1442	67	133	133	198	412	208	4.697
1	3	6	GRK1 (Phospho-Ser21)	95	803	1279	1292	101	91	91	116	248	213	4.69
1	4	7	TFII-I (Phospho-Tyr248)	115	1218	1345	717	53	97	97	140	257	183	4.689
14	18	8	LKB1 (Ab-334)	1136	1003	1348	1177	87	134	134	157	254	161	4.689
16	2	7	Raf1 (Ab-621)	1272	486	551	283	51	93	93	101	96	95	4.688
5	13	2	HSP27 (Phospho-Ser82)	333	631	718	377	52	99	99	106	131	123	4.672
7	19	5	LAT (Phospho-Tyr171)	567	1256	1692	1454	85	102	102	137	333	243	4.67
14	6	3	FAK (Ab-925)	1029	747	833	362	43	96	96	106	156	147	4.66
1	17	5	BID (Phospho-Ser78)	90	386	460	344	74	112	112	120	73	60	4.658
10	14	1	Paxillin (Phospho-Tyr118)	657	268	466	474	101	134	134	140	70	50	4.657
7	7	2	GluR1 (Phospho-Ser863)	498	532	651	409	62	95	95	107	117	109	4.65
15	15	1	MEK1 (Phospho-Ser221)	1171	1200	1352	822	60	84	84	104	269	258	4.639
6	1	8	PKC pan activation site	435	671	803	478	59	119	119	136	144	105	4.632
14	17	6	EPB41 (Phospho-Tyr418/660)	1097	1366	1602	1148	71	147	147	180	307	170	4.632
12	16	4	HDAC2 (Phospho-Ser394)	887	326	350	143	40	133	133	137	46	33	4.63
1	5	7	ACK1 (Phospho-Tyr284)	116	915	1169	827	70	94	94	123	226	183	4.628
9	18	2	GluR2 (Phospho-Ser880)	680	621	755	478	63	129	129	146	132	90	4.614
4	8	7	IL7R/CD127 (Phospho-Tyr449)	271	1394	1494	826	55	120	120	176	286	162	4.608
10	17	1	p53 (Phospho-Ser6)	660	1181	1274	690	54	138	138	159	243	152	4.588
4	8	8	ATRIP (Ab-68/72)	290	1823	1881	995	52	106	106	149	378	253	4.582
6	4	4	GluR1 (Ab-849)	362	2189	2752	1929	70	118	118	195	558	286	4.582
3	16	1	ATF2 (Phospho-Thr73/55)	165	918	1099	760	69	100	100	112	216	192	4.569
8	8	3	Integrin beta-3 (Ab-773)	518	327	363	422	116	154	154	158	45	28	4.556
9	13	8	Smad2 (ab-245)	789	571	596	361	60	79	79	86	112	130	4.554
6	9	6	Trk A (Phospho-Tyr701)	405	797	1161	1058	91	127	127	151	222	147	4.55
2	5	6	HDAC6 (Phospho-Ser22)	97	1483	1604	949	59	147	147	221	304	137	4.549
11	10	9	PDGF R beta (Ab-740)	976	728	782	436	55	75	75	82	154	187	4.545
3	8	7	IL7R/CD127 (Phospho-Tyr449)	271	1109	1293	839	64	84	84	107	261	243	4.544
4	3	1	NFkB-p105/p50 (Phospho-Ser907)	152	883	998	491	49	112	112	126	192	152	4.542
7	12	4	CPI17 alpha (Ab-38)	541	554	650	359	55	84	84	96	122	127	4.541
12	16	9	IL3R (Ab-593)	982	254	309	198	64	119	119	123	41	33	4.537
11	3	9	AurA (Ab-342)	969	696	768	637	82	65	65	74	153	206	4.536
1	10	4	Stathmin 1(Ab-37)	64	890	914	394	43	92	92	113	177	156	4.525
6	3	2	Met (Phospho-Tyr1349)	323	470	527	248	47	111	111	121	90	74	4.511
16	3	3	eNOS (Ab-1177)	1197	577	567	285	50	90	90	107	102	95	4.51
10	14	6	CBL (Phospho-Tyr774)	752	1111	1102	458	41	113	113	161	209	129	4.502
10	11	3	Androgen Receptor (Ab-213)	692	349	573	630	109	133	133	141	96	68	4.5
13	6	2	SHP-2 (Phospho-Tyr542)	1010	458	509	311	61	78	78	86	94	109	4.5
15	8	3	MEK1 (Ab-221)	1202	601	577	285	49	72	72	82	110	134	4.5
1	14	3	ATF2 (Ab-71/53)	49	865	1035	519	50	98	98	122	203	166	4.498
4	19	3	AKT (Ab-308)	206	598	675	291	43	135	135	149	117	78	4.496
2	17	2	p27Kip1 (Phospho-Thr187)	33	1436	1556	817	52	181	181	218	298	136	4.49
14	12	8	Rb (Ab-608)	1130	877	1081	1607	148	137	137	156	206	132	4.49
1	2	4	Pyk2 (Ab-402)	56	1118	1293	690	53	87	87	95	267	281	4.487
7	11	6	Fos (Phospho-Thr232)	578	1292	1654	1838	111	95	95	123	342	278	4.477
1	3	4	NFkB-p65 (Ab-529)	57	989	1149	599	52	89	89	102	234	229	4.474
16	16	1	IkB-alpha (Phospho-Tyr42)	1172	387	462	449	97	115	115	122	76	62	4.474
8	6	9	PPAR-b (Ab-1457)	630	870	953	487	51	115	115	124	186	150	4.457
7	14	5	Cyclin B1 (Phospho-Ser147)	562	1067	1028	553	53	88	88	110	206	187	4.456
11	4	3	MKK3 (Ab-189)	856	764	777	407	52	79	79	100	152	152	4.454
9	14	6	CBL (Phospho-Tyr774)	752	831	904	556	61	88	88	116	177	152	4.452
3	11	1	JunB (Phospho-Ser259)	160	813	1110	1264	113	99	99	109	225	206	4.449
13	15	7	PAK1/2/3 (Ab-423/402/421)	1114	953	1043	675	64	98	98	122	207	169	4.449
3	5	1	c-Jun (Phospho-Thr91)	154	875	964	763	79	84	84	101	194	192	4.448
10	8	8	HER3/ErbB3 (Ab-1289)	784	671	732	377	51	119	119	136	134	98	4.448
11	12	6	Myosin regulatory light chain 2 (Phospho-Ser18)	921	645	1290	1951	151	78	78	103	267	259	4.446
10	15	7	HDAC5 (Ab-259)	772	1424	1574	955	60	100	100	117	328	280	4.442
9	15	3	Rb (Ab-795)	696	346	614	581	94	87	87	99	116	117	4.44
12	5	3	Chk2 (Ab-516)	857	685	786	472	60	105	105	120	150	125	4.44
5	7	1	GATA1 (Phospho-Ser310)	308	747	826	326	39	89	89	112	161	143	4.435
9	12	8	Smad2 (Ab-250)	788	572	602	343	56	81	81	88	116	131	4.431
9	17	3	Rb (Ab-780)	698	732	942	607	64	107	107	137	182	132	4.423
14	15	8	AKT1/2/3 (Ab-315)	1133	408	440	209	47	153	153	157	64	40	4.422
14	2	6	IL-2RA/CD25 (Phospho-Ser268)	1082	933	970	476	49	99	99	118	193	163	4.415
7	17	4	MEK1 (Ab-291)	546	895	1057	657	62	96	96	117	213	182	4.413
5	3	7	claudin 3 (Phospho-Tyr219)	418	886	1006	660	65	96	96	111	203	182	4.409
14	14	5	Caspase 9 (Phospho-Ser196)	1075	902	1383	1190	86	142	142	175	274	156	4.409
16	10	1	eNOS (Phospho-Ser1177)	1166	674	812	740	91	112	112	133	154	115	4.409
1	4	4	Catenin beta (Ab-37)	58	1103	1276	772	60	93	93	118	263	222	4.403
16	2	2	Filamin A (Phospho-Ser2152)	1177	732	794	331	41	95	95	122	153	125	4.392
2	14	3	ATF2 (Ab-71/53)	49	323	909	2531	278	174	174	189	164	86	4.39
10	1	2	DARPP-32 (Phospho-Thr34)	663	530	609	268	44	111	111	122	111	90	4.387
7	10	3	p53 (Ab-9)	520	555	630	330	52	83	83	95	122	128	4.385
13	15	8	AKT1/2/3 (Ab-315)	1133	1071	1229	751	61	99	99	125	252	201	4.381
7	16	2	Cortactin (Phospho-Tyr421)	507	718	842	517	61	107	107	116	166	143	4.373
13	3	6	RAD51 (Phospho-Tyr315)	1083	510	565	316	55	73	73	80	111	138	4.369
14	11	3	c-Abl (Ab-412)	1034	782	955	766	80	123	123	147	185	125	4.368
14	5	3	ATM (Ab-1981)	1028	753	849	437	51	95	95	111	169	152	4.367
14	14	6	CD22/BL-CAM (Phospho-Tyr807)	1094	293	377	276	73	151	151	155	51	32	4.353
16	2	3	Src (Ab-529)	1196	446	465	274	58	89	89	95	85	89	4.353
1	9	4	Stathmin 1(Ab-24)	63	888	1006	511	50	91	91	114	205	179	4.351
10	16	5	PKC theta (Phospho-Thr538)	735	572	1027	1354	131	137	137	162	199	122	4.347
15	12	5	Cytokeratin 8 (Phospho-Ser431)	1244	360	455	340	74	84	84	90	84	93	4.345
1	10	6	Smad1 (Phospho-Ser187)	102	557	713	554	77	101	101	114	138	121	4.341
2	14	7	ETK (Phospho-Tyr566)	125	4097	4033	1971	48	187	187	228	878	385	4.334
6	15	7	Cyclin B1 (Ab-126)	430	1672	1801	1144	63	155	155	191	372	194	4.328
14	6	4	STAT5B (Phospho-Ser731)	1048	530	629	429	68	98	98	103	122	118	4.311
7	3	7	Shc (Ab-427)	589	658	696	263	37	111	111	136	130	95	4.308
4	15	1	ATF2 (Phospho-Thr71/53)	164	555	591	195	32	151	151	161	100	62	4.3
9	12	6	Fyn (Phospho-Tyr530)	750	254	264	93	35	87	87	92	40	43	4.3
2	5	3	c-Jun (Ab-93)	40	605	1057	1841	174	153	153	163	208	127	4.298
5	8	1	HNF4 alpha (Phospho-Ser313)	309	939	1034	545	52	87	87	97	218	224	4.298
1	12	5	IRS-1 (Phospho-Ser1101)	85	740	947	674	71	99	99	122	192	157	4.297
6	7	8	Rb-like-2 (RBL2)(Ab-952)	441	659	629	366	58	133	133	152	111	73	4.297
4	5	3	GATA1 (Ab-142)	192	754	874	400	45	134	134	148	169	114	4.296
6	11	8	Calmodulin (Ab-79/81)	445	245	476	541	113	153	153	163	73	44	4.288
13	16	1	Chk1 (Phospho-Ser280)	1001	630	745	428	57	84	84	98	151	154	4.285
10	16	1	Src (Phospho-Tyr418)	659	585	1105	1045	94	138	138	155	222	143	4.279
12	15	1	FKHR (Phospho-Ser256)	829	497	666	489	73	102	102	114	129	113	4.279
1	1	4	FAK (Ab-397)	55	986	1208	761	62	79	79	88	262	297	4.275
3	2	5	EGFR (Phospho-Tyr1016)	227	1180	1203	622	51	83	83	92	260	282	4.273
3	17	3	ATF4 (Ab-245)	204	900	953	462	48	106	106	137	191	139	4.272
5	16	5	SYK (Phospho-Tyr323)	393	819	882	302	34	111	111	122	178	145	4.27
4	14	1	ATF2 (Phospho-Thr69/51)	163	461	578	386	66	183	183	194	90	46	4.267
10	10	1	VEGFR2 (Phospho-Tyr1214)	653	730	746	303	40	130	130	149	140	93	4.264
7	12	3	p53 (Ab-18)	522	578	646	305	47	84	84	94	130	138	4.246
5	13	4	Tau (Ab-422)	371	738	800	362	45	101	101	108	163	150	4.245
16	10	6	Survivin (Phospho-Thr117)	1261	257	514	622	121	126	126	132	90	68	4.244
4	15	6	IGF2R (Phospho-Ser2409)	259	400	457	227	49	169	169	177	66	37	4.242
16	10	9	claudin 7 (Ab-210)	1318	205	291	272	93	107	107	113	42	37	4.238
4	10	1	JunB (Phospho-Ser79)	159	1029	1358	1683	123	154	154	182	278	152	4.23
6	12	5	PP2A-a (Phospho-Tyr307)	389	1423	1387	846	60	161	161	182	286	157	4.213
1	2	2	ASK1 (Phospho-Ser966)	18	937	1093	731	66	87	87	101	236	233	4.203
8	11	5	CDC25C (Phospho-Thr48)	559	767	796	386	48	140	140	153	153	100	4.203
14	8	7	P70S6K (Ab-229)	1107	695	758	483	63	105	105	111	154	138	4.201
12	4	4	Synaptotagmin (Ab-202)	875	454	471	221	46	104	104	110	86	78	4.198
14	8	9	Pim-1 (Ab-309)	1145	685	1046	945	90	99	99	119	222	186	4.176
16	9	7	Tyrosine Hydroxylase(TH)(Ab-8)	1279	237	311	206	66	137	137	140	41	29	4.171
1	5	5	GRF-1 (Phospho-Tyr1105)	78	597	724	451	62	106	106	120	145	120	4.166
3	4	4	c-Kit (Ab-721)	210	1125	1141	473	41	87	87	100	250	250	4.164
2	9	6	PKA-R2B (Phospho-Ser113)	101	818	945	485	51	164	164	179	184	102	4.163
4	6	7	IL-13R/CD213a1 (Phospho-Tyr405)	269	583	748	548	73	143	143	157	142	90	4.162
2	11	5	IKK-GAMMA (Phospho-Ser31)	84	916	1255	1020	81	163	163	198	254	128	4.161
9	15	1	Caveolin-1 (Phospho-Tyr14)	658	649	752	403	53	91	91	107	155	144	4.161
11	9	9	Interferon-gamma receptor alpha chain precursor (Ab-457)	975	688	726	809	111	73	73	81	156	192	4.135
15	6	1	JAK2 (Phospho-Tyr221)	1162	757	882	476	53	71	71	88	192	218	4.135
16	5	1	JAK1 (Phospho-Tyr1022)	1161	837	958	511	53	92	92	103	207	200	4.13
10	13	7	E2F1 (Ab-433)	770	1014	1147	1057	92	104	104	142	244	171	4.119
9	1	3	Ezrin (Ab-353)	682	534	673	498	73	66	66	76	145	190	4.117
11	1	1	p53 (Phospho-Thr18)	815	584	701	561	80	70	70	96	147	153	4.116
15	18	2	NFkB-p100/p52 (Ab-869)	1193	528	639	674	105	91	91	104	130	125	4.115
8	3	8	CDC25A (Ab-124)	608	422	484	320	66	140	140	155	80	51	4.113
10	12	2	Synuclein alpha (Phospho-Tyr136)	674	280	374	229	61	130	130	136	58	42	4.103
8	13	8	c-Raf (Ab-43)	618	762	1141	833	73	188	188	214	226	105	4.102
7	6	8	Chk1 (Ab-286)	611	877	948	613	64	80	80	90	210	233	4.086
7	8	8	Cyclin D1 (Ab-90)	613	461	724	689	95	80	80	95	154	162	4.084
12	14	9	Survivin (Ab-117)	980	248	369	389	105	111	111	116	62	53	4.081
1	11	6	Smad2 (Phospho-Ser250)	103	686	845	559	66	97	97	111	180	162	4.078
15	11	2	PTEN (Ab-380)	1186	516	629	414	65	81	81	95	131	137	4.076
15	17	4	Cyclin D1 (Phospho-Thr286)	1230	2013	2537	2036	80	91	91	138	589	426	4.073
5	6	4	HSF1 (Ab-303)	364	775	870	478	54	90	90	101	189	187	4.069
5	11	2	p44/42 MAP Kinase (Phospho-Tyr204)	331	470	597	494	82	106	106	113	119	105	4.067
2	7	7	ALK (Phospho-Tyr1604)	118	1015	1396	2123	152	141	141	185	298	161	4.064
8	7	7	AKT1 (Ab-308)	593	603	819	619	75	117	117	137	168	122	4.06
7	3	5	VEGFR2 (Phospho-Tyr1059)	551	409	666	674	101	89	89	104	139	133	4.043
4	6	3	GATA1 (Ab-310)	193	734	772	283	36	128	128	146	155	106	4.039
8	11	9	Mst1/Mst2 (Ab-183)	635	487	675	524	77	109	109	118	138	116	4.036
10	16	3	Rb (Ab-807)	697	537	621	389	62	149	149	165	113	68	4.035
12	3	1	p53 (Phospho-Ser37)	817	560	627	371	59	93	93	107	129	120	4.031
7	17	6	Cyclin C (Phospho-Ser275)	584	700	800	427	53	117	117	131	166	126	4.03
3	3	2	NFkB-p65 (Phospho-Ser529)	171	454	550	368	66	85	85	92	114	123	4.018
7	10	7	CASP9 (Ab-125)	596	1081	1231	1000	81	89	89	107	280	261	4.014
2	7	8	LKB1 (Ab-428)	137	951	1038	646	62	124	124	154	221	143	4
1	1	8	c-Raf (Ab-296)	131	849	1061	664	62	83	83	106	239	225	3.996
3	12	2	PDGF R beta (Phospho-Tyr751)	180	679	769	413	53	107	107	118	163	138	3.994
3	10	1	JunB (Phospho-Ser79)	159	853	1034	767	74	92	92	113	231	204	3.987
5	18	4	DARPP-32 (Ab-34)	376	913	1041	670	64	118	118	132	228	172	3.987
6	17	5	SYN1-Synapsin1 (Phospho-Ser62)	394	338	375	159	42	155	155	160	54	33	3.981
16	5	2	c-Jun (Ab-73)	1180	2786	3606	2320	64	99	99	179	862	481	3.976
13	2	8	Catenin beta (CTNNB)(Ab-489)	1120	472	654	607	92	76	76	91	142	156	3.965
1	18	2	Histone H3.1 (Phospho-Ser10)	34	1060	1244	761	61	107	107	130	281	216	3.964
8	17	7	STAT2 (Ab-690)	603	291	362	245	67	161	161	164	50	30	3.96
3	7	5	GRK2 (Phospho-Ser29)	232	451	566	419	74	95	95	109	116	106	3.94
16	11	2	PTEN (Ab-380)	1186	307	433	437	100	122	122	130	77	59	3.935
16	6	5	Chk1 (Phospho-Ser286)	1238	767	718	427	59	105	105	116	153	131	3.935
2	7	6	HER3/ErbB3 (Phospho-Tyr1289)	99	1212	1248	702	56	138	138	164	276	168	3.928
16	11	6	TOP2A/DNA topoisomerase II (Phospho-Ser1106)	1262	634	555	309	55	116	116	123	110	89	3.927
12	17	5	PKC epsilon (Phospho-Ser729)	907	851	1605	1565	97	122	122	153	370	241	3.924
11	4	9	AurB (Ab-12)	970	579	678	549	80	67	67	75	154	205	3.916
9	8	9	HSP 90-beta (Ab-226)	803	566	705	538	76	73	73	81	160	197	3.9
13	19	5	CD28 (Phospho-Tyr218)	1080	721	943	677	71	93	93	101	216	213	3.898
12	8	5	BCL-XL (Phospho-Thr47)	898	202	259	211	81	107	107	111	38	34	3.895
3	15	6	IGF2R (Phospho-Ser2409)	259	837	1339	1436	107	109	109	140	308	220	3.893
8	12	1	BCL-XL (Phospho-Ser62)	484	560	807	774	95	145	145	153	168	109	3.893
13	2	1	Chk1 (Phospho-Ser345)	987	359	413	288	69	67	67	71	88	123	3.886
6	18	1	ATF4 (Phospho-Ser245)	319	1195	1278	755	59	138	138	152	290	190	3.883
15	9	3	IkB-alpha (Ab-42)	1203	500	514	359	69	73	73	83	111	133	3.883
2	18	3	Myc (Ab-358)	53	3168	3510	1554	44	180	180	253	841	332	3.873
7	11	7	c-PLA2 (Ab-505)	597	666	720	395	54	90	90	109	158	144	3.867
8	13	7	HSL (Ab-554)	599	1472	1824	1222	66	239	239	271	402	148	3.863
15	7	5	Chk1 (Phospho-Ser301)	1239	179	242	1126	465	75	75	80	42	52	3.857
9	18	3	CDK2 (Ab-160)	699	725	843	523	62	116	116	145	181	124	3.856
13	11	5	CaMK4 (Phospho-Thr196/200)	1072	492	1123	1376	122	95	95	125	259	207	3.853
5	19	1	AKT (Phospho-Ser473)	320	765	939	552	58	97	97	123	212	172	3.849
4	17	1	ATF2 (Phospho-Ser112/94)	166	685	986	653	66	142	142	161	216	134	3.819
7	4	4	PKR (Ab-446)	533	478	645	453	70	80	80	92	145	157	3.814
4	19	8	PKC epsilon (Ab-729)	301	301	310	84	27	121	121	127	48	37	3.813
5	14	9	LYN (Ab-507)	467	2916	3556	2887	81	88	88	192	883	459	3.81
7	14	7	Pyk2 (Ab-881)	600	470	678	574	84	105	105	118	147	124	3.81
4	6	5	FOXO1A/3A (Phospho-Ser322/325)	231	1168	1200	551	45	145	145	200	263	131	3.802
3	8	6	NFkB-p100 (Phospho-Ser872)	252	1279	1277	854	66	88	88	115	306	266	3.797
6	8	2	eNOS (Phospho-Thr495)	328	607	717	580	80	134	134	150	150	100	3.78
3	12	3	STAT5A (Ab-694)	199	687	742	449	60	109	109	123	164	133	3.774
16	16	8	GRB2 (Ab-159)	1305	877	877	477	54	105	105	126	199	157	3.774
7	18	2	CREB (Phospho-Ser129)	509	574	658	332	50	108	108	127	141	111	3.766
9	8	8	HER3/ErbB3 (Ab-1289)	784	662	687	316	45	77	77	85	160	188	3.763
2	17	1	NFkB-p65 (Phospho-Ser536)	14	1223	1561	1603	102	145	145	178	368	206	3.758
1	7	5	HSL (Phospho-Ser552/563)	80	1114	1318	1438	109	91	91	118	320	271	3.75
9	10	2	P70S6K (Phospho-Ser424)	672	353	473	403	85	90	90	102	99	97	3.747
16	18	5	ERK3 (Phospho-Ser189)	1250	813	1285	1165	90	130	130	161	300	186	3.747
3	9	2	4E-BP1 (Phospho-Thr45)	177	887	996	371	37	90	90	107	238	222	3.735
6	4	8	PKD1/PKC mu (Ab-463)	438	290	569	653	114	120	120	132	117	88	3.735
6	2	8	PKC zeta (Ab-560)	436	644	727	434	59	121	121	141	157	111	3.732
1	3	5	FAK (Phospho-Tyr576)	76	906	976	493	50	92	92	103	234	227	3.731
11	8	7	CREB (Ab-121)	936	679	697	395	56	73	73	82	165	201	3.727
8	17	5	eIF4G (Phospho-Ser1108)	565	777	1122	1058	94	147	147	161	258	160	3.725
5	17	4	DAB1 (Ab-220)	375	731	960	606	63	114	114	138	221	160	3.719
6	17	2	P38 MAPK (Phospho-Thr180)	337	962	1080	558	51	146	146	179	243	135	3.708
2	13	5	IRS-1 (Phospho-Ser612)	86	1879	1919	1662	86	179	179	202	464	229	3.7
3	15	5	MEF2D (Phospho-Ser444)	240	653	759	419	55	102	102	123	172	139	3.698
15	10	5	CXCR4 (Phospho-Ser339)	1242	658	767	616	80	70	70	80	186	232	3.694
8	13	3	Chk2 (Ab-68)	523	1404	1508	765	50	133	133	149	368	246	3.693
10	5	3	Tau (Ab-214)	686	862	1119	727	64	126	126	141	265	187	3.691
13	4	8	CREB (Ab-100)	1122	877	1013	678	66	76	76	94	249	264	3.691
5	15	2	SAPK/JNK (Phospho-Tyr185)	335	692	896	1617	180	101	101	118	211	178	3.687
16	14	7	Zap-70 (Ab-292)	1284	219	264	153	57	121	121	124	38	30	3.684
6	2	3	PTEN (Ab-370)	341	802	863	400	46	108	108	132	199	150	3.673
13	16	7	PAK1/2/3 (Ab-141)	1115	763	791	389	49	99	99	119	183	153	3.672
2	4	8	eIF4G (Ab-1108)	134	1169	1253	622	49	121	121	157	299	190	3.666
1	6	5	HDAC5 (Phospho-Ser259)	79	527	702	593	84	95	95	112	161	143	3.665
10	3	7	Abl1 (Ab-204)	760	379	474	280	59	120	120	130	94	72	3.66
11	4	8	GTPase activating protein (Ab-387)	951	671	653	462	70	67	67	75	158	210	3.658
2	11	1	MEK-2 (Phospho-Thr394)	8	1252	1432	922	64	156	156	198	338	170	3.651
6	1	2	Stathmin 1(Phospho-Ser15)	321	870	976	426	43	103	103	119	235	197	3.647
4	3	8	14-3-3 theta/tau (Ab-232)	285	627	663	444	66	100	100	117	150	128	3.64
10	11	6	CD19 (Phospho-Tyr531)	749	1378	1740	1243	71	112	112	150	437	291	3.638
8	1	4	Dok-1 (Ab-398)	530	713	778	368	47	111	111	120	181	150	3.635
16	15	3	Ezrin (Ab-566)	1209	1478	1689	1025	60	129	129	166	419	252	3.635
9	18	7	IKK-a/b (Ab-180/181)	775	605	716	564	78	104	104	124	163	131	3.632
13	8	1	Rb (Phospho-Ser795)	993	548	601	441	73	77	77	86	142	165	3.627
10	14	8	Smad2 (Ab-220)	790	1046	1143	691	60	102	102	124	281	226	3.626
3	9	3	STAT3 (Ab-705)	196	830	885	435	49	88	88	99	217	219	3.622
10	2	5	LKB1 (Phospho-Thr189)	721	466	527	283	53	129	129	136	108	79	3.62
3	3	5	FAK (Phospho-Tyr407)	228	429	499	310	62	91	91	98	111	113	3.613
4	3	2	NFkB-p65 (Phospho-Ser529)	171	792	870	500	57	116	116	133	204	153	3.613
15	11	5	Cytokeratin 18 (Phospho-Ser52)	1243	672	814	473	58	76	76	88	201	228	3.612
4	9	8	BAX (Ab-167)	291	780	789	686	86	114	114	132	182	137	3.61
4	3	7	Vinculin (Phospho-Tyr821)	266	1184	1697	1437	84	111	111	155	428	276	3.603
6	7	3	BAD (Ab-112)	346	863	940	415	44	133	133	146	221	151	3.593
13	19	3	IRS-1 (Ab-312)	1042	815	950	603	63	88	88	96	238	247	3.588
12	16	6	EPHA2/3/4 (Phospho-Tyr588/596)	925	345	406	201	49	131	131	137	75	54	3.587
8	10	2	MARCKS (Phospho-Ser163)	501	848	891	420	47	140	140	171	201	117	3.582
14	18	5	CD227/mucin 1 (Phospho-Tyr1243)	1079	350	549	649	118	144	144	159	109	68	3.578
13	14	2	Tyrosine Hydroxylase (Phospho-Ser31)	1018	642	721	359	49	79	79	88	177	201	3.576
8	11	8	Cytokeratin 8 (Ab-431)	616	781	919	618	67	114	114	147	216	146	3.574
16	13	3	MSK1 (Ab-376)	1207	270	388	554	142	127	127	135	71	52	3.563
9	5	9	SEK1/MKK4/JNKK1 (Ab-257)	800	627	666	397	59	69	69	86	163	189	3.558
10	1	1	Progesterone Receptor (Phospho-Ser190)	644	818	991	548	55	104	104	130	242	186	3.558
3	11	4	HSP27 (Ab-78)	217	382	717	692	96	97	97	116	169	145	3.556
7	18	9	EPHB1/2 (Ab-594/604)	642	599	608	297	48	102	102	115	139	120	3.547
8	2	4	Dok-2 (Ab-299)	531	711	783	342	43	128	128	138	182	131	3.544
10	6	9	ATP1A1/Na+K+ ATPase1 (Ab-23)	801	702	974	1023	105	97	97	120	241	200	3.544
1	4	6	HDAC3 (Phospho-Ser424)	96	651	832	571	68	100	100	121	201	166	3.537
1	13	8	mTOR (Ab-2481)	143	987	1064	538	50	96	96	107	271	253	3.531
1	7	6	HER3/ErbB3 (Phospho-Tyr1289)	99	1224	1272	726	57	94	94	122	326	267	3.528
3	10	4	p44/42 MAP Kinase (Ab-204)	216	611	820	805	98	97	97	126	197	156	3.523
8	15	5	Cyclin E1 (Phospho-Thr77)	563	1791	1992	1320	66	155	155	169	518	306	3.519
6	11	9	p130Cas (Ab-410)	464	342	366	131	35	133	133	141	64	45	3.516
14	19	3	IRS-1 (Ab-312)	1042	302	338	192	56	108	108	117	63	53	3.508
9	6	5	MSK1 (Phospho-Ser360)	725	872	959	687	71	77	77	90	248	275	3.504
11	13	3	SEK1/MKK4 (Ab-261)	865	875	922	435	47	79	79	90	238	264	3.496
11	12	5	GAB1 (Phospho-Tyr659)	902	505	562	370	65	77	77	84	137	163	3.489
16	2	9	IL-13R/CD213a1 (Ab-405)	1310	208	333	310	93	82	82	89	70	78	3.486
11	10	2	EGFR (Phospho-Thr678)	843	538	543	295	54	75	75	83	132	159	3.485
11	15	7	IRS-1 (Ab-323)	943	641	692	424	61	81	81	94	172	182	3.477
4	16	8	HDAC1 (Ab-421)	298	3197	4778	4057	84	154	154	247	1304	527	3.475
8	2	9	Lamin A/B(lamin A/C)(Ab-392)	626	2178	2280	1331	58	120	120	183	604	330	3.472
11	4	1	p53 (Phospho-Ser46)	818	902	952	586	61	70	70	91	248	272	3.472
15	19	4	DAXX (Phospho-Ser668)	1232	1322	1659	1087	65	86	86	119	444	373	3.468
10	6	2	PKR (Phospho-Thr446)	668	687	807	464	57	125	125	146	191	130	3.461
14	9	1	Rb (Phospho-Ser807)	994	488	542	325	59	96	96	106	126	118	3.46
12	11	1	Tau (Phospho-Ser214)	825	709	738	378	51	96	96	120	179	149	3.453
8	14	7	Pyk2 (Ab-881)	600	1179	1599	1383	86	188	188	222	400	180	3.443
1	17	2	p27Kip1 (Phospho-Thr187)	33	968	1099	480	43	109	109	129	283	219	3.428
3	9	1	c-Jun (Phospho-Ser243)	158	787	895	557	62	88	88	108	230	212	3.422
4	7	2	mTOR (Phospho-Ser2448)	175	804	822	404	49	139	139	155	195	125	3.421
14	13	2	Tyrosine Hydroxylase (Phospho-Ser19)	1017	230	295	698	236	127	127	131	48	36	3.417
6	4	6	Ezrin (Phospho-Tyr478)	400	578	689	482	69	136	136	163	154	94	3.416
13	11	9	ETK (Ab-566)	1148	670	762	846	111	82	82	93	196	210	3.413
4	4	2	Catenin beta (Phospho-Ser33)	172	771	870	412	47	125	125	144	213	147	3.408
4	17	5	p53 (Phospho-Ser20)	242	345	407	206	50	156	156	165	71	43	3.408
3	1	4	IRS-1 (Ab-307)	207	1015	1269	1181	93	74	74	88	347	394	3.403
4	4	5	FOXO1/3/4-PAN (Phospho-Thr24/32)	229	1125	1355	758	55	126	126	162	351	216	3.399
8	1	3	P73 (Ab-99)	511	659	768	552	71	102	102	112	193	172	3.399
16	19	7	CD32 (FcgammaRIIb)(Ab-292)	1289	2814	2824	1175	41	106	106	177	779	440	3.398
8	19	5	LAT (Phospho-Tyr171)	567	2066	2381	1816	76	122	122	201	642	319	3.396
10	7	4	DARPP-32 (Ab-75)	707	687	745	363	48	121	121	131	181	138	3.392
10	14	7	FAK (Ab-576)	771	786	878	532	60	100	100	125	222	177	3.392
13	10	4	MAPKAPK2 (Phospho-Thr334)	1052	437	454	195	42	95	95	102	104	101	3.385
6	6	5	P90RSK (Phospho-Thr573)	383	1400	1397	738	52	156	156	178	361	202	3.377
9	7	6	p130Cas (Phospho-Tyr410)	745	297	324	178	54	84	84	91	69	75	3.377
11	9	5	B-RAF (Phospho-Thr598)	899	623	604	358	59	75	75	84	154	183	3.377
6	12	2	HSP27 (Phospho-Ser78)	332	998	1065	713	66	158	158	191	259	135	3.375
7	7	7	AKT1 (Ab-308)	593	946	1052	728	69	80	80	94	284	302	3.373
14	18	2	CrkII (Phospho-Tyr221)	1022	779	1013	1017	100	119	119	143	258	180	3.372
12	12	5	GAB1 (Phospho-Tyr659)	902	698	797	601	75	99	99	118	202	171	3.361
13	18	7	PKA CAT (Ab-197)	1117	1024	1138	814	71	102	102	124	302	243	3.358
3	9	6	PAK1/2 (Phospho-Ser199)	253	463	547	323	59	95	95	114	129	113	3.357
12	16	8	mTOR (Ab-2446)	963	226	266	164	61	122	122	125	42	33	3.357
3	16	5	NFAT4 (Phospho-Ser165)	241	795	857	462	53	108	108	130	217	166	3.35
7	17	9	EPHA2/3/4 (Ab-588/596)	641	803	874	431	49	103	103	117	226	193	3.35
13	4	5	Rb (Phospho-Ser811)	1065	536	615	395	64	75	75	86	158	183	3.348
10	15	3	Rb (Ab-795)	696	279	295	100	33	145	145	148	44	29	3.341
9	16	2	PKR (Phospho-Thr451)	678	460	570	365	64	103	103	112	138	123	3.319
5	9	4	Merlin (Ab-518)	367	669	707	334	47	88	88	100	183	183	3.317
15	5	3	VASP (Ab-238)	1199	601	614	363	59	67	67	80	161	201	3.317
2	2	4	Pyk2 (Ab-402)	56	1119	1198	596	49	134	134	170	310	182	3.316
11	5	3	Chk2 (Ab-516)	857	531	602	422	70	86	86	108	149	137	3.315
15	12	9	GAPDH	G	594	565	321	56	72	72	79	147	186	3.306
5	16	2	NFkB-p105/p50 (Phospho-Ser932)	336	813	831	411	49	107	107	127	213	167	3.305
6	10	1	STAT3 (Phospho-Tyr705)	311	513	730	669	91	150	150	165	171	103	3.304
8	6	8	Chk1 (Ab-286)	611	818	833	444	53	112	112	133	212	159	3.302
1	5	1	GSK3 beta (Phospho-Ser9)	2	1159	1354	903	66	85	85	103	379	367	3.301
9	14	7	FAK (Ab-576)	771	362	665	824	123	84	84	104	170	163	3.3
16	3	2	c-Jun (Ab-63)	1178	433	521	298	57	100	100	122	121	99	3.298
13	10	1	Rb (Phospho-Ser780)	995	736	862	604	70	76	76	94	233	247	3.296
16	15	4	AMPKbeta1 (Phospho-Ser182)	1228	608	1071	1130	105	139	139	165	275	166	3.295
4	4	6	GTPase activating protein (Phospho-Ser387)	248	1021	1017	547	53	120	120	154	262	170	3.294
2	14	2	MEK1 (Phospho-Ser217)	30	1054	1384	2058	148	157	157	185	366	197	3.276
8	18	2	CREB (Phospho-Ser129)	509	954	1021	519	50	133	133	170	260	152	3.273
13	5	2	SHP-1 (Phospho-Tyr536)	1009	349	384	202	52	77	77	83	92	110	3.272
13	12	9	CD5 (Ab-453)	1149	695	726	349	48	79	79	89	195	219	3.267
7	13	3	Chk2 (Ab-68)	523	861	928	396	42	85	85	99	254	256	3.264
11	13	6	p130Cas (Phospho-Tyr165)	922	870	969	589	60	79	79	104	265	254	3.264
4	2	7	VEGFR2 (Phospho-Tyr1054)	265	848	869	544	62	126	126	149	221	148	3.258
14	17	3	cofilin (Ab-3)	1040	979	982	464	47	138	138	169	250	147	3.252
7	8	9	WAVE1 (Ab-125)	632	672	653	288	44	79	79	98	171	174	3.246
14	19	4	c-PLA2 (Phospho-Ser505)	1061	632	913	875	95	116	116	134	240	179	3.246
8	5	4	GAP43 (Ab-41)	534	748	845	644	76	128	128	144	216	150	3.245
1	15	4	IRS-1 (Ab-636)	69	749	815	448	54	102	102	128	212	165	3.241
2	10	1	GSK3 alpha (Phospho-Ser21)	7	1117	1225	779	63	160	160	198	317	160	3.24
10	15	5	PKC delta (Phospho-Tyr313)	734	1306	1338	820	61	128	128	165	362	219	3.24
1	9	8	MEK1 (Ab-298)	139	798	936	609	65	95	95	110	255	231	3.239
6	5	1	MEF2A (Phospho-Thr319)	306	624	739	475	64	115	115	130	188	144	3.239
11	15	8	IKK gamma (Ab-85)	962	639	652	364	55	82	82	95	172	181	3.238
2	8	8	LKB1 (Ab-189)	138	1051	1119	707	63	136	136	174	292	167	3.236
10	16	8	Smad3 (Ab-179)	792	1251	1202	606	50	115	115	131	331	252	3.236
4	11	8	BCL-XL (Ab-47)	293	927	1081	701	64	142	142	172	281	163	3.235
8	5	3	VEGFR2 (Ab-951)	515	1292	1400	738	52	143	143	185	376	203	3.231
2	9	2	MSK1 (Phospho-Ser376)	25	1087	1224	731	59	163	163	181	324	179	3.219
11	8	1	Tau (Phospho-Ser235)	822	905	995	665	66	72	72	94	280	297	3.218
2	18	6	STAT5A (Phospho-Ser725)	110	360	418	263	62	172	172	180	74	41	3.216
4	10	6	RapGEF1 (Phospho-Tyr504)	254	459	774	718	92	134	134	154	193	125	3.212
10	18	3	CDK2 (Ab-160)	699	450	544	586	107	133	133	150	123	82	3.203
7	16	8	DNA-PK (Ab-2056)	621	263	565	935	165	93	93	111	142	127	3.197
5	13	9	PLCG1 (Ab-783)	466	655	725	344	47	90	90	102	195	191	3.195
14	16	6	Ephrin B1/B2/B3 (Phospho-Tyr324)	1096	946	1141	900	78	149	149	164	306	186	3.193
2	5	1	GSK3 beta (Phospho-Ser9)	2	1236	1475	1023	69	152	152	193	403	208	3.181
2	3	4	NFkB-p65 (Ab-529)	57	1045	1591	3389	213	129	129	167	448	268	3.179
8	13	1	BAD (Phospho-Ser112)	485	875	1086	847	77	151	151	180	285	158	3.179
12	19	9	KIT (Ab-936)	985	353	440	286	65	98	98	107	105	98	3.171
5	13	5	Raf1 (Phospho-Tyr341)	390	608	675	345	51	122	122	133	171	128	3.17
4	19	4	Tau (Ab-212)	225	777	910	475	52	136	136	172	233	135	3.167
1	18	7	DDX5/DEAD-box protein 5 (Phospho-Tyr593)	129	728	793	311	39	119	119	144	205	142	3.166
13	2	7	NFAT3 (Ab-676)	1101	676	696	441	63	69	69	86	193	224	3.161
15	12	8	LAT (Ab-161)	1301	483	557	328	58	77	77	84	150	178	3.153
13	1	8	14-3-3 zeta/beta (Ab-184/186)	1119	644	825	1049	127	78	78	97	231	238	3.152
4	9	7	ITGB4 (Phospho-Tyr1510)	272	2202	2020	1348	66	132	132	232	568	244	3.148
5	9	1	STAT1 (Phospho-Tyr701)	310	630	776	658	84	86	86	95	217	228	3.138
13	15	9	DDX5/DEAD-box protein 5 (Ab-593)	1152	783	803	459	57	85	85	100	224	224	3.138
7	7	6	RSK1/2/3/4 (Phospho-Ser221/227/218/232)	574	478	595	569	95	86	86	115	153	133	3.137
8	8	4	P70S6K (Ab-424)	537	633	858	614	71	143	143	162	222	137	3.135
10	5	6	PLCG1 (Phospho-Tyr771)	743	740	783	377	48	121	121	134	207	154	3.135
5	16	4	CREB (Ab-129)	374	747	784	278	35	107	107	126	210	166	3.133
9	12	4	IkB-epsilon (Ab-22)	712	699	754	338	44	81	81	92	212	230	3.123
3	13	8	B-RAF (Ab-601)	295	690	749	572	76	97	97	109	205	188	3.122
2	11	8	MSK1 (Ab-360)	141	1398	2175	2335	107	166	166	244	619	253	3.12
9	3	9	IL-2RA/CD25 (Ab-268)	798	705	773	349	45	67	67	78	223	285	3.117
9	1	2	DARPP-32 (Phospho-Thr34)	663	430	541	380	70	72	72	83	147	177	3.116
6	12	4	P70S6K (Ab-411)	370	241	359	334	93	156	156	163	63	38	3.111
4	18	3	AKT (Ab-473)	205	402	418	113	27	153	153	163	82	50	3.11
1	7	1	Elk-1 (Phospho-Ser383)	4	1058	1209	960	79	101	101	125	349	279	3.106
14	7	3	p21Cip1 (Ab-145)	1030	759	815	475	58	95	95	101	230	227	3.104
6	16	2	NFkB-p105/p50 (Phospho-Ser932)	336	1052	1124	610	54	143	143	163	310	190	3.1
1	19	5	CDK1/CDC2 (Phospho-Thr14)	92	968	1023	452	44	110	110	138	287	207	3.084
16	8	3	MEK1 (Ab-221)	1202	223	274	236	86	118	118	123	49	39	3.082
12	1	3	Chk1 (Ab-280)	853	622	641	355	55	95	95	108	173	160	3.081
7	9	7	CASP6 (Ab-Ser257)	595	675	765	480	62	92	92	112	212	189	3.08
2	6	6	HER3/ErbB3 (Phospho-Tyr1222)	98	1069	1187	720	60	139	139	190	324	170	3.077
8	5	5	Zap-70 (Phospho-Tyr292)	553	845	894	494	55	122	122	137	246	179	3.077
9	5	5	MEK1 (Phospho-Thr286)	724	541	590	339	57	77	77	89	163	183	3.074
7	10	9	ATP-Citrate Lyase (Ab-454)	634	724	771	346	44	79	79	98	219	223	3.073
10	7	2	GAP43 (Phospho-Ser41)	669	621	724	493	68	132	132	150	187	124	3.07
8	11	1	BCL-2 (Phospho-Ser70)	483	996	1044	541	51	143	143	161	288	178	3.066
6	18	6	MSK1 (Phospho-Ser212)	414	1852	1929	961	49	159	159	189	568	300	3.063
13	11	1	CDK2 (Phospho-Thr160)	996	721	783	520	66	76	76	88	227	257	3.062
10	16	2	PKR (Phospho-Thr451)	678	1107	1111	612	55	147	147	171	308	180	3.052
5	17	5	SYN1-Synapsin1 (Phospho-Ser62)	394	351	360	99	27	113	113	119	79	66	3.051
10	18	7	IKK-a/b (Ab-180/181)	775	237	255	101	39	130	130	133	40	30	3.05
10	2	3	Tau (Ab-235)	683	1153	1408	1873	133	115	115	155	412	265	3.041
3	19	5	P70S6K (Phospho-Thr229)	244	696	778	458	58	103	103	128	214	167	3.037
2	17	3	Myc (Ab-58)	52	451	557	378	67	195	195	217	112	51	3.036
5	17	3	HER2 (Ab-1248)	356	501	588	338	57	115	115	137	149	108	3.027
3	13	5	LCK (Phospho-Tyr192)	238	506	582	315	54	107	107	119	153	128	3.026
7	6	7	Smad3 (Ab-425)	592	936	942	410	43	82	82	92	281	305	3.025
8	17	9	EPHA2/3/4 (Ab-588/596)	641	292	301	86	28	145	145	150	50	33	3.02
2	19	4	Stathmin 1(Ab-15)	73	1380	1639	958	58	133	133	169	487	288	3.018
7	17	5	eIF4G (Phospho-Ser1108)	565	903	990	706	71	101	101	125	287	229	3.014
3	2	4	Met (Ab-1349)	208	788	870	473	54	81	81	91	259	284	3.008
7	13	2	Histone H2A.X (Phospho-Ser139)	504	584	649	319	49	90	90	108	180	166	3.006
10	1	5	LKB1 (Phospho-Ser428)	720	676	696	349	50	111	111	122	191	156	3.005
2	3	3	Rel (Ab-503)	38	895	961	442	45	129	129	150	270	180	3.004
11	14	1	Tau (Phospho-Ser404)	828	548	595	287	48	73	73	80	172	215	2.994
16	6	3	Zap-70 (Ab-319)	1200	350	641	1294	201	111	111	129	171	132	2.994
11	16	8	mTOR (Ab-2446)	963	640	738	522	70	81	81	101	213	210	2.991
12	19	4	GSK3a-b (Phospho-Tyr216/279)	890	1208	1293	818	63	104	104	134	388	289	2.987
3	17	4	RelB (Ab-552)	223	885	986	405	41	108	108	144	282	195	2.986
6	13	6	CaMK2-beta/gamma/delta (Phospho-Thr287)	409	368	914	1325	144	165	165	183	245	133	2.984
16	17	1	STAT1 (Phospho-Ser727)	1173	1026	1275	989	77	121	121	159	375	235	2.976
5	5	6	p53 (Phospho-Ser366)	401	1310	1351	662	49	103	103	136	409	300	2.971
8	10	8	Cytokeratin 18 (Ab-52)	615	593	652	445	68	112	112	138	173	125	2.971
3	11	3	STAT4 (Ab-693)	198	712	791	377	47	97	97	118	227	192	2.965
12	16	5	PKC delta (Phospho-Tyr52)	906	505	1092	1366	125	130	130	155	316	203	2.965
9	17	8	Smad3 (Ab-204)	793	921	887	567	63	90	90	111	262	236	2.962
5	6	5	P90RSK (Phospho-Thr573)	383	1269	1541	1125	73	101	101	164	465	283	2.961
7	4	5	WASP (Phospho-Tyr290)	552	408	567	508	89	89	89	108	155	143	2.961
2	6	1	c-Jun (Phospho-Ser73)	3	415	483	333	68	163	163	176	104	59	2.952
8	9	6	SLP-76 (Phospho-Tyr128)	576	419	621	618	99	135	135	143	162	113	2.951
1	5	3	c-Jun (Ab-93)	40	786	897	724	80	92	92	111	267	240	2.944
9	19	6	MITF (Phospho-Ser73)	757	1036	1380	1224	88	92	92	109	432	396	2.942
16	9	8	Raf1 (Ab-289)	1298	763	834	497	59	140	140	155	231	149	2.939
6	5	8	PKD2 (Ab-876)	439	512	573	454	79	132	132	150	144	96	2.938
2	14	1	NFkB-p65 (Phospho-Ser276)	11	414	522	363	69	139	139	155	125	80	2.936
9	13	1	IGF-1R (Phospho-Tyr1165/1166)	656	528	601	356	59	81	81	96	172	179	2.936
7	2	2	Tau (Phospho-Thr212)	493	700	780	470	60	75	75	94	234	248	2.932
8	3	9	MITF (Ab-73)	627	766	792	410	51	118	118	141	222	157	2.932
5	19	2	RelB (Phospho-Ser552)	339	720	806	395	49	104	104	123	234	190	2.919
5	18	1	ATF4 (Phospho-Ser245)	319	701	828	502	60	108	108	128	240	187	2.917
8	12	6	Src (Phospho-Tyr216)	579	1144	1216	763	62	178	178	198	349	176	2.917
12	5	9	AurB/C (Ab-202/175)	971	808	799	339	42	89	89	99	240	242	2.917
3	14	4	SAPK/JNK (Ab-185)	220	781	851	449	52	100	100	127	249	196	2.908
13	17	9	VEGFR2 (Ab-1054)	1154	986	1165	820	70	93	93	123	359	291	2.903
8	15	8	DNA-PK (Ab-2638)	620	301	313	90	28	163	163	168	50	29	2.9
11	15	5	PKC alpha (Phospho-Tyr657)	905	300	388	324	83	86	86	98	100	102	2.9
6	13	3	Estrogen Receptor-alpha (Ab-167)	352	916	959	753	78	156	156	188	266	141	2.898
2	4	1	c-Jun (Phospho-Ser63)	1	1066	1522	1611	105	128	128	191	460	240	2.893
3	5	4	SP1 (Ab-739)	211	743	806	332	41	89	89	99	245	247	2.886
5	5	4	GluR1 (Ab-863)	363	929	1032	686	66	87	87	129	313	242	2.885
11	4	5	ACTIN Pan(a/b/g)(Phospho-Tyr55/53)	894	503	708	606	85	71	71	88	215	244	2.884
10	14	4	Keratin 8 (Ab-73)	714	698	767	453	59	141	141	154	213	138	2.878
11	4	2	PKC theta (Phospho-Ser676)	837	749	802	423	52	75	75	97	245	252	2.878
7	4	2	DAB1 (Phospho-Tyr232)	495	659	747	379	50	88	88	112	221	197	2.873
10	3	1	HER2 (Phospho-Tyr1221/Tyr1222)	646	727	811	422	52	115	115	136	235	172	2.872
5	7	8	Rb-like-2 (RBL2)(Ab-952)	441	535	568	368	64	88	88	100	163	163	2.871
6	15	5	RyR2 (Phospho-Ser2808)	392	275	488	577	118	157	157	170	111	65	2.865
1	13	7	Breast tumor kinase (Phospho-Tyr447)	124	877	1254	1390	110	103	103	150	387	258	2.853
11	17	8	PI3-kinase p85-subunit alpha/gamma (Ab-467/199)	964	783	848	414	48	82	82	92	265	288	2.853
5	3	4	NFkB-p65 (Ab-311)	361	652	692	318	45	82	82	106	206	194	2.845
8	3	1	P95/NBS1 (Phospho-Ser343)	475	876	907	343	37	132	132	153	265	173	2.845
4	7	4	eNOS (Ab-495)	213	765	759	414	54	152	152	177	205	115	2.839
4	17	6	PI3-kinase p85-alpha (Phospho-Tyr607)	261	662	1032	902	87	161	161	196	296	151	2.824
14	9	8	p53 (Ab-387)	1127	881	991	503	50	104	104	113	311	275	2.823
6	15	4	Cortactin (Ab-466)	373	381	408	130	31	145	145	154	90	58	2.822
2	10	7	Pim-1 (Phospho-Tyr309)	121	330	407	360	88	177	177	187	78	41	2.821
12	12	4	CrkII (Ab-221)	883	707	760	372	48	102	102	114	229	200	2.821
14	15	9	DDX5/DEAD-box protein 5 (Ab-593)	1152	249	261	86	32	133	133	137	44	32	2.818
11	19	5	PKC zeta (Phospho-Thr560)	909	819	855	577	67	89	89	101	268	265	2.813
4	12	2	PDGF R beta (Phospho-Tyr751)	180	1127	1271	844	66	173	173	209	378	180	2.81
1	9	6	PKA-R2B (Phospho-Ser113)	101	1188	1326	835	62	98	98	132	425	321	2.809
1	17	6	Smad3 (Phospho-Ser213)	109	996	1142	783	68	125	125	162	349	215	2.808
2	5	5	GRF-1 (Phospho-Tyr1105)	78	951	1116	1683	150	158	158	174	336	193	2.804
7	3	2	Connexin 43 (Phospho-Ser367)	494	713	749	425	56	84	84	102	231	226	2.801
8	11	7	c-PLA2 (Ab-505)	597	910	981	434	44	124	124	138	301	218	2.801
7	15	5	Cyclin E1 (Phospho-Thr77)	563	731	1035	1110	107	100	100	139	320	230	2.8
6	3	4	NFkB-p65 (Ab-311)	361	582	651	416	63	110	110	128	187	146	2.797
2	19	1	NFkB-p100/p52 (Phospho-Ser869)	16	471	537	239	44	133	133	144	141	97	2.787
5	14	8	Caspase 9 (Ab-153)	448	699	732	390	53	93	93	114	222	194	2.784
16	19	5	ERK8 (Phospho-Thr175/Tyr177)	1251	729	1001	1183	118	108	108	142	309	217	2.78
10	15	2	CPI17 alpha (Phospho-Thr38)	677	946	942	422	44	137	137	154	284	184	2.775
12	16	2	Keratin 18 (Phospho-Ser33)	849	605	715	467	65	108	108	127	212	166	2.774
6	14	8	Caspase 9 (Ab-153)	448	342	469	418	89	152	152	164	110	67	2.773
4	7	7	IL-4R/CD124 (Phospho-Tyr497)	270	1520	1578	807	51	126	126	155	515	332	2.763
16	11	7	VEGFR1 (Ab-1333)	1281	619	590	330	55	107	107	115	172	149	2.762
12	12	1	Tau (Phospho-Thr231)	826	521	570	294	51	95	95	120	163	135	2.761
7	4	6	PAK3 (Phospho-Ser154)	571	480	563	347	61	103	103	119	161	135	2.758
2	16	3	ATF2 (Ab-112/94)	51	336	425	308	72	176	176	188	86	45	2.756
2	19	8	PKD1/PKCmu (Ab-910)	149	308	356	188	52	136	136	147	76	51	2.75
6	9	2	CDC2 (Phospho-Tyr15)	329	329	378	210	55	159	159	169	76	44	2.75
8	4	5	WASP (Phospho-Tyr290)	552	989	1080	770	71	124	124	145	340	234	2.75
13	5	8	EGFR (Ab-998)	1123	504	547	340	62	76	76	88	167	189	2.749
14	16	1	Chk1 (Phospho-Ser280)	1001	341	390	229	58	120	120	129	95	73	2.747
4	13	1	ATF2 (Phospho-Ser62/44)	162	512	884	889	100	197	197	228	239	104	2.745
10	7	9	CK1-A (Ab-321)	802	691	801	1531	191	103	103	126	246	195	2.744
16	7	5	Chk1 (Phospho-Ser301)	1239	374	539	474	87	123	123	131	149	113	2.738
12	3	9	AurA (Ab-342)	969	620	687	598	87	87	87	96	216	225	2.736
13	7	7	p53 (Ab-392)	1106	767	802	406	50	77	77	88	261	296	2.736
16	19	1	SEK1/MKK4 (Phospho-Thr261)	1175	233	248	97	39	98	98	103	53	51	2.736
14	3	1	FAK (Phospho-Tyr925)	988	685	755	403	53	93	93	101	240	237	2.725
10	5	1	EGFR (Phospho-Ser1070)	648	952	1136	722	63	111	111	134	368	274	2.723
10	8	5	mTOR (Phospho-Ser2481)	727	255	271	97	35	141	141	146	46	31	2.717
12	2	8	CASP2 (Ab-157)	949	654	693	426	61	89	89	97	220	226	2.709
15	8	5	c-met (Phospho-Tyr1003)	1240	310	374	342	91	78	78	85	107	125	2.701
4	9	6	PAK1/2 (Phospho-Ser199)	253	490	535	242	45	121	121	136	148	108	2.696
6	12	1	STAT4 (Phospho-Tyr693)	313	681	690	350	50	142	142	175	191	109	2.696
4	16	1	ATF2 (Phospho-Thr73/55)	165	370	445	261	58	144	144	157	107	68	2.692
12	16	3	FKHR (Ab-256)	868	513	960	1202	125	127	127	146	304	208	2.678
12	4	3	MKK3 (Ab-189)	856	668	705	413	58	112	112	129	216	167	2.667
11	2	6	MYPT1 (Phospho-Thr853)	911	351	399	254	63	74	74	91	116	127	2.655
3	14	5	MDM2 (Phospho-Ser166)	239	713	816	455	55	102	102	129	259	200	2.653
3	16	3	CREB (Ab-133)	203	352	509	422	82	100	100	123	146	118	2.644
3	18	4	Synuclein alpha (Ab-125)	224	650	754	439	58	111	111	138	233	168	2.644
4	9	1	c-Jun (Phospho-Ser243)	158	781	907	692	76	149	149	175	277	158	2.643
16	12	7	VEGFR2 (Ab-1059)	1282	445	576	494	85	116	116	124	171	137	2.643
1	14	5	AKT1S1 (Phospho-Thr246)	87	634	948	779	82	100	100	129	310	240	2.642
6	16	1	STAT6 (Phospho-Thr645)	317	548	814	755	92	140	140	167	245	146	2.641
3	19	7	BLNK (Phospho-Tyr84)	282	560	629	300	47	126	126	146	183	125	2.639
10	17	9	RAD51 (Ab-309)	812	246	292	159	54	125	125	131	61	46	2.639
14	11	2	Trk A (Phospho-Tyr791)	1015	1075	1043	469	44	100	100	138	343	248	2.638
6	11	2	p44/42 MAP Kinase (Phospho-Tyr204)	331	842	1023	528	51	161	161	201	312	155	2.635
6	3	3	P95/NBS1 (Ab-343)	342	570	639	337	52	110	110	131	193	147	2.632
2	10	8	MEK1 (Ab286)	140	1505	1625	1041	64	157	157	215	537	249	2.626
2	8	7	BLNK (Phospho-Tyr96)	119	1019	1584	1469	92	148	148	232	515	221	2.625
12	2	3	Chk1 (Ab-317)	854	599	629	361	57	102	102	120	194	161	2.624
8	10	1	BCL-2 (Phospho-Thr56)	482	844	913	458	50	129	129	150	291	194	2.622
10	18	2	GluR2 (Phospho-Ser880)	680	729	847	491	57	139	139	180	255	141	2.616
8	7	2	GluR1 (Phospho-Ser863)	498	896	1025	540	52	139	139	178	324	182	2.614
10	16	6	FGFR1 (Phospho-Tyr766)	754	1544	1552	1144	73	126	126	230	506	220	2.613
8	12	4	CPI17 alpha (Ab-38)	541	334	502	428	85	150	150	161	131	81	2.603
10	4	2	Dok-2 (Phospho-Tyr299)	666	537	585	375	64	123	123	143	170	118	2.6
13	5	5	Rb (Phospho-Thr821)	1066	335	406	300	73	78	78	88	123	139	2.585
2	6	3	c-Jun (Ab-170)	41	791	908	549	60	153	153	180	282	156	2.582
6	4	5	P90RSK (Phospho-Thr359/Ser363)	381	1576	1738	1363	78	135	135	243	579	238	2.582
2	14	8	PAK4/PAK5/PAK6 (Ab-474)	144	1477	1600	898	56	173	173	199	546	274	2.566
6	14	4	Cortactin (Ab-421)	372	378	577	506	87	147	147	169	159	94	2.566
8	2	2	Tau (Phospho-Thr212)	493	719	822	466	56	124	124	155	260	167	2.565
12	18	5	PKC pan activation site (Phospho)	908	345	660	1031	156	117	117	132	206	156	2.563
10	19	3	Caveolin-1 (Ab-14)	700	211	311	232	74	111	111	119	75	63	2.56
8	9	9	XIAP (Ab-87)	633	522	542	163	30	136	136	149	154	103	2.552
4	9	2	4E-BP1 (Phospho-Thr45)	177	997	1048	498	47	146	146	184	339	184	2.549
1	12	7	BCR (Phospho-Tyr360)	123	1194	1332	717	53	102	102	132	471	356	2.548
4	10	7	Kv1.3/KCNA3 (Phospho-Tyr135)	273	748	1744	2111	121	148	148	254	587	231	2.538
12	2	2	NMDAR1 (Phospho-Ser897)	835	481	593	373	62	108	108	121	186	153	2.538
10	10	6	ATF-1 (Phospho-Ser63)	748	176	306	298	97	126	126	131	69	52	2.536
4	14	8	Chk2 (Ab-383)	296	406	460	267	58	147	147	161	118	73	2.534
10	15	6	CBL (Phospho-Tyr700)	753	1272	1378	870	63	114	114	202	465	230	2.529
14	13	4	Smad2 (Phospho-Ser467)	1055	395	776	1027	132	139	139	155	247	159	2.514
1	8	1	PDK1 (Phospho-Ser241)	5	650	723	430	59	102	102	110	244	221	2.512
4	15	7	FER (Phospho-Tyr402)	278	1096	2882	5092	176	161	161	246	1050	426	2.51
5	10	3	Estrogen Receptor-alpha (Ab-104)	349	615	734	352	47	103	103	129	241	186	2.51
8	16	2	Cortactin (Phospho-Tyr421)	507	444	497	293	58	140	140	147	140	95	2.5
[truncated: 662 more rows]

## Sheet: PC-1
			The actual microarray signal intensity were analyzed with GenePix Pro 6.0.(PC-1)
Block	Column	Row	Name	ID	F532 Median	F532 Mean	F532 SD	F532 CV	B532	B532 Median	B532 Mean	B532 SD	B532 CV	SNR 532
4	16	8	HDAC1 (Ab-421)	298	21299	25627	17783	69	104	104	109	44	40	579.955
15	19	9	Positive Marker	P	7728	8754	6715	76	83	83	87	34	39	254.912
2	17	8	PKC theta (Ab-538)	147	34403	31838	18904	59	101	101	112	130	116	244.046
16	5	2	c-Jun (Ab-73)	1180	3676	5410	4001	73	95	95	99	35	35	151.743
2	1	1	Positive Marker	P	9759	12248	9223	75	84	84	94	95	101	127.937
7	7	9	PPAR-r (Ab-112)	631	6045	10310	10346	100	82	82	90	83	92	123.133
8	1	7	MAPKAPK2 (Ab-334)	587	4334	5353	4133	77	86	86	91	49	53	107.388
8	15	4	GluR2 (Ab-880)	544	2533	3145	2406	76	90	90	94	35	37	87.171
4	6	4	BRCA1 (Ab-1423)	212	3212	3564	2123	59	90	90	95	40	42	86.725
15	5	2	c-Jun (Ab-73)	1180	4173	6135	5076	82	96	96	103	70	67	86.171
16	19	9	Positive Marker	P	7776	9781	7866	80	90	90	116	144	124	67.118
13	3	9	PECAM-1 (Ab-713)	1140	2906	4102	3322	80	97	97	105	61	58	65.525
8	7	9	PPAR-r (Ab-112)	631	6575	9426	7752	82	93	93	103	152	147	61.336
2	18	3	Myc (Ab-358)	53	2920	2978	1648	55	100	100	105	50	47	57.46
14	16	9	HCK (Ab-410)	1153	11129	12059	6325	52	96	96	125	213	170	56.028
11	13	9	FADD (Ab-194)	979	1953	2150	1909	88	73	73	78	41	52	50.537
2	14	4	EGFR (Ab-869)	68	1746	1962	1294	65	99	99	103	39	37	47.667
10	1	7	4E-BP1 (Ab-65)	758	1410	1453	803	55	83	83	86	29	33	47.138
14	3	3	CDC25C (Ab-216)	1026	1957	2212	1690	76	86	86	92	45	48	47.111
1	8	4	4E-BP1 (Ab-45)	62	1276	1884	1522	80	85	85	90	40	44	44.85
2	3	8	Cyclin E1 (Ab-77)	133	4694	5494	3581	65	99	99	108	129	119	41.752
8	1	9	FGFR1 (Ab-654)	625	17306	19751	14621	74	86	86	104	480	461	40.931
3	6	4	BRCA1 (Ab-1423)	212	2084	2348	1494	63	80	80	87	56	64	40.375
8	4	3	VEGFR2 (Ab-1214)	514	2040	2548	2013	79	89	89	95	62	65	39.565
13	3	3	CDC25C (Ab-216)	1026	2488	2817	1736	61	80	80	87	70	80	39
13	11	7	P90RSK (Ab-359/363)	1110	1610	1723	892	51	96	96	101	42	41	38.619
16	17	2	NFkB-p100/p52 (Ab-865)	1192	1803	1869	1120	59	88	88	93	46	49	38.609
14	6	5	AKT (Phospho-Tyr326)	1067	1260	1281	830	64	86	86	90	31	34	38.419
12	13	9	FADD (Ab-194)	979	2347	2700	2436	90	80	80	87	73	83	35.795
6	16	8	Caspase 9 (Ab-196)	450	1563	2238	2051	91	90	90	95	62	65	34.565
3	16	4	P38 MAPK (Ab-182)	222	1502	1713	983	57	84	84	90	47	52	34.532
13	1	7	MDM2 (Ab-166)	1100	1201	1552	1329	85	92	92	98	43	43	33.814
1	1	7	NMDAR2B (Phospho-Tyr1472)	112	1349	1486	1081	72	79	79	85	42	49	33.357
12	1	7	IKK-beta (Ab-188)	929	741	1010	3295	326	76	76	80	29	36	32.069
10	9	7	Cyclin D1 (Ab-286)	766	1080	1187	807	67	82	82	86	35	40	31.457
14	15	6	FRS2 (Phospho-Tyr436)	1095	1221	1848	2368	128	118	118	124	55	44	31.345
7	1	7	MAPKAPK2 (Ab-334)	587	2594	3507	3073	87	80	80	94	110	117	31.027
5	14	9	LYN (Ab-507)	467	3258	3686	2540	68	81	81	89	117	131	30.744
15	15	3	Ezrin (Ab-566)	1209	2102	2373	1421	59	88	88	95	75	78	30.373
3	19	3	AKT (Ab-308)	206	1048	1148	616	53	83	83	87	35	40	30.314
1	18	3	Myc (Ab-358)	53	1976	2135	950	44	85	85	94	68	72	30.015
14	1	6	Interferon-gamma receptor alpha chain precursor (Phospho-Tyr457)	1081	1478	1696	1299	76	88	88	94	55	58	29.127
1	1	1	Positive Marker	P	9645	11938	8982	75	78	78	90	410	455	28.898
3	17	6	PI3-kinase p85-alpha (Phospho-Tyr607)	261	708	1449	5572	384	86	86	91	47	51	28.894
2	12	7	BCR (Phospho-Tyr360)	123	1053	1171	700	59	110	110	114	37	32	28.568
13	11	2	Trk A (Phospho-Tyr791)	1015	573	1020	4282	419	77	77	82	33	40	28.424
7	19	5	LAT (Phospho-Tyr171)	567	1011	1181	807	68	99	99	103	38	36	28.368
13	6	9	BLNK (Ab-96)	1143	1944	2448	2274	92	96	96	110	83	75	28.169
16	15	6	IR (Phospho-Tyr1361)	1266	1280	1356	979	72	95	95	100	45	45	27.911
16	12	5	Cytokeratin 8 (Phospho-Ser431)	1244	1009	1275	1732	135	101	101	106	42	39	27.833
13	2	9	NMDAR2B (Ab-1472)	1139	1823	1914	1122	58	97	97	106	65	61	27.815
13	1	6	Interferon-gamma receptor alpha chain precursor (Phospho-Tyr457)	1081	1164	1334	922	69	84	84	90	45	50	27.644
8	5	3	VEGFR2 (Ab-951)	515	2270	3108	2733	87	91	91	98	109	111	27.615
11	3	3	Src (Ab-418)	855	1123	1198	878	73	75	75	79	41	51	27.293
8	7	5	AKT1 (Phospho-Tyr474)	555	916	1013	643	63	91	91	94	34	36	27.029
15	17	2	NFkB-p100/p52 (Ab-865)	1192	1325	1506	1016	67	95	95	102	52	50	27
11	9	4	LIMK1/2 (Ab-508/505)	880	820	1121	1097	97	69	69	73	39	53	26.872
16	5	5	CDK7 (Phospho-Thr170)	1237	858	949	599	63	91	91	94	32	34	26.719
7	15	4	GluR2 (Ab-880)	544	2128	2680	1988	74	83	83	89	97	108	26.711
4	17	1	ATF2 (Phospho-Ser112/94)	166	673	1083	1189	109	98	98	102	37	36	26.514
11	1	2	MEK1 (Phospho-Thr291)	834	677	779	574	73	68	68	72	27	37	26.185
7	4	3	VEGFR2 (Ab-1214)	514	2275	3107	2793	89	88	88	96	115	119	26.183
2	6	1	c-Jun (Phospho-Ser73)	3	914	1061	807	76	96	96	101	37	36	25.946
2	12	1	PTEN (Phospho-Ser380)	9	836	1109	1080	97	98	98	102	39	38	25.821
7	16	1	Estrogen Receptor-alpha (Phospho-Ser104)	488	758	823	506	61	83	83	85	29	34	25.448
7	10	7	CASP9 (Ab-125)	596	773	1002	1271	126	88	88	92	36	39	25.278
14	7	1	IKK-alpha (Phospho-Thr23)	992	741	881	637	72	86	86	89	32	35	24.75
15	18	6	M-CSF Receptor (Phospho-Tyr809)	1269	1407	1536	1043	67	95	95	101	58	57	24.741
7	7	2	GluR1 (Phospho-Ser863)	498	894	923	419	45	84	84	88	34	38	24.559
12	12	3	LIMK1 (Ab-508)	864	767	915	732	80	83	83	87	34	39	24.353
13	1	8	14-3-3 zeta/beta (Ab-184/186)	1119	1198	1396	869	62	104	104	110	53	48	24.264
1	19	6	Calsenilin/KCNIP3 (Phospho-Ser63)	111	965	1156	809	69	91	91	96	44	45	24.091
9	4	9	RAD52 (Ab-104)	799	22321	25590	17880	69	78	78	175	1066	609	23.841
5	18	2	P38 MAPK (Phospho-Tyr182)	338	807	837	454	54	82	82	86	32	37	23.469
5	6	3	BCL-XL (Ab-62)	345	5142	5706	2821	49	87	87	98	240	244	23.367
15	19	7	CD32 (FcgammaRIIb)(Ab-292)	1289	4774	5376	4215	78	86	86	97	227	234	23.256
6	17	5	SYN1-Synapsin1 (Phospho-Ser62)	394	848	1013	788	77	107	107	112	39	34	23.103
8	8	3	Integrin beta-3 (Ab-773)	518	722	809	416	51	90	90	93	31	33	23.097
7	1	9	FGFR1 (Ab-654)	625	12822	14326	10864	75	79	79	105	616	586	23.086
1	8	2	BCR (Phospho-Tyr177)	24	586	852	890	104	87	87	91	33	36	23.061
8	3	3	VEGFR2 (Ab-1175)	513	824	1357	1575	116	89	89	94	55	58	22.964
1	14	4	EGFR (Ab-869)	68	1315	1532	967	63	82	82	92	63	68	22.857
10	19	1	p53 (Phospho-Ser15)	662	628	862	932	108	83	83	87	34	39	22.794
10	1	1	Progesterone Receptor (Phospho-Ser190)	644	776	845	466	55	82	82	86	34	39	22.324
16	1	5	CD4 (Phospho-Ser433)	1233	694	733	459	62	82	82	86	29	33	22.31
6	11	1	STAT3 (Phospho-Ser727)	312	907	957	439	45	89	89	94	39	41	22.128
11	4	1	p53 (Phospho-Ser46)	818	625	738	639	86	71	71	75	30	40	22.1
11	15	4	MKK6 (Phospho-Ser207)	886	689	740	544	73	78	78	81	30	37	21.967
12	19	8	VAV2 (Ab-142)	966	791	958	808	84	76	76	80	40	50	21.95
8	19	5	LAT (Phospho-Tyr171)	567	1065	1271	856	67	82	82	87	54	62	21.926
10	11	6	CD19 (Phospho-Tyr531)	749	920	1271	1119	88	86	86	93	54	58	21.815
3	17	7	FLT3 (Phospho-Tyr969)	280	754	962	708	73	90	90	94	40	42	21.7
11	17	5	PKC epsilon (Phospho-Ser729)	907	699	1017	872	85	78	78	84	43	51	21.698
8	17	5	eIF4G (Phospho-Ser1108)	565	748	833	534	64	93	93	97	34	35	21.647
2	11	7	PLD1 (Phospho-Ser561)	122	885	952	553	58	103	103	108	39	36	21.641
9	13	2	CaMKII (Phospho-Thr286)	675	618	882	1308	148	83	83	87	37	42	21.486
6	2	3	PTEN (Ab-370)	341	720	852	916	107	82	82	85	36	42	21.306
10	3	7	Abl1 (Ab-204)	760	1314	1775	1676	94	84	84	93	79	84	21.291
16	16	2	NFkB-p65 (Ab-536)	1191	694	774	531	68	89	89	93	32	34	21.281
2	6	8	LAT (Ab-171)	136	751	836	572	68	91	91	95	35	36	21.171
5	8	1	HNF4 alpha (Phospho-Ser313)	309	691	715	349	48	76	76	80	30	37	21.167
6	9	9	SEK1/MKK4 (Ab-80)	462	804	941	1043	110	92	92	96	40	41	21.125
14	3	8	CDC25A (Ab-178)	1121	847	926	573	61	100	100	104	39	37	21.077
10	13	4	Keratin 18 (Ab-33)	713	224	789	1058	134	90	90	94	33	35	21.061
6	15	9	PLCG2 (Ab-753)	468	2250	2520	1832	72	91	91	104	115	110	21.009
1	16	6	Smad3 (Phospho-Ser208)	108	1108	1349	2287	169	101	101	110	59	53	21
11	16	5	PKC delta (Phospho-Tyr52)	906	680	815	617	75	76	76	81	35	43	20.971
12	9	4	LIMK1/2 (Ab-508/505)	880	606	666	412	61	77	77	80	28	35	20.929
8	15	1	BAD (Phospho-Ser155)	487	794	878	512	58	100	100	104	37	35	20.919
10	9	9	Merlin (Ab-10)	804	706	836	597	71	79	79	84	36	42	20.889
13	12	1	FKHR (Phospho-Ser319)	997	560	679	479	70	72	72	76	29	38	20.793
11	16	6	EPHA2/3/4 (Phospho-Tyr588/596)	925	638	663	439	66	77	77	81	28	34	20.786
16	12	6	BTK (Phospho-Tyr550)	1263	1120	1156	779	67	91	91	96	51	53	20.784
4	6	3	GATA1 (Ab-310)	193	472	734	2109	287	86	86	90	31	34	20.774
2	16	3	ATF2 (Ab-112/94)	51	728	886	592	66	100	100	104	38	36	20.579
3	7	7	IL-4R/CD124 (Phospho-Tyr497)	270	1020	1147	730	63	83	83	93	52	55	20.269
1	6	1	c-Jun (Phospho-Ser73)	3	820	997	744	74	82	82	86	45	52	20.244
11	3	7	AKT1S1 (Ab-246)	931	1422	1493	942	63	72	72	78	70	89	20.214
15	7	2	PDK1 (Ab-241)	1182	1419	1736	1541	88	97	97	105	81	77	20.136
2	15	3	ATF2 (Ab-73/55)	50	689	847	444	52	99	99	103	37	35	20.108
16	8	1	IkB-alpha (Phospho-Ser32/36)	1164	691	732	378	51	85	85	89	32	35	20.094
12	11	5	Chk2 (Phospho-Thr383)	901	671	869	652	75	81	81	86	39	45	20.077
8	8	5	AKT1 (Phospho-Ser246)	556	726	754	308	40	89	89	93	33	35	20.03
2	14	3	ATF2 (Ab-71/53)	49	692	821	386	47	99	99	102	36	35	19.972
2	4	2	HDAC5 (Phospho-Ser498)	20	1023	1275	898	70	93	93	98	59	60	19.949
13	3	8	CDC25A (Ab-178)	1121	929	987	586	59	106	106	111	44	39	19.909
14	3	9	PECAM-1 (Ab-713)	1140	2227	3194	2690	84	95	95	109	155	142	19.903
2	17	3	Myc (Ab-58)	52	921	1038	655	63	100	100	105	47	44	19.851
4	18	1	Myc (Phospho-Thr58)	167	604	772	512	66	95	95	98	34	34	19.824
15	7	6	PDGF R beta (Phospho-Tyr1021)	1258	918	931	670	71	95	95	99	42	42	19.81
7	12	2	Synapsin (Phospho-Ser9)	503	623	762	419	54	86	86	90	34	37	19.765
4	14	1	ATF2 (Phospho-Thr69/51)	163	684	831	660	79	98	98	102	37	36	19.703
12	13	3	SEK1/MKK4 (Ab-261)	865	716	778	438	56	85	85	90	35	38	19.657
8	16	1	Estrogen Receptor-alpha (Phospho-Ser104)	488	873	949	430	45	100	100	104	43	41	19.651
10	10	7	Cyclin D3 (Ab-283)	767	714	753	488	64	82	82	85	34	40	19.647
1	16	7	CSFR (Phospho-Tyr561)	127	1313	1563	1869	119	102	102	110	74	67	19.635
16	8	4	4E-BP1 (Phospho-Ser65)	1221	683	816	656	80	90	90	94	37	39	19.514
9	16	6	FGFR1 (Phospho-Tyr766)	754	739	791	561	70	85	85	89	36	40	19.5
2	13	2	Raf1 (Phospho-Ser338)	29	817	957	578	60	100	100	104	44	42	19.386
12	14	5	P38 MAPK (Phospho-Tyr322)	904	789	765	483	63	83	83	87	35	40	19.371
4	15	3	STAT6 (Ab-645)	202	1499	1676	882	52	101	101	109	81	74	19.346
9	7	1	G3BP-1 (Phospho-Ser232)	650	704	793	438	55	79	79	84	37	44	19.162
4	11	1	JunB (Phospho-Ser259)	160	603	833	788	94	101	101	105	38	36	19.158
7	13	5	c-Raf (Phospho-Ser296)	561	689	740	521	70	85	85	89	34	38	19.147
4	1	2	VASP (Phospho-Ser157)	169	627	759	453	59	87	87	89	35	39	19.143
11	16	4	HDAC2 (Phospho-Ser394)	887	633	750	613	81	76	76	80	35	43	19.143
7	14	2	P70S6K (Phospho-Ser411)	505	536	699	527	75	85	85	88	32	36	19.094
10	18	1	p53 (Phospho-Ser9)	661	717	763	432	56	90	90	95	35	36	19.086
3	8	7	IL7R/CD127 (Phospho-Tyr449)	271	990	1184	712	60	85	85	97	57	58	19.07
14	4	2	Shc (Phospho-Tyr427)	1008	641	658	370	56	83	83	86	30	34	19.067
10	8	3	Tau (Ab-404)	689	577	679	481	70	87	87	90	31	34	19
13	15	2	Tyrosine Hydroxylase (Phospho-Ser40)	1019	676	746	464	62	78	78	82	35	42	18.971
4	17	8	P38 MAPK (Ab-322)	299	1046	1158	726	62	111	111	117	55	47	18.927
5	4	7	claudin 6 (Phospho-Tyr219)	419	865	924	514	55	88	88	93	44	47	18.886
10	2	6	MEF2C (Phospho-Ser396)	740	667	761	465	61	96	96	100	35	35	18.886
11	4	7	Arrestin-1 (Ab-412)	932	657	698	455	65	73	73	77	33	42	18.818
2	7	2	SMC1 (Phospho-Ser957)	23	758	893	486	54	101	101	105	42	40	18.762
8	5	9	PLK1 (Ab-210)	629	864	990	656	66	87	87	91	48	52	18.729
10	17	4	Opioid Receptor (Ab-375)	717	746	900	1620	180	91	91	95	43	45	18.721
4	1	7	NMDA NR2A/B (Phospho-Tyr1246/1252)	264	1513	1848	1495	80	88	88	95	94	98	18.649
12	15	9	TOP2A/DNA topoisomerase II (Ab-1106)	981	579	695	531	76	78	78	82	33	40	18.576
14	5	2	SHP-1 (Phospho-Tyr536)	1009	532	644	1228	190	83	83	87	30	34	18.567
2	5	8	IRS-1 (Ab-794)	135	602	701	766	109	90	90	93	33	35	18.424
10	1	5	LKB1 (Phospho-Ser428)	720	569	639	374	58	84	84	87	30	34	18.4
13	3	2	Shc (Phospho-Tyr349)	1007	550	593	396	66	78	78	81	28	34	18.286
9	11	9	MAP3K7/TAK1 (Ab-439)	806	1022	1289	1134	87	76	76	83	66	79	18.273
5	15	2	SAPK/JNK (Phospho-Tyr185)	335	595	669	374	55	83	83	86	32	37	18.219
10	18	2	GluR2 (Phospho-Ser880)	680	653	851	572	67	101	101	106	41	38	18.171
10	19	4	Shc (Ab-349)	719	1436	2115	2056	97	80	80	91	112	123	18.071
14	4	1	AKT2 (Phospho-Ser474)	989	605	658	424	64	80	80	83	32	38	17.969
11	12	3	LIMK1 (Ab-508)	864	578	758	639	84	72	72	76	38	50	17.947
11	4	5	ACTIN Pan(a/b/g)(Phospho-Tyr55/53)	894	550	597	463	77	73	73	77	29	37	17.931
7	10	5	c-Abl (Phospho-Tyr245)	558	827	824	528	64	83	83	89	41	46	17.927
14	18	2	CrkII (Phospho-Tyr221)	1022	632	748	537	71	82	82	85	37	43	17.919
9	6	7	AKT1 (Ab-124)	763	907	1103	892	80	76	76	83	57	68	17.895
14	2	7	NFAT3 (Ab-676)	1101	696	720	401	55	94	94	98	35	35	17.771
2	1	3	NFkB-p105/p50 (Ab-893)	36	513	620	502	80	84	84	87	30	34	17.767
5	4	4	GluR1 (Ab-849)	362	2277	3084	2571	83	80	80	94	169	179	17.692
3	5	2	Catenin beta (Phospho-Ser37)	173	603	634	350	55	83	83	86	31	36	17.677
8	14	5	Cyclin B1 (Phospho-Ser147)	562	862	925	543	58	92	92	96	47	48	17.638
16	13	6	IL3R (Phospho-Tyr593)	1264	652	716	544	75	94	94	99	35	35	17.629
15	10	1	eNOS (Phospho-Ser1177)	1166	504	646	455	70	82	82	86	32	37	17.5
10	14	9	WEE1 (Ab-53)	809	620	718	616	85	85	85	89	36	40	17.472
12	3	6	PLCG1 (Phospho-Tyr1253)	912	504	649	569	87	87	87	91	32	35	17.438
6	11	3	Estrogen Receptor-alpha (Ab-106)	350	1330	1626	1159	71	104	104	110	87	79	17.425
11	6	3	TYK2 (Ab-1054)	858	554	580	314	54	72	72	76	29	38	17.379
1	2	6	FosB (Phospho-Ser27)	94	735	835	542	64	83	83	88	43	48	17.372
12	14	4	Filamin A (Ab-2152)	885	489	743	2744	369	84	84	88	38	43	17.237
6	17	1	CREB (Phospho-Ser133)	318	855	1011	564	55	97	97	101	53	52	17.17
13	14	2	Tyrosine Hydroxylase (Phospho-Ser31)	1018	549	560	335	59	76	76	80	28	35	17.143
10	9	8	HER4/ErbB4 (Ab-1284)	785	503	890	1000	112	80	80	85	47	55	17.128
2	5	6	HDAC6 (Phospho-Ser22)	97	879	974	554	56	96	96	101	51	50	17.118
16	5	1	JAK1 (Phospho-Tyr1022)	1161	781	834	492	58	94	94	98	43	43	17.116
16	18	6	M-CSF Receptor (Phospho-Tyr809)	1269	1161	1238	857	69	103	103	110	66	60	17.091
8	16	4	MARCKS (Ab-158)	545	615	689	313	45	89	89	93	35	37	17.029
6	1	4	Connexin 43 (Ab-367)	359	611	702	344	49	84	84	89	36	40	17.028
15	11	9	Beta actin	A	679	800	2455	306	81	81	85	42	49	17.024
8	19	9	Ephrin-B1 (Ab-Tyr317)	643	648	753	464	61	85	85	90	39	43	17
9	19	1	p53 (Phospho-Ser15)	662	731	924	753	81	85	85	91	49	53	17
11	19	7	LCK (Ab-192)	947	524	535	335	62	76	76	78	27	34	16.926
14	11	7	P90RSK (Ab-359/363)	1110	2019	2022	1022	50	102	102	111	113	101	16.912
7	12	7	EEF2 (Ab-56)	598	1106	1217	718	58	109	109	118	65	55	16.908
10	12	4	IkB-epsilon (Ab-22)	712	683	737	432	58	91	91	95	38	40	16.895
13	2	6	IL-2RA/CD25 (Phospho-Ser268)	1082	652	772	632	81	92	92	97	40	41	16.875
1	10	3	JunB (Ab-259)	45	538	673	689	102	80	80	84	35	41	16.829
8	10	4	CaMKII (Ab-286)	539	523	593	309	52	86	86	89	30	33	16.8
16	19	6	Met (Phospho-Tyr1356)	1270	1215	1577	1489	94	92	92	100	88	88	16.784
13	9	4	CaMK2 (Phospho-Thr305)	1051	700	863	669	77	86	86	92	46	50	16.761
9	2	6	MEF2C (Phospho-Ser396)	740	738	849	527	62	106	106	112	44	39	16.75
10	4	3	Tau (Ab-205)	685	940	1080	684	63	86	86	92	59	64	16.746
1	2	4	Pyk2 (Ab-402)	56	594	705	532	75	80	80	86	37	43	16.73
13	16	9	HCK (Ab-410)	1153	9206	9556	4764	49	87	87	118	565	478	16.704
12	13	4	eEF2K (Ab-366)	884	569	588	319	54	84	84	87	30	34	16.7
16	9	5	Coagulation Factor III (Phospho-Ser290)	1241	659	713	421	59	92	92	96	37	38	16.676
15	15	6	IR (Phospho-Tyr1361)	1266	1189	1290	725	56	84	84	91	72	79	16.653
8	9	5	AKT1 (Phospho-Thr72)	557	599	623	238	38	87	87	91	32	35	16.625
8	13	1	BAD (Phospho-Ser112)	485	876	947	577	60	96	96	101	51	50	16.588
11	15	9	TOP2A/DNA topoisomerase II (Ab-1106)	981	472	573	438	76	72	72	76	30	39	16.567
12	4	3	MKK3 (Ab-189)	856	548	616	391	63	82	82	86	32	37	16.563
14	15	4	CASP6 (Phospho-Ser257)	1057	1071	1082	617	57	100	100	105	59	56	16.559
4	1	6	CASP1 (Phospho-Ser376)	245	619	689	385	55	88	88	93	36	38	16.556
1	4	1	c-Jun (Phospho-Ser63)	1	938	2354	6633	281	76	76	86	137	159	16.555
2	11	1	MEK-2 (Phospho-Thr394)	8	528	702	564	80	103	103	107	36	33	16.528
11	8	6	WAVE1 (Phospho-Tyr125)	917	635	648	483	74	67	67	71	35	49	16.486
14	11	4	NFkB-p105 (Phospho-Ser927)	1053	978	1820	2586	142	114	114	125	103	82	16.456
12	5	3	Chk2 (Ab-516)	857	561	595	358	60	82	82	86	31	36	16.419
11	15	6	CK2-b (Phospho-Ser209)	924	486	537	324	60	75	75	78	28	35	16.393
1	16	2	p27Kip1 (Phospho-Ser10)	32	400	613	731	119	86	86	89	32	35	16.375
1	19	8	PKD1/PKCmu (Ab-910)	149	643	745	535	71	87	87	90	40	44	16.375
7	8	3	Integrin beta-3 (Ab-773)	518	703	710	267	37	83	83	88	38	43	16.368
4	10	3	STAT3 (Ab-727)	197	588	635	304	47	92	92	95	33	34	16.364
8	11	4	BIM (Ab-69/65)	540	503	595	337	56	85	85	88	31	35	16.355
10	11	7	DAXX (Ab-668)	768	3664	3903	2625	67	84	84	94	233	247	16.348
12	9	9	Interferon-gamma receptor alpha chain precursor (Ab-457)	975	509	553	423	76	75	75	79	29	36	16.345
2	1	5	DYN1 (Phospho-Ser774)	74	587	650	360	55	90	90	95	34	35	16.324
2	18	8	PKD1/2/3/PKC mu (Ab-744/748)	148	763	869	567	65	100	100	105	47	44	16.255
10	12	7	DYN1 (Ab-774)	769	5230	5647	3803	67	88	88	108	344	318	16.102
12	15	4	MKK6 (Phospho-Ser207)	886	885	976	585	59	86	86	92	55	59	16.073
12	18	1	CDC25C (Phospho-Ser216)	832	503	543	324	59	75	75	78	29	37	16.034
1	7	5	HSL (Phospho-Ser552/563)	80	720	842	513	60	83	83	89	47	52	16.021
14	3	5	PKD2 (Phospho-Ser876)	1064	488	569	371	65	86	86	89	30	33	16
7	17	3	p53 (Ab-315)	527	1297	1530	901	58	83	83	91	90	98	15.989
11	5	1	p53 (Phospho-Ser315)	819	452	522	391	74	72	72	75	28	37	15.964
5	11	3	Estrogen Receptor-alpha (Ab-106)	350	1142	1381	948	68	102	102	120	79	65	15.962
8	1	2	Synuclein alpha (Phospho-Tyr125)	492	636	724	805	111	82	82	86	40	46	15.95
15	5	8	PAK2 (Ab-192)	1294	397	612	2053	335	82	82	86	33	38	15.939
13	4	3	Chk1 (Ab-345)	1027	718	755	433	57	81	81	86	42	48	15.929
5	16	8	Caspase 9 (Ab-196)	450	1112	1419	1061	74	79	79	83	84	101	15.905
4	4	8	14-3-3 zeta/delta (Ab-232)	286	541	591	337	57	82	82	86	32	37	15.781
14	17	2	COT (Phospho-Thr290)	1021	648	734	459	62	84	84	88	41	46	15.756
6	19	1	AKT (Phospho-Ser473)	320	625	696	420	60	92	92	98	38	38	15.737
10	13	3	ICAM-1 (Ab-512)	694	570	629	420	66	90	90	94	34	36	15.735
4	10	5	JNK1/2/3 (Phospho-Thr183/Tyr185)	235	628	723	490	67	106	106	111	39	35	15.692
5	15	7	Cyclin B1 (Ab-126)	430	871	964	880	91	81	81	87	56	64	15.661
12	19	5	PKC zeta (Phospho-Thr560)	909	554	612	426	69	75	75	80	34	42	15.647
13	9	2	Synaptotagmin (Phospho-Ser309)	1013	516	598	405	67	78	78	83	33	39	15.606
4	1	5	CREB (Phospho-Ser121)	226	517	856	3293	384	86	86	92	49	53	15.592
12	12	8	TGFBR2 (Ab-250)	959	809	880	638	72	81	81	85	51	60	15.588
8	5	8	CDK7 (Ab-170)	610	632	665	343	51	85	85	89	37	41	15.568
15	10	4	Abl1 (Phospho-Tyr412)	1223	559	773	707	91	82	82	88	44	50	15.568
2	16	4	IRS-1 (Ab-639)	70	4273	5174	3830	74	105	105	129	325	251	15.523
7	4	1	P73 (Phospho-Tyr99)	476	738	817	391	47	83	83	88	47	53	15.511
16	18	3	MEK1 (Ab-217)	1212	649	929	2148	231	87	87	92	54	58	15.5
1	7	1	Elk-1 (Phospho-Ser383)	4	578	756	722	95	87	87	91	43	47	15.465
6	12	8	CaMK1-a (Ab-177)	446	1340	1452	801	55	102	102	109	87	79	15.437
5	17	9	CD19 (Ab-531)	470	540	701	496	70	79	79	84	40	47	15.425
16	19	1	SEK1/MKK4 (Phospho-Thr261)	1175	1124	1244	874	70	81	81	88	75	85	15.413
14	3	2	Shc (Phospho-Tyr349)	1007	561	580	389	67	83	83	87	32	36	15.406
10	17	2	Gab1 (Phospho-Tyr627)	679	598	688	454	65	101	101	105	38	36	15.342
7	17	1	Estrogen Receptor-alpha (Phospho-Ser106)	489	695	822	448	54	82	82	87	48	55	15.313
14	18	8	LKB1 (Ab-334)	1136	586	789	1698	215	94	94	100	45	45	15.311
16	19	7	CD32 (FcgammaRIIb)(Ab-292)	1289	4253	4838	3228	66	90	90	110	309	280	15.301
13	1	5	PKD1/PKC mu (Phospho-Ser205)	1062	677	697	520	74	80	80	85	40	47	15.3
3	16	1	ATF2 (Phospho-Thr73/55)	165	578	867	2146	247	84	84	90	51	56	15.235
11	7	5	BCL-2 (Phospho-Thr69)	897	446	481	321	66	67	67	70	27	38	15.222
11	18	2	MEF2A (Phospho-Ser408)	851	537	567	353	62	76	76	80	32	40	15.219
14	5	1	c-Abl (Phospho-Tyr412)	990	470	525	314	59	80	80	84	29	34	15.207
1	19	3	Myc (Ab-373)	54	556	631	337	53	80	80	84	36	42	15.194
6	18	1	ATF4 (Phospho-Ser245)	319	598	718	421	58	106	106	111	40	36	15.175
8	7	3	IGF-1R (Ab-1165/1166)	517	522	579	266	45	91	91	95	32	33	15.125
1	11	2	Ezrin (Phospho-Thr566)	27	861	914	406	44	78	78	84	55	65	15.091
16	17	7	AKT1 (Ab-129)	1287	582	657	521	79	95	95	99	37	37	15.081
12	16	5	PKC delta (Phospho-Tyr52)	906	883	1009	643	63	84	84	90	61	67	15.066
5	12	8	CaMK1-a (Ab-177)	446	1038	1205	911	75	85	85	92	74	80	15.041
6	1	1	Myc (Phospho-Ser373)	302	580	712	1296	182	76	76	81	42	51	15.024
3	1	5	CREB (Phospho-Ser121)	226	479	589	361	61	75	75	79	34	43	15
15	7	7	Tuberin/TSC2 (Ab-939)	1277	591	647	405	62	88	88	92	37	40	15
16	5	6	Integrin beta-1 (Phospho-Thr788)	1256	643	635	351	55	92	92	96	36	37	14.972
8	7	4	Ret (Ab-905)	536	534	587	296	50	90	90	94	33	35	14.939
4	1	4	IRS-1 (Ab-307)	207	687	791	403	50	85	85	90	47	52	14.915
12	2	8	CASP2 (Ab-157)	949	524	540	353	65	76	76	79	31	39	14.871
9	4	3	Tau (Ab-205)	685	742	899	631	70	89	89	96	54	56	14.87
8	17	2	Cortactin (Phospho-Tyr466)	508	774	852	472	55	104	104	109	50	45	14.86
12	19	2	Myc (Phospho-Ser62)	852	470	552	403	73	73	73	77	32	41	14.844
12	12	7	FOXO1A (Ab-329)	940	497	510	299	58	78	78	81	29	35	14.793
8	1	4	Dok-1 (Ab-398)	530	499	756	2189	289	86	86	91	45	49	14.778
8	6	8	Chk1 (Ab-286)	611	675	682	294	43	88	88	92	40	43	14.75
11	9	6	XIAP (Phospho-Ser87)	918	429	515	407	79	70	70	73	30	41	14.733
6	19	4	Dok-1 (Ab-362)	377	514	1313	4428	337	96	96	105	82	78	14.732
4	3	3	MEF2A (Ab-312)	190	595	727	397	54	88	88	94	43	45	14.721
10	8	2	Integrin beta-3 (Phospho-Tyr785)	670	612	727	904	124	91	91	95	43	45	14.698
5	19	4	Dok-1 (Ab-362)	377	560	730	498	68	82	82	86	44	51	14.636
10	2	9	Interferon-alpha/beta receptor alpha chain (Ab-466)	797	758	845	570	67	77	77	84	52	61	14.635
10	12	9	MAP3K8/COT (Ab-400)	807	659	732	444	60	84	84	89	44	49	14.614
16	2	8	P70S6K (Ab-427)	1291	559	575	286	49	90	90	93	33	35	14.606
12	8	4	Tyrosine Hydroxylase (Ab-40)	879	511	520	368	70	80	80	83	30	36	14.567
10	3	4	ADD1 (Ab-726)	703	487	548	340	62	80	80	85	32	37	14.469
9	8	5	mTOR (Phospho-Ser2481)	727	532	751	819	109	95	95	100	45	45	14.467
9	9	3	G3BP-1 (Ab-232)	690	554	620	334	53	81	81	85	37	43	14.459
10	18	3	CDK2 (Ab-160)	699	587	703	531	75	94	94	99	42	42	14.381
6	19	6	MSK2 (Phospho-Thr568)	415	666	724	447	61	102	102	107	43	40	14.349
7	2	2	Tau (Phospho-Thr212)	493	527	633	398	62	83	83	88	38	43	14.342
10	11	3	Androgen Receptor (Ab-213)	692	480	584	374	64	94	94	97	34	35	14.324
11	8	2	CREB (Phospho-Ser142)	841	464	473	286	60	68	68	72	28	38	14.321
12	1	2	MEK1 (Phospho-Thr291)	834	690	838	569	67	75	75	79	53	67	14.321
2	9	1	Raf1 (Phospho-Ser259)	6	494	658	546	82	111	111	114	38	33	14.316
6	10	9	Ephrin B (Ab-330)	463	573	633	343	54	85	85	89	38	42	14.316
12	10	9	PDGF R beta (Ab-740)	976	584	665	504	75	77	77	80	41	51	14.268
3	12	1	JunD (Phospho-Ser255)	161	743	811	455	56	79	79	84	51	60	14.255
15	7	5	Chk1 (Phospho-Ser301)	1239	606	732	595	81	101	101	106	44	41	14.227
11	5	7	BID (Ab-78)	933	506	546	348	63	72	72	77	33	42	14.212
10	7	3	Tau (Ab-262)	688	523	677	514	75	91	91	95	41	43	14.195
12	7	2	Amyloid beta A4 (Phospho-Thr743/668)	840	453	528	308	58	84	84	88	31	35	14.194
16	8	3	MEK1 (Ab-221)	1202	506	528	326	61	85	85	88	31	35	14.194
2	12	8	MSK1 (Ab-581)	142	589	674	414	61	104	104	107	40	37	14.175
6	17	9	CD19 (Ab-531)	470	840	883	378	42	85	85	90	56	62	14.161
1	1	8	c-Raf (Ab-296)	131	644	792	579	73	79	79	85	50	58	14.14
12	10	4	BTK (Ab-223)	881	481	492	308	62	78	78	82	29	35	14.138
1	5	4	EGFR (Ab-1172)	59	1137	1261	641	50	91	91	102	82	80	14.134
16	1	1	Lck (Phospho-Tyr393)	1157	544	633	534	84	91	91	96	38	39	14.132
10	10	3	Catenin beta (Ab-41/45)	691	527	559	265	47	89	89	93	33	35	14.121
4	9	3	STAT3 (Ab-705)	196	707	732	328	44	92	92	97	45	46	14.111
6	18	9	ATPase (Ab-16)	471	658	684	402	58	88	88	92	42	45	14.095
3	7	3	HNF4 alpha (Ab-313)	194	459	533	265	49	78	78	82	32	39	14.094
14	9	2	Synaptotagmin (Phospho-Ser309)	1013	594	623	330	52	83	83	88	38	43	14.079
12	12	4	CrkII (Ab-221)	883	485	522	326	62	83	83	86	31	36	14.065
9	19	3	Caveolin-1 (Ab-14)	700	446	532	869	163	80	80	84	32	38	14
15	12	5	Cytokeratin 8 (Phospho-Ser431)	1244	1241	1560	1264	81	94	94	106	104	98	13.981
5	13	1	STAT5A (Phospho-Tyr694)	314	476	523	253	48	73	73	76	32	42	13.969
4	3	8	14-3-3 theta/tau (Ab-232)	285	551	589	330	56	83	83	87	36	41	13.944
14	1	1	Androgen Receptor (Phospho-Ser650)	986	751	810	397	49	79	79	85	52	61	13.942
10	8	1	ICAM-1 (Phospho-Tyr512)	651	546	638	758	118	91	91	95	39	41	13.923
2	9	8	MEK1 (Ab-298)	139	607	998	1211	121	102	102	107	64	59	13.922
12	9	3	JAK2 (Ab-1007)	861	568	569	310	54	78	78	82	35	42	13.914
13	13	6	MER/SKY (Phospho-Tyr749/Tyr681)	1093	670	745	485	65	100	100	105	46	43	13.913
12	18	3	HDAC4 (Ab-632)	870	610	681	438	64	78	78	83	43	51	13.907
11	18	3	HDAC4 (Ab-632)	870	472	512	348	67	77	77	81	31	38	13.903
2	2	5	E2F1 (Phospho-Thr433)	75	458	588	428	72	100	100	103	35	33	13.857
12	19	3	HDAC5 (Ab-498)	871	520	551	299	54	76	76	80	34	42	13.853
2	6	2	HSP27 (Phospho-Ser15)	22	576	658	476	72	101	101	104	40	38	13.85
6	8	9	Tuberin (Ab-981)	461	781	840	462	55	102	102	106	53	50	13.849
8	2	3	FAK (Ab-861)	512	668	742	394	53	87	87	92	47	51	13.83
5	6	1	GATA1 (Phospho-Ser142)	307	596	706	330	46	79	79	85	45	52	13.8
6	16	3	HER2 (Ab-1221/1222)	355	547	642	337	52	100	100	104	39	37	13.795
4	11	2	Stathmin 1(Phospho-Ser37)	179	749	808	369	45	101	101	105	51	48	13.784
15	11	3	SMC1 (Ab-957)	1205	477	530	295	55	86	86	89	32	35	13.781
11	19	2	Myc (Phospho-Ser62)	852	440	448	313	69	73	73	76	27	35	13.778
12	17	1	BRCA1 (Phospho-Ser1524)	831	570	632	415	65	76	76	81	40	49	13.775
5	16	7	Cyclin E1 (Ab-395)	431	589	610	292	47	83	83	87	38	43	13.763
11	7	4	Tyrosine Hydroxylase (Ab-31)	878	457	457	284	62	68	68	72	28	38	13.75
12	7	5	BCL-2 (Phospho-Thr69)	897	481	513	334	65	85	85	88	31	35	13.71
12	11	7	FOXO1/3/4-PAN (Ab-24/32)	939	580	686	2063	300	78	78	83	44	53	13.705
13	10	6	HSP 90-beta (Phospho-Ser226)	1090	1533	2011	1732	86	92	92	106	139	131	13.705
11	14	7	IKK-beta (Ab-199)	942	633	681	404	59	73	73	79	44	55	13.682
4	1	1	NFkB-p105/p50 (Phospho-Ser337)	150	5019	5038	2076	41	89	89	103	361	350	13.67
4	14	3	STAT6 (Ab-641)	201	565	595	251	42	100	100	103	36	34	13.667
6	1	2	Stathmin 1(Phospho-Ser15)	321	586	642	337	52	78	78	82	41	50	13.659
3	7	1	c-Jun (Phospho-Tyr170)	156	733	861	653	75	78	78	84	57	67	13.632
8	4	4	PKR (Ab-446)	533	345	524	467	89	85	85	89	32	35	13.594
11	2	4	SHP-2 (Ab-580)	873	411	498	1005	201	73	73	77	31	40	13.581
7	2	7	NFkB-p105 (Ab-927)	588	2875	3082	1782	57	95	95	127	218	171	13.555
6	8	1	HNF4 alpha (Phospho-Ser313)	309	662	773	464	60	93	93	97	50	51	13.52
3	15	2	EGFR (Phospho-Tyr869)	183	472	509	287	56	87	87	90	31	34	13.516
11	10	1	Tau (Phospho-Thr205)	824	427	520	374	71	71	71	75	33	44	13.485
12	8	8	MKP-1 (Ab-359)	955	583	635	441	69	79	79	83	41	49	13.463
12	10	3	IkB-alpha (Ab-32/36)	862	437	472	295	62	79	79	82	29	35	13.448
5	13	4	Tau (Ab-422)	371	474	516	264	51	82	82	86	32	37	13.438
9	11	7	DAXX (Ab-668)	768	4141	4772	2922	61	79	79	98	348	355	13.431
7	17	2	Cortactin (Phospho-Tyr466)	508	640	694	360	51	86	86	90	45	50	13.422
9	6	9	ATP1A1/Na+K+ ATPase1 (Ab-23)	801	535	732	665	90	70	70	75	49	65	13.408
15	3	8	P70S6k-beta (Ab-423)	1292	521	530	299	56	83	83	88	33	37	13.394
13	6	3	FAK (Ab-925)	1029	571	603	350	58	76	76	81	39	48	13.385
15	16	6	KIT (Phospho-Tyr936)	1267	948	1046	669	63	89	89	96	71	73	13.38
4	11	5	LAT (Phospho-Tyr191)	236	781	993	1059	106	104	104	110	66	60	13.379
1	1	3	NFkB-p105/p50 (Ab-893)	36	458	586	501	85	73	73	78	38	48	13.368
16	14	6	IR (Phospho-Tyr1355)	1265	640	671	453	67	93	93	97	43	44	13.349
10	19	8	Calsenilin/KCNIP3 (Ab-63)	795	511	548	377	68	77	77	81	35	43	13.343
7	12	3	p53 (Ab-18)	522	457	498	233	46	82	82	85	31	36	13.323
16	1	8	MKK7/MAP2K7 (Ab-271)	1290	463	515	299	58	84	84	89	32	35	13.313
9	9	5	p53 (Phospho-Thr81)	728	732	796	583	73	82	82	91	53	58	13.302
16	3	1	Chk2 (Phospho-Ser516)	1159	570	629	363	57	93	93	97	40	41	13.3
14	17	5	Catenin beta (Phospho-Tyr654)	1078	493	660	602	91	97	97	102	42	41	13.286
16	15	3	Ezrin (Ab-566)	1209	2328	2704	1540	56	91	91	102	196	192	13.276
5	5	1	MEF2A (Phospho-Thr319)	306	413	481	378	78	79	79	83	30	36	13.267
14	19	3	IRS-1 (Ab-312)	1042	746	800	486	60	79	79	85	54	63	13.241
11	11	2	Ephrin B (Phospho-Tyr330)	844	423	485	357	73	71	71	75	31	41	13.226
14	12	3	IKK-alpha (Ab-23)	1035	479	697	704	101	85	85	90	46	51	13.196
15	7	1	JAK2 (Phospho-Tyr1007)	1163	604	659	399	60	86	86	92	43	46	13.186
11	5	2	14-3-3 zeta (Phospho-Ser58)	838	358	429	332	77	70	70	73	27	36	13.185
13	3	4	KSR (Phospho-Ser392)	1045	641	752	540	71	87	87	93	50	53	13.18
1	18	4	eIF4E (Ab-209)	72	846	900	415	46	89	89	97	61	62	13.164
10	17	1	p53 (Phospho-Ser6)	660	808	983	812	82	94	94	101	67	66	13.164
9	6	6	LYN (Phospho-Tyr507)	744	714	809	548	67	80	80	86	55	63	13.145
11	6	2	AMPK1 (Phospho-Thr174)	839	492	547	373	68	70	70	74	36	48	13.139
16	9	4	4E-BP1 (Phospho-Thr70)	1222	695	803	565	70	90	90	94	54	57	13.13
5	1	9	Fos (Ab-374)	454	558	750	691	92	87	87	94	50	53	13.12
15	19	3	VASP (Ab-157)	1213	852	985	1112	112	85	85	93	68	73	13.118
7	5	8	CDK7 (Ab-170)	610	569	730	739	101	83	83	89	49	55	13.082
16	1	7	Raf1 (Ab-341)	1271	533	666	615	92	86	86	91	44	48	13.068
2	2	8	Cyclin B1 (Ab-147)	132	697	1240	1494	120	106	106	117	86	73	13.058
11	10	8	TAK1 (Ab-184)	957	521	559	367	65	71	71	76	37	48	13.054
10	3	1	HER2 (Phospho-Tyr1221/Tyr1222)	646	588	635	332	52	82	82	87	42	48	13.048
2	19	7	HCK (Phospho-Tyr410)	130	1293	1392	803	57	94	94	102	99	97	13.03
7	10	2	MARCKS (Phospho-Ser163)	501	568	623	276	44	85	85	89	41	46	13.024
13	19	5	CD28 (Phospho-Tyr218)	1080	536	638	447	70	87	87	91	42	46	13.024
16	3	8	P70S6K-beta (Ab-423)	1292	496	508	318	62	89	89	92	32	34	13
7	18	2	CREB (Phospho-Ser129)	509	506	571	267	46	86	86	91	37	40	12.973
11	6	5	ATRIP (Phospho-Ser68/72)	896	481	541	363	67	70	70	74	36	48	12.972
7	18	1	Estrogen Receptor-alpha (Phospho-Ser118)	490	475	560	460	82	90	90	94	36	38	12.944
8	8	7	ACC1 (Ab-80)	594	884	1027	686	66	98	98	108	71	65	12.944
16	7	1	JAK2 (Phospho-Tyr1007)	1163	609	673	492	73	86	86	91	45	49	12.933
16	6	1	JAK2 (Phospho-Tyr221)	1162	660	691	452	65	91	91	97	46	47	12.913
6	4	5	P90RSK (Phospho-Thr359/Ser363)	381	754	899	633	70	93	93	99	62	62	12.903
16	9	3	IkB-alpha (Ab-42)	1203	481	489	286	58	86	86	89	31	34	12.903
11	13	4	eEF2K (Ab-366)	884	426	450	250	55	72	72	76	29	38	12.897
10	2	4	14-3-3 zeta (Ab-58)	702	457	548	1678	306	81	81	84	36	42	12.889
16	13	1	Zap-70 (Phospho-Tyr319)	1169	690	702	416	59	90	90	97	47	48	12.872
16	15	7	AKT1 (Ab-474)	1285	616	687	647	94	91	91	96	46	47	12.848
10	2	1	HER2 (Phospho-Tyr877)	645	540	591	291	49	85	85	90	39	43	12.846
16	16	7	AKT1 (Ab-246)	1286	544	571	335	58	91	91	96	37	38	12.838
14	1	5	PKD1/PKC mu (Phospho-Ser205)	1062	662	744	471	63	84	84	90	51	56	12.824
14	15	2	Tyrosine Hydroxylase (Phospho-Ser40)	1019	800	897	551	61	85	85	90	63	70	12.81
6	11	9	p130Cas (Ab-410)	464	604	812	655	80	88	88	95	56	58	12.804
16	11	4	Abl1 (Phospho-Tyr204)	1224	718	800	524	65	104	104	110	54	49	12.778
16	9	6	FADD (Phospho-Ser194)	1260	546	528	318	60	91	91	94	34	36	12.765
13	6	5	AKT (Phospho-Tyr326)	1067	1095	1296	995	76	88	88	97	94	96	12.755
3	1	3	Elk1 (Ab-389)	188	459	498	182	36	74	74	78	33	42	12.727
13	8	6	WEE1 (Phospho-Ser642)	1088	530	602	403	66	89	89	93	40	43	12.725
15	1	1	Lck (Phospho-Tyr393)	1157	712	737	419	56	82	82	88	51	57	12.725
5	14	5	Raf1(Phospho-Ser621)	391	583	609	359	58	84	84	88	41	46	12.707
10	10	1	VEGFR2 (Phospho-Tyr1214)	653	725	782	336	42	90	90	96	54	56	12.704
7	7	1	Chk2 (Phospho-Thr68)	479	388	463	387	83	79	79	82	30	36	12.7
16	9	7	Tyrosine Hydroxylase(TH)(Ab-8)	1279	529	522	328	62	89	89	92	34	36	12.647
16	5	4	SRF (Phospho-Ser99)	1218	491	481	257	53	85	85	89	31	34	12.645
16	4	4	Pyk2 (Phospho-Tyr881)	1217	426	438	243	55	82	82	84	28	33	12.643
3	18	6	RGS16 (Phospho-Tyr168)	262	595	649	362	55	88	88	93	44	47	12.636
12	7	3	JAK1 (Ab-1022)	859	509	502	274	54	81	81	85	33	38	12.636
6	10	4	Synapsin (Ab-9)	368	537	604	323	53	95	95	99	40	40	12.625
9	5	2	eIF2A (Phospho-Ser51)	667	573	618	316	51	83	83	88	42	47	12.619
7	13	1	BAD (Phospho-Ser112)	485	674	782	482	61	82	82	88	55	62	12.618
7	1	2	Synuclein alpha (Phospho-Tyr125)	492	445	521	341	65	75	75	80	35	43	12.6
12	1	8	CASP1 (Ab-376)	948	415	456	338	74	74	74	78	30	38	12.6
14	6	3	FAK (Ab-925)	1029	582	606	297	49	86	86	90	41	45	12.585
16	7	3	Zap-70 (Ab-493)	1201	517	608	460	75	89	89	93	41	44	12.561
7	15	1	BAD (Phospho-Ser155)	487	583	684	403	58	87	87	94	47	50	12.553
2	13	3	ATF2 (Ab-69/51)	48	641	732	365	49	101	101	105	50	47	12.54
6	16	1	STAT6 (Phospho-Thr645)	317	979	1105	741	67	94	94	102	80	78	12.538
14	2	6	IL-2RA/CD25 (Phospho-Ser268)	1082	648	769	512	66	88	88	93	54	58	12.519
16	7	8	PAK3 (Ab-154)	1296	493	509	294	57	93	93	96	33	34	12.515
15	5	1	JAK1 (Phospho-Tyr1022)	1161	529	733	639	87	89	89	95	51	53	12.51
1	9	4	Stathmin 1(Ab-24)	63	531	662	406	61	82	82	87	46	52	12.5
7	3	4	eIF2A (Ab-51)	532	666	691	338	48	86	86	91	48	52	12.5
16	6	3	Zap-70 (Ab-319)	1200	558	547	250	45	92	92	97	36	37	12.5
3	15	3	STAT6 (Ab-645)	202	1336	1517	836	55	86	86	94	114	121	12.482
2	1	8	c-Raf (Ab-296)	131	769	1092	1599	146	97	97	106	79	74	12.481
8	2	1	PTEN (Phospho-Ser380/Thr382/Thr383)	474	678	765	439	57	88	88	94	54	57	12.426
13	2	7	NFAT3 (Ab-676)	1101	416	672	700	104	96	96	101	46	45	12.413
11	7	2	Amyloid beta A4 (Phospho-Thr743/668)	840	417	471	284	60	70	70	74	32	43	12.406
9	1	9	Epo-R (Ab-368)	796	458	510	311	60	72	72	76	35	46	12.4
12	9	2	DARPP-32 (Phospho-Thr75)	842	418	453	269	59	78	78	81	30	37	12.4
12	15	6	CK2-b (Phospho-Ser209)	924	621	657	401	61	82	82	87	46	52	12.391
8	1	6	P70S6k-beta (Phospho-Ser423)	568	508	620	421	67	96	96	100	42	42	12.381
8	12	1	BCL-XL (Phospho-Ser62)	484	509	547	278	50	98	98	102	36	35	12.361
8	14	1	BAD (Phospho-Ser136)	486	550	596	292	48	99	99	103	40	38	12.325
10	7	4	DARPP-32 (Ab-75)	707	467	498	229	45	88	88	92	33	35	12.303
15	1	2	eEF2K (Phospho-Ser366)	1176	388	481	364	75	84	84	88	32	36	12.281
10	2	5	LKB1 (Phospho-Thr189)	721	493	594	509	85	86	86	91	41	45	12.268
12	2	2	NMDAR1 (Phospho-Ser897)	835	397	452	333	73	80	80	84	30	35	12.267
2	8	1	PDK1 (Phospho-Ser241)	5	673	909	780	85	107	107	112	65	58	12.262
2	6	3	c-Jun (Ab-170)	41	445	528	359	67	96	96	99	35	35	12.257
16	16	6	KIT (Phospho-Tyr936)	1267	1105	1200	794	66	104	104	111	89	80	12.236
11	17	4	FAK (Phospho-Tyr397)	888	538	559	374	66	77	77	82	39	47	12.231
7	10	1	BCL-2 (Phospho-Thr56)	482	479	576	457	79	82	82	87	40	45	12.225
16	7	5	Chk1 (Phospho-Ser301)	1239	605	736	621	84	107	107	113	51	45	12.216
16	3	2	c-Jun (Ab-63)	1178	510	571	398	69	91	91	95	39	41	12.205
9	7	2	GAP43 (Phospho-Ser41)	669	484	576	504	87	83	83	88	40	45	12.2
11	2	3	Chk1 (Ab-317)	854	480	517	335	64	74	74	78	36	46	12.194
1	8	1	PDK1 (Phospho-Ser241)	5	413	465	296	63	84	84	88	31	35	12.161
15	11	4	Abl1 (Phospho-Tyr204)	1224	657	780	644	82	83	83	89	57	64	12.123
8	10	9	ATP-Citrate Lyase (Ab-454)	634	651	666	265	39	92	92	97	47	48	12.106
4	6	2	EGFR (Phospho-Tyr1172)	174	528	627	360	57	91	91	95	44	46	12.091
10	10	4	GABA-RB (Ab-434)	710	492	535	325	60	84	84	88	37	42	12.081
1	1	4	FAK (Ab-397)	55	585	684	408	59	74	74	80	50	62	12.08
2	12	3	ATF2 (Ab-62/44)	47	622	711	365	51	102	102	107	50	46	12.08
15	10	7	VAV1 (Ab-160)	1280	411	461	322	69	83	83	87	31	35	12.065
7	11	2	Merlin (Phospho-Ser518)	502	503	610	404	66	87	87	92	43	46	12.047
10	15	6	CBL (Phospho-Tyr700)	753	860	885	664	75	95	95	102	65	63	12.046
7	8	2	HSF1 (Phospho-Ser303)	499	602	641	283	44	82	82	87	46	52	12.043
12	1	9	AURORA KINASE (Ab-288)	967	425	452	252	55	75	75	79	31	39	12.032
8	11	3	p53 (Ab-15)	521	487	548	261	47	87	87	91	38	41	12.026
15	8	1	IkB-alpha (Phospho-Ser32/36)	1164	632	740	502	67	85	85	91	54	59	12.019
1	2	5	E2F1 (Phospho-Thr433)	75	435	523	363	69	87	87	91	36	39	12
12	9	8	PAK1/2 (Ab-199)	956	503	561	387	68	76	76	81	40	49	12
15	11	1	FKHRL1/FOXO3A (Phospho-Ser253)	1167	608	663	397	59	83	83	87	48	55	12
15	7	9	STAM2 (Ab-192)	1315	469	487	313	64	88	88	92	33	35	11.97
16	14	2	NFkB-p65 (Ab-435)	1189	571	647	382	59	93	93	97	46	47	11.957
15	9	5	Coagulation Factor III (Phospho-Ser290)	1241	457	499	295	59	89	89	93	34	36	11.941
4	6	7	IL-13R/CD213a1 (Phospho-Tyr405)	269	1825	1853	1250	67	97	97	124	145	116	11.924
9	1	4	PKC theta (Ab-676)	701	372	497	447	89	75	75	80	35	43	11.914
9	1	1	Progesterone Receptor (Phospho-Ser190)	644	743	884	727	82	77	77	86	67	77	11.91
11	16	1	Catenin beta (Phospho-Thr41/Ser45)	830	549	590	362	61	72	72	78	43	55	11.907
3	11	8	BCL-XL (Ab-47)	293	678	872	658	75	80	80	88	66	75	11.879
11	12	1	Tau (Phospho-Thr231)	826	425	465	283	60	69	69	73	33	45	11.879
10	2	7	4E-BP1 (Ab-70)	759	605	672	359	53	87	87	91	49	53	11.857
14	8	1	Rb (Phospho-Ser795)	993	423	503	394	78	84	84	88	35	39	11.857
15	4	8	PAK1 (Ab-204)	1293	409	466	352	75	83	83	87	32	36	11.844
13	7	1	IKK-alpha (Phospho-Thr23)	992	658	887	810	91	74	74	82	68	82	11.838
13	2	4	Cyclin E1 (Phospho-Thr395)	1044	525	674	1457	216	88	88	94	49	52	11.837
1	18	5	CD3Z (Phospho-Tyr142)	91	909	1391	1270	91	92	92	101	109	107	11.835
15	19	2	NFkB-p105/p50 (Ab-337)	1194	676	747	464	62	91	91	97	55	56	11.818
15	7	8	PAK3 (Ab-154)	1296	462	470	340	72	88	88	92	32	34	11.813
11	3	8	GRB10/Growth factor receptor-bound protein 10 (Ab-67)	950	441	440	446	101	69	69	74	31	41	11.806
6	7	9	SREBP-1 (Ab-439)	460	871	1318	1194	90	106	106	115	102	88	11.794
10	1	8	FAS (Ab-291)	777	374	426	248	58	81	81	84	29	34	11.793
4	10	1	JunB (Phospho-Ser79)	159	591	690	443	64	99	99	103	50	48	11.74
9	16	3	Rb (Ab-807)	697	686	748	421	56	84	84	91	56	61	11.732
12	7	4	Tyrosine Hydroxylase (Ab-31)	878	393	423	275	65	81	81	83	29	34	11.724
12	7	8	IGFBP-3 (Ab-183)	954	586	587	283	48	80	80	84	43	51	11.698
3	10	3	STAT3 (Ab-727)	197	481	503	250	49	78	78	82	36	43	11.694
3	1	6	CASP1 (Phospho-Ser376)	245	465	536	318	59	75	75	80	39	48	11.692
12	3	7	AKT1S1 (Ab-246)	931	1041	1138	726	63	80	80	86	90	104	11.689
1	11	3	JunD (Ab-255)	46	528	597	312	52	78	78	83	44	53	11.682
5	1	4	Connexin 43 (Ab-367)	359	310	475	2265	476	73	73	78	34	43	11.676
16	3	9	IL-4R/CD124 (Ab-497)	1311	357	434	325	74	80	80	84	30	35	11.667
13	8	2	Smad3 (Phospho-Ser425)	1012	420	457	259	56	79	79	84	32	38	11.656
15	4	9	ITGB4 (Ab-1510)	1312	371	418	324	77	77	77	80	29	36	11.655
15	8	8	PKC beta/PKCB (Ab-661)	1297	451	478	323	67	91	91	94	33	35	11.636
3	7	2	mTOR (Phospho-Ser2448)	175	451	468	230	49	80	80	85	33	38	11.606
1	17	3	Myc (Ab-58)	52	778	871	431	49	85	85	94	67	71	11.597
9	2	9	Interferon-alpha/beta receptor alpha chain (Ab-466)	797	662	917	745	81	74	74	82	72	87	11.597
5	15	9	PLCG2 (Ab-753)	468	1072	1526	1512	99	81	81	89	124	139	11.589
12	13	1	Tau (Phospho-Ser262)	827	593	641	361	56	80	80	85	48	56	11.583
12	11	9	PDGF R beta (Ab-1021)	977	434	545	479	87	78	78	83	40	48	11.55
9	10	3	Catenin beta (Ab-41/45)	691	471	514	316	61	83	83	87	37	42	11.541
15	5	6	Integrin beta-1 (Phospho-Thr788)	1256	472	520	357	68	88	88	93	37	39	11.541
14	1	2	Opioid Receptor (Phospho-Ser375)	1005	454	523	352	67	81	81	85	38	44	11.526
3	13	1	ATF2 (Phospho-Ser62/44)	162	621	684	377	55	80	80	85	52	61	11.519
11	6	7	CD3Z (Ab-142)	934	537	585	446	76	72	72	79	44	55	11.5
1	17	1	NFkB-p65 (Phospho-Ser536)	14	629	696	426	61	81	81	87	53	60	11.491
13	12	2	Trk B (Phospho-Tyr515)	1016	575	656	413	62	77	77	82	50	60	11.48
9	1	5	LKB1 (Phospho-Ser428)	720	457	536	379	70	83	83	89	39	43	11.462
3	16	8	HDAC1 (Ab-421)	298	18971	23995	15017	62	86	86	353	2066	585	11.443
8	19	1	Estrogen Receptor-alpha (Phospho-Ser167)	491	747	797	460	57	92	92	99	61	61	11.443
1	5	8	IRS-1 (Ab-794)	135	529	636	537	84	81	81	87	48	55	11.438
13	14	8	Abl1 (Ab-754/735)	1132	320	527	1158	219	102	102	105	37	35	11.405
12	8	9	PDGF R beta (Ab-1009)	974	495	537	341	63	78	78	82	40	48	11.375
15	9	7	Tyrosine Hydroxylase(TH)(Ab-8)	1279	344	454	369	81	87	87	90	32	35	11.375
16	2	5	CD45 (Phospho-Ser1007)	1234	500	519	301	57	83	83	87	38	43	11.368
12	4	1	p53 (Phospho-Ser46)	818	641	932	1724	184	75	75	80	75	93	11.36
8	12	5	Chk1 (Phospho-Ser296)	560	465	544	587	107	86	86	91	40	43	11.325
11	9	2	DARPP-32 (Phospho-Thr75)	842	372	390	222	56	69	69	73	28	38	11.321
11	17	1	BRCA1 (Phospho-Ser1524)	831	480	519	486	93	73	73	78	39	50	11.308
15	6	7	Trk A (Ab-496)	1276	420	452	222	49	87	87	91	32	35	11.281
5	4	2	FGFR1 (Phospho-Tyr154)	324	504	548	270	49	82	82	87	41	47	11.244
9	8	7	Chk2 (Ab-387)	765	937	1129	820	72	77	77	84	93	110	11.237
6	18	3	EGFR (Ab-1070)	357	701	786	370	47	106	106	113	60	53	11.217
7	1	3	P73 (Ab-99)	511	412	472	306	64	76	76	80	35	43	11.2
16	4	7	RyR2 (Ab-2808)	1274	446	450	242	53	88	88	92	32	34	11.188
7	9	2	EGFR (Phospho-Tyr1110)	500	517	545	261	47	82	82	87	41	47	11.171
7	7	3	IGF-1R (Ab-1165/1166)	517	469	509	236	46	81	81	86	38	44	11.132
11	7	1	Tau (Phospho-Ser396)	821	423	464	418	90	70	70	75	35	46	11.114
12	11	6	Mst1/Mst2 (Phospho-Thr183)	920	436	484	335	69	79	79	84	36	42	11.111
1	8	6	HER4/ErbB4 (Phospho-Tyr1284)	100	1007	1066	633	59	88	88	100	87	87	11.103
13	3	6	RAD51 (Phospho-Tyr315)	1083	531	712	648	91	97	97	103	55	53	11.073
10	13	2	CaMKII (Phospho-Thr286)	675	782	930	718	77	93	93	100	75	75	11.067
15	16	4	Chk2 (Phospho-Thr387)	1229	654	783	766	97	88	88	97	62	63	11.065
6	5	2	c-Kit (Phospho-Tyr721)	325	1387	1533	946	61	87	87	95	130	136	11.062
3	12	8	B-RAF (Ab-598)	294	775	904	602	66	86	86	97	73	75	11.055
12	7	9	Integrin beta-1 (Ab-789)	973	359	547	581	106	78	78	83	42	50	11.048
4	5	4	SP1 (Ab-739)	211	513	582	385	66	92	92	96	44	45	11.045
13	17	1	Chk1 (Phospho-Ser317)	1002	657	724	438	60	80	80	85	58	68	11.017
3	18	3	AKT (Ab-473)	205	399	531	353	66	86	86	91	40	43	11
11	7	3	JAK1 (Ab-1022)	859	451	449	246	54	71	71	75	34	45	11
15	5	9	Kv1.3/KCNA3 (Ab-135)	1313	392	400	266	66	77	77	81	29	35	11
7	8	1	PTEN (Phospho-Ser370)	480	474	508	264	51	76	76	80	39	48	10.974
7	2	4	Dok-2 (Ab-299)	531	538	607	308	50	87	87	92	47	51	10.957
16	1	4	Cyclin B1 (Phospho-Ser126)	1214	529	546	327	59	82	82	86	42	48	10.952
12	10	6	ATP-Citrate Lyase (Phospho-Ser454)	919	481	502	297	59	81	81	86	38	44	10.947
5	8	6	SRF (Phospho-Ser77)	404	628	691	432	62	84	84	90	55	61	10.927
6	19	9	FGFR1 (Ab-766)	472	564	610	417	68	90	90	97	47	48	10.915
11	14	4	Filamin A (Ab-2152)	885	387	406	237	58	75	75	79	30	37	10.9
10	1	4	PKC theta (Ab-676)	701	452	507	281	55	78	78	82	39	47	10.897
12	16	9	IL3R (Ab-593)	982	534	585	372	63	79	79	84	46	54	10.891
13	13	3	HDAC2 (Ab-394)	1036	838	858	454	52	78	78	85	71	83	10.887
3	3	7	Vinculin (Phospho-Tyr821)	266	1465	1691	1093	64	80	80	92	147	159	10.878
9	2	5	LKB1 (Phospho-Thr189)	721	387	530	1343	253	89	89	95	40	42	10.875
12	12	6	Myosin regulatory light chain 2 (Phospho-Ser18)	921	857	1308	1520	116	78	78	90	112	124	10.875
1	7	2	SMC1 (Phospho-Ser957)	23	664	820	452	55	87	87	92	67	72	10.866
12	11	2	Ephrin B (Phospho-Tyr330)	844	512	540	334	61	79	79	84	42	50	10.857
14	17	7	PEA-15 (Ab-116)	1116	790	856	593	69	99	99	107	69	64	10.855
1	13	3	ATF2 (Ab-69/51)	48	502	596	293	49	81	81	86	47	54	10.851
3	4	7	HRS (Phospho-Tyr334)	267	375	509	356	69	81	81	86	39	45	10.846
9	2	2	Dok-1 (Phospho-Tyr362)	664	621	775	630	81	84	84	92	63	68	10.841
2	11	8	MSK1 (Ab-360)	141	1119	1146	688	60	100	100	108	96	88	10.813
4	17	4	RelB (Ab-552)	223	774	875	455	52	103	103	108	71	65	10.803
8	10	8	Cytokeratin 18 (Ab-52)	615	494	493	283	57	89	89	94	37	39	10.784
12	8	6	WAVE1 (Phospho-Tyr125)	917	705	721	471	65	80	80	85	59	69	10.78
1	18	1	NFkB-p100/p52 (Phospho-Ser865)	15	708	751	475	63	79	79	84	62	73	10.758
8	1	3	P73 (Ab-99)	511	484	548	302	55	82	82	86	43	50	10.744
13	17	7	PEA-15 (Ab-116)	1116	604	629	340	54	97	97	103	49	47	10.735
4	15	5	MEF2D (Phospho-Ser444)	240	505	613	361	58	104	104	109	47	43	10.723
11	10	4	BTK (Ab-223)	881	401	450	306	68	71	71	75	35	46	10.714
12	8	2	CREB (Phospho-Ser142)	841	503	533	330	61	79	79	83	42	50	10.714
8	19	7	SYK (Ab-525)	605	2671	3623	3320	91	88	88	142	325	228	10.711
8	17	3	p53 (Ab-315)	527	1284	1415	767	54	89	89	99	123	124	10.699
8	19	8	FAK (Ab-910)	624	718	796	390	48	83	83	90	66	73	10.697
13	19	3	IRS-1 (Ab-312)	1042	611	698	431	61	83	83	89	57	64	10.684
1	13	8	mTOR (Ab-2481)	143	733	764	354	46	85	85	91	63	69	10.683
9	12	4	IkB-epsilon (Ab-22)	712	616	675	377	55	81	81	89	55	61	10.655
16	10	3	STAT1 (Ab-727)	1204	557	563	307	54	99	99	105	43	40	10.651
14	8	2	Smad3 (Phospho-Ser425)	1012	453	484	263	54	86	86	90	37	41	10.649
14	8	6	WEE1 (Phospho-Ser642)	1088	566	674	480	71	93	93	99	54	54	10.648
3	3	5	FAK (Phospho-Tyr407)	228	618	716	439	61	80	80	88	59	67	10.644
12	5	6	PPAR-b (Phospho-Thr1457)	914	492	532	339	63	81	81	85	42	49	10.643
1	19	4	Stathmin 1(Ab-15)	73	1051	1101	557	50	85	85	90	95	105	10.642
6	1	9	Fos (Ab-374)	454	735	936	660	70	97	97	106	78	73	10.641
5	2	2	IRS-1 (Phospho-Ser307)	322	330	400	278	69	77	77	81	30	37	10.633
15	14	3	Paxillin (Ab-31)	1208	454	493	278	56	84	84	89	38	42	10.632
16	4	3	FKHRL1/FOXO3A (Ab-253)	1198	517	543	303	55	83	83	86	43	50	10.628
14	9	1	Rb (Phospho-Ser807)	994	389	446	261	58	81	81	85	34	40	10.618
15	9	1	Src (Phospho-Tyr529)	1165	603	650	345	53	83	83	88	53	60	10.604
15	15	8	Fos (Ab-232)	1304	459	484	355	73	79	79	83	38	45	10.553
3	12	2	PDGF R beta (Phospho-Tyr751)	180	566	624	318	50	81	81	86	51	59	10.549
14	10	4	MAPKAPK2 (Phospho-Thr334)	1052	1568	1770	1419	80	114	114	146	154	105	10.545
4	11	3	STAT4 (Ab-693)	198	539	601	285	47	91	91	95	48	50	10.542
15	16	1	IkB-alpha (Phospho-Tyr42)	1172	472	617	633	102	86	86	91	50	54	10.52
15	8	7	Tuberin/TSC2 (Ab-1462)	1278	446	482	338	70	89	89	93	37	39	10.514
15	3	2	c-Jun (Ab-63)	1178	402	513	395	76	98	98	103	39	37	10.513
7	11	4	BIM (Ab-69/65)	540	509	557	283	50	81	81	85	45	52	10.489
15	5	7	SYN1-Synapsin1 (Ab-62)	1275	430	442	294	66	82	82	86	34	39	10.471
13	3	7	NFAT4 (Ab-165)	1102	353	605	613	101	97	97	103	48	46	10.458
7	5	9	PLK1 (Ab-210)	629	579	936	872	93	82	82	89	81	91	10.457
11	6	1	Tau (Phospho-Ser356)	820	453	452	231	51	71	71	76	36	47	10.444
13	4	2	Shc (Phospho-Tyr427)	1008	578	649	506	77	76	76	85	54	63	10.444
3	14	4	SAPK/JNK (Ab-185)	220	513	601	365	60	85	85	90	49	54	10.429
12	10	8	TAK1 (Ab-184)	957	588	591	380	64	76	76	81	49	60	10.408
9	18	9	TIF-IA (Ab-649)	813	508	581	386	66	77	77	82	48	58	10.396
11	14	5	P38 MAPK (Phospho-Tyr322)	904	531	608	435	71	74	74	78	51	65	10.392
9	7	4	DARPP-32 (Ab-75)	707	358	407	256	62	82	82	85	31	36	10.387
11	17	9	FLT3 (Ab-599)	983	694	860	649	75	77	77	81	75	92	10.387
15	13	2	NFkB-p65 (Ab-276)	1188	540	536	269	50	84	84	90	43	47	10.372
12	2	5	14-3-3 zeta/delta (Phospho-Thr232)	892	551	592	414	69	79	79	84	49	58	10.367
11	10	2	EGFR (Phospho-Thr678)	843	403	417	258	61	71	71	75	33	44	10.364
11	8	5	BCL-XL (Phospho-Thr47)	898	471	476	231	48	69	69	72	39	54	10.359
13	7	9	ETK (Ab-40)	1144	484	570	381	66	89	89	94	46	48	10.348
12	13	2	HSP90B (Phospho-Ser254)	846	565	590	332	56	86	86	94	48	51	10.333
13	9	8	p53 (Ab-387)	1127	463	535	318	59	97	97	101	42	41	10.333
4	19	1	Myc (Phospho-Thr358)	168	638	758	483	63	92	92	97	64	65	10.328
16	6	4	STAT2 (Phospho-Tyr690)	1219	474	493	285	57	96	96	101	38	37	10.316
14	12	1	FKHR (Phospho-Ser319)	997	552	694	576	82	81	81	86	59	68	10.305
1	14	3	ATF2 (Ab-71/53)	49	547	664	531	79	81	81	87	56	64	10.304
12	1	5	14-3-3 theta/tau (Phospho-Ser232)	891	446	494	299	60	78	78	82	40	48	10.3
2	3	4	NFkB-p65 (Ab-529)	57	684	799	524	65	93	93	99	68	68	10.294
12	14	1	Tau (Phospho-Ser404)	828	492	556	351	63	79	79	83	46	55	10.283
9	12	2	Synuclein alpha (Phospho-Tyr136)	674	544	605	316	52	83	83	91	50	54	10.28
12	4	6	PLCG2 (Phospho-Tyr1217)	913	382	435	304	69	81	81	86	34	39	10.265
16	5	3	VASP (Ab-238)	1199	541	562	274	48	85	85	90	46	51	10.261
16	1	3	LCK (Ab-393)	1195	473	447	205	45	84	84	88	35	39	10.257
2	18	7	DDX5/DEAD-box protein 5 (Phospho-Tyr593)	129	731	930	929	99	113	113	120	79	65	10.253
3	12	3	STAT5A (Ab-694)	199	453	497	263	52	83	83	87	40	45	10.25
1	5	3	c-Jun (Ab-93)	40	482	557	435	78	81	81	86	46	53	10.239
13	2	5	PKD1/PKC mu (Phospho-Tyr463)	1063	575	618	449	72	90	90	96	51	53	10.235
15	8	6	PDGF R alpha (Phospho-Tyr849)	1259	426	499	415	83	96	96	100	39	39	10.231
15	1	4	Cyclin B1 (Phospho-Ser126)	1214	539	507	304	59	83	83	88	41	46	10.22
10	11	2	Synuclein alpha (Phospho-Tyr133)	673	752	838	444	52	97	97	103	72	69	10.208
15	6	8	PAK2 (Ab-197)	1295	387	435	354	81	84	84	88	34	38	10.206
12	16	4	HDAC2 (Phospho-Ser394)	887	433	561	449	80	87	87	92	46	50	10.196
7	15	3	p53 (Ab-37)	525	419	466	244	52	85	85	89	37	41	10.189
13	18	7	PKA CAT (Ab-197)	1117	520	654	559	85	96	96	104	54	51	10.185
2	5	2	HDAC8 (Phospho-Ser39)	21	353	492	544	110	102	102	105	38	36	10.184
5	12	9	PLCG1 (Ab-771)	465	673	727	355	48	80	80	86	63	73	10.175
16	13	4	AKT1 (Phospho-Thr450)	1226	460	518	363	70	107	107	111	40	36	10.175
6	11	4	Histone H2A.X (Ab-139)	369	871	1244	1134	91	101	101	116	111	95	10.162
14	6	1	LIMK1 (Phospho-Thr508)	991	345	404	284	70	86	86	89	31	34	10.161
1	7	4	4E-BP1 (Ab-36)	61	496	594	478	80	80	80	86	50	58	10.16
5	7	3	BAD (Ab-112)	346	512	569	287	50	87	87	92	47	51	10.149
1	1	6	FAK (Phospho-Ser910)	93	1347	1605	1252	78	77	77	93	149	160	10.148
9	2	4	14-3-3 zeta (Ab-58)	702	400	430	248	57	80	80	85	34	40	10.147
11	12	9	PDGF R alpha (Ab-849)	978	374	527	1910	362	75	75	81	44	54	10.136
3	1	7	NMDA NR2A/B (Phospho-Tyr1246/1252)	264	1450	1825	1620	88	76	76	83	172	207	10.128
15	6	9	CDK5 (Ab-15)	1314	419	407	225	55	80	80	83	32	38	10.125
11	5	6	PPAR-b (Phospho-Thr1457)	914	353	392	252	64	75	75	79	31	39	10.097
6	2	4	DAB1 (Ab-232)	360	429	462	203	43	85	85	89	37	41	10.081
5	4	1	MEF2A (Phospho-Thr312)	305	451	497	265	53	79	79	84	41	48	10.073
6	11	2	p44/42 MAP Kinase (Phospho-Tyr204)	331	483	518	260	50	100	100	105	41	39	10.073
10	14	4	Keratin 8 (Ab-73)	714	476	531	297	55	94	94	98	43	43	10.07
13	19	4	c-PLA2 (Phospho-Ser505)	1061	655	713	451	63	85	85	90	62	68	10.048
5	2	3	PTEN (Ab-370)	341	555	665	366	55	76	76	83	58	69	10.034
10	19	7	IKK-a/b (Ab-176)	776	1339	1288	924	71	79	79	97	119	122	10.008
10	1	6	MDM4 (Phospho-Ser367)	739	368	414	253	61	90	90	94	32	34	10
3	13	5	LCK (Phospho-Tyr192)	238	663	740	438	59	82	82	91	65	71	9.985
14	10	6	HSP 90-beta (Phospho-Ser226)	1090	1847	2354	1764	74	97	97	109	225	206	9.978
3	6	3	GATA1 (Ab-310)	193	435	460	297	64	77	77	81	38	46	9.974
15	9	6	FADD (Phospho-Ser194)	1260	505	475	277	58	92	92	96	38	39	9.974
16	17	8	BCL-6 (Ab-333)	1306	720	853	574	67	88	88	96	76	79	9.961
9	3	7	Abl1 (Ab-204)	760	351	429	340	79	87	87	91	34	37	9.941
4	9	2	4E-BP1 (Phospho-Thr45)	177	679	730	327	44	98	98	104	63	60	9.937
7	13	2	Histone H2A.X (Phospho-Ser139)	504	509	556	307	55	84	84	89	47	52	9.936
16	11	9	Beta actin	A	746	742	418	56	81	81	87	66	75	9.924
14	5	4	Pyk2 (Phospho-Tyr580)	1047	996	1063	663	62	84	84	101	97	96	9.918
6	10	2	p44/42 MAP Kinase (Phospho-Thr202)	330	508	531	253	47	101	101	105	43	40	9.907
2	17	1	NFkB-p65 (Phospho-Ser536)	14	722	820	629	76	100	100	107	72	67	9.903
8	2	7	NFkB-p105 (Ab-927)	588	2558	3140	2528	80	100	100	131	304	232	9.898
6	4	4	GluR1 (Ab-849)	362	2869	3625	2766	76	86	86	105	356	339	9.888
15	14	5	c-Raf (Phospho-Ser43)	1246	608	691	410	59	91	91	99	60	60	9.867
13	15	5	Caspase-3 (Phospho-Ser150)	1076	574	741	635	85	83	83	90	66	73	9.864
5	10	5	PEA-15 (Phospho-Ser116)	387	506	538	321	59	80	80	85	46	54	9.848
15	1	3	LCK (Ab-393)	1195	393	401	232	57	82	82	86	32	37	9.844
11	11	8	TGFBR1 (Ab-165)	958	406	442	319	72	73	73	78	37	47	9.838
14	17	3	cofilin (Ab-3)	1040	554	663	486	73	87	87	93	58	62	9.828
13	13	2	Tyrosine Hydroxylase (Phospho-Ser19)	1017	568	592	454	76	76	76	81	52	64	9.827
9	14	2	BIM (Phospho-Ser69/65)	676	391	463	358	77	85	85	90	38	42	9.816
15	9	8	Raf1 (Ab-289)	1298	483	579	640	110	93	93	98	49	50	9.816
10	19	6	MITF (Phospho-Ser73)	757	1100	1329	1095	82	77	77	89	127	142	9.764
8	4	5	WASP (Phospho-Tyr290)	552	647	799	615	76	90	90	97	72	74	9.75
14	17	1	Chk1 (Phospho-Ser317)	1002	744	811	479	59	80	80	90	74	82	9.743
13	8	4	P70S6k (Phospho-Thr421)	1050	303	389	291	74	83	83	87	31	35	9.742
6	18	4	DARPP-32 (Ab-34)	376	730	891	1289	144	106	106	113	80	70	9.725
9	9	2	Ret (Phospho-Tyr905)	671	476	580	445	76	90	90	94	50	53	9.72
8	14	3	p53 (Ab-33)	524	617	679	354	52	89	89	96	60	62	9.717
15	14	6	IR (Phospho-Tyr1355)	1265	452	491	307	62	87	87	93	41	44	9.707
15	10	3	STAT1 (Ab-727)	1204	498	515	298	57	84	84	88	44	50	9.705
1	1	5	DYN1 (Phospho-Ser774)	74	438	528	409	77	77	77	82	46	56	9.696
7	11	3	p53 (Ab-15)	521	459	493	235	47	82	82	86	42	48	9.69
2	11	6	Smad2 (Phospho-Ser250)	103	550	647	464	71	111	111	115	55	47	9.673
2	7	7	ALK (Phospho-Tyr1604)	118	1569	1684	1119	66	102	102	128	161	125	9.665
5	7	5	PAK1 (Phospho-Thr212)	384	1374	1483	967	65	92	92	106	143	134	9.629
15	3	4	HSL (Phospho-Ser554)	1216	384	396	239	60	84	84	88	32	36	9.625
9	13	5	PKC alpha/beta II (Phospho-Thr638)	732	525	588	383	65	82	82	88	52	59	9.615
15	6	1	JAK2 (Phospho-Tyr221)	1162	498	646	508	78	90	90	98	57	58	9.614
13	6	2	SHP-2 (Phospho-Tyr542)	1010	359	429	349	81	79	79	83	36	43	9.611
11	4	3	MKK3 (Ab-189)	856	500	550	442	80	74	74	80	49	61	9.592
11	8	4	Tyrosine Hydroxylase (Ab-40)	879	470	447	243	54	69	69	73	39	53	9.59
6	10	7	Catenin beta (CTNNB)(Ab-33)	425	542	601	573	95	87	87	93	53	56	9.585
13	18	5	CD227/mucin 1 (Phospho-Tyr1243)	1079	479	506	295	58	90	90	94	43	45	9.581
15	6	6	PDGF R beta (Phospho-Tyr740)	1257	673	747	535	71	90	90	96	68	70	9.574
6	19	5	Tuberin/TSC2 (Phospho-Thr1462)	396	510	588	435	73	94	94	100	51	51	9.569
5	9	6	Trk A (Phospho-Tyr701)	405	576	662	363	54	82	82	88	60	68	9.567
15	16	7	AKT1 (Ab-246)	1286	449	459	277	60	82	82	86	39	45	9.564
11	1	9	AURORA KINASE (Ab-288)	967	370	434	962	221	66	66	71	38	53	9.553
12	18	2	MEF2A (Phospho-Ser408)	851	598	634	426	67	76	76	80	58	72	9.552
8	9	2	EGFR (Phospho-Tyr1110)	500	458	536	310	57	92	92	97	46	47	9.543
16	18	7	AKT1 (Ab-72)	1288	688	806	817	101	91	91	100	74	74	9.541
1	8	5	IkB-beta (Phospho-Thr19)	81	687	841	550	65	87	87	99	78	78	9.513
9	8	2	Integrin beta-3 (Phospho-Tyr785)	670	525	615	461	74	84	84	92	55	59	9.509
8	5	2	NFkB-p65 (Phospho-Ser311)	496	902	1325	2241	169	90	90	100	129	129	9.496
11	19	3	HDAC5 (Ab-498)	871	474	507	297	58	76	76	80	45	56	9.489
16	4	8	PAK1 (Ab-204)	1293	467	490	307	62	88	88	92	42	45	9.476
16	5	8	PAK2 (Ab-192)	1294	385	424	258	60	89	89	93	35	37	9.457
1	14	2	MEK1 (Phospho-Ser217)	30	599	664	342	51	82	82	88	61	69	9.443
16	5	7	SYN1-Synapsin1 (Ab-62)	1275	495	498	259	52	87	87	92	43	46	9.442
13	4	6	RAD52 (Phospho-Tyr104)	1084	981	1157	663	57	100	100	109	111	101	9.441
13	18	2	CrkII (Phospho-Tyr221)	1022	569	727	1503	206	82	82	86	68	79	9.426
16	15	8	Fos (Ab-232)	1304	555	635	567	89	94	94	100	57	57	9.386
16	2	9	IL-13R/CD213a1 (Ab-405)	1310	352	356	317	89	81	81	84	29	34	9.379
15	10	2	MEK-2 (Ab-394)	1185	758	900	540	60	86	86	94	86	91	9.372
7	18	3	Tau (Ab-356)	528	1287	1754	1835	104	82	82	88	178	202	9.36
1	6	4	mTOR (Ab-2448)	60	466	557	393	70	84	84	90	50	55	9.34
12	10	5	B-RAF (Phospho-Ser601)	900	434	449	244	54	80	80	85	39	45	9.333
13	2	2	PKC zeta (Phospho-Thr410)	1006	541	596	379	63	76	76	83	55	66	9.327
12	8	3	JAK2 (Ab-221)	860	426	486	330	67	80	80	85	43	50	9.326
15	11	8	Src (Ab-75)	1300	405	407	253	62	86	86	90	34	37	9.324
5	11	4	Histone H2A.X (Ab-139)	369	713	927	834	89	80	80	89	90	101	9.311
15	4	5	CDC25B (Phospho-Ser353)	1236	389	437	289	66	88	88	93	37	39	9.297
15	15	2	NFkB-p65 (Ab-468)	1190	474	550	322	58	90	90	95	49	51	9.286
15	4	7	RyR2 (Ab-2808)	1274	404	412	258	62	84	84	87	35	40	9.286
9	6	2	PKR (Phospho-Thr446)	668	464	552	361	65	81	81	88	50	56	9.28
9	7	9	CK1-A (Ab-321)	802	499	541	366	67	72	72	77	50	64	9.28
6	9	5	PAK1/2/3 (Phospho-Ser141)	386	367	849	2050	241	101	101	107	80	74	9.275
16	3	3	eNOS (Ab-1177)	1197	467	470	225	47	84	84	90	41	45	9.268
10	14	3	Paxillin (Ab-118)	695	493	525	302	57	95	95	99	46	46	9.261
2	12	2	Rac1/cdc42 (Phospho-Ser71)	28	765	893	555	62	100	100	106	85	80	9.259
3	1	1	NFkB-p105/p50 (Phospho-Ser337)	150	4298	4043	2339	57	77	77	112	425	379	9.249
13	4	7	NFkB-p65 (Ab-505)	1103	400	707	1014	143	100	100	108	65	60	9.215
16	10	4	Abl1 (Phospho-Tyr412)	1223	487	621	561	90	101	101	105	56	53	9.214
1	6	8	LAT (Ab-171)	136	426	523	359	68	84	84	90	47	52	9.213
2	4	8	eIF4G (Ab-1108)	134	890	1271	2493	196	92	92	101	127	125	9.213
4	2	2	Pyk2 (Phospho-Tyr402)	170	562	649	368	56	92	92	97	60	61	9.2
5	7	1	GATA1 (Phospho-Ser310)	308	683	755	438	58	78	78	84	73	86	9.192
8	1	1	AKT (Phospho-Thr308)	473	615	686	342	49	82	82	89	65	73	9.185
2	17	5	BID (Phospho-Ser78)	90	1116	1731	4027	232	109	109	133	174	130	9.184
4	9	1	c-Jun (Phospho-Ser243)	158	520	605	438	72	96	96	100	55	55	9.182
10	9	2	Ret (Phospho-Tyr905)	671	516	604	345	57	94	94	100	55	55	9.164
13	1	9	M-CSF Receptor (Ab-809)	1138	477	552	450	81	88	88	94	50	53	9.16
8	18	3	Tau (Ab-356)	528	1124	1362	1134	83	87	87	100	138	138	9.145
4	17	2	IRS-1 (Phospho-Ser639)	185	701	789	384	48	98	98	105	75	71	9.12
3	5	7	IL-10R-A (Phospho-Tyr496)	268	979	1521	1415	93	80	80	94	157	167	9.089
6	5	9	MKP-1/2 (Ab-296)	458	1121	1182	723	61	100	100	112	118	105	9.068
13	12	6	CK1-A/A2 (Phospho-Tyr294)	1092	443	509	310	60	105	105	110	44	40	9.068
8	9	3	p53 (Ab-6)	519	479	520	223	42	89	89	94	47	50	9.064
1	13	4	EGFR (Ab-1197)	67	622	688	497	72	84	84	92	66	71	9.03
3	17	4	RelB (Ab-552)	223	740	817	496	60	89	89	105	79	75	9.013
5	17	7	KSR (Ab-392)	432	456	508	346	68	89	89	94	46	48	9
6	5	6	p53 (Phospho-Ser366)	401	492	589	679	115	113	113	121	52	42	9
10	16	7	HSL (Ab-552/563)	773	745	924	753	81	87	87	96	92	95	9
5	7	2	BRCA1 (Phospho-Ser1423)	327	2230	2932	2521	85	90	90	118	313	265	8.99
7	1	5	Tyrosine Hydroxylase(TH)(Phospho-Ser8)	549	407	592	520	87	91	91	99	55	55	8.964
4	13	5	LCK (Phospho-Tyr192)	238	925	883	517	58	107	107	113	86	76	8.953
15	2	4	EEF2 (Phospho-Thr56)	1215	373	409	294	71	84	84	87	36	41	8.944
9	12	3	Androgen Receptor (Ab-650)	693	474	537	333	62	83	83	90	50	55	8.94
3	1	2	VASP (Phospho-Ser157)	169	571	628	348	55	76	76	83	61	73	8.934
13	7	4	SYK (Phospho-Tyr348)	1049	619	705	442	62	80	80	89	69	77	8.928
12	14	6	PP1alpha (Phospho-Thr320)	923	538	567	394	69	79	79	85	54	63	8.926
14	10	5	CaMK1-a (Phospho-Thr177)	1071	509	569	335	58	100	100	106	52	49	8.904
16	7	4	SYK (Phospho-Tyr525)	1220	392	469	282	60	98	98	104	41	39	8.902
15	2	9	IL-13R/CD213a1 (Ab-405)	1310	349	351	241	68	80	80	84	30	35	8.9
15	4	1	TYK2 (Phospho-Tyr1054)	1160	515	623	473	75	92	92	98	59	60	8.898
11	7	7	CDK1/CDC2 (Ab-14)	935	455	493	313	63	70	70	76	47	61	8.872
8	12	4	CPI17 alpha (Ab-38)	541	485	542	274	50	84	84	90	51	56	8.863
7	5	3	VEGFR2 (Ab-951)	515	1003	1165	807	69	85	85	94	121	128	8.851
9	3	6	MKP-1/2 (Phospho-Ser296)	741	380	499	379	75	95	95	101	45	44	8.844
10	10	6	ATF-1 (Phospho-Ser63)	748	438	425	322	75	84	84	89	38	42	8.842
14	16	7	PAK1/2/3 (Ab-141)	1115	581	667	388	58	102	102	110	63	57	8.841
11	15	2	IkB-epsilon (Phospho-Ser22)	848	497	547	385	70	73	73	79	53	67	8.83
3	15	1	ATF2 (Phospho-Thr71/53)	164	516	600	409	68	84	84	88	58	65	8.828
11	5	5	A-RAF (Phospho-Tyr301/302)	895	295	333	199	59	73	73	77	29	37	8.828
14	9	5	Calmodulin (Phospho-Thr79/Ser81)	1070	757	815	795	97	91	91	100	81	81	8.827
6	16	9	ATF-1 (Ab-63)	469	711	852	1046	122	87	87	93	86	92	8.826
6	2	5	P70S6K (Phospho-Thr389)	379	415	586	1058	180	104	104	110	54	49	8.815
12	19	6	Epo-R (Phospho-Tyr368)	928	879	881	559	63	73	73	79	91	115	8.813
12	7	1	Tau (Phospho-Ser396)	821	438	459	298	64	84	84	89	42	47	8.81
14	16	4	CASP8 (Phospho-Ser347)	1058	789	844	503	59	94	94	104	84	80	8.81
14	13	1	AFX/FOXO4 (Phospho-Ser197)	998	400	468	399	85	85	85	90	43	47	8.791
11	19	6	Epo-R (Phospho-Tyr368)	928	654	786	587	74	76	76	84	80	95	8.775
1	3	3	Rel (Ab-503)	38	468	541	322	59	79	79	85	52	61	8.769
11	8	1	Tau (Phospho-Ser235)	822	575	646	491	76	69	69	76	65	85	8.769
13	1	2	Opioid Receptor (Phospho-Ser375)	1005	387	471	627	133	72	72	77	45	58	8.756
15	10	5	CXCR4 (Phospho-Ser339)	1242	630	675	455	67	82	82	90	67	74	8.731
3	14	5	MDM2 (Phospho-Ser166)	239	409	512	349	68	87	87	93	48	51	8.729
4	1	3	Elk1 (Ab-389)	188	597	666	271	40	84	84	90	66	73	8.727
4	8	7	IL7R/CD127 (Phospho-Tyr449)	271	1070	1128	515	45	109	109	125	115	92	8.722
16	1	9	IL-10R-A (Ab-496)	1309	398	408	229	56	81	81	86	37	43	8.703
16	17	5	EGFR (Phospho-Tyr1069)	1249	813	938	609	64	102	102	112	95	84	8.695
10	7	6	p130Cas (Phospho-Tyr410)	745	395	452	275	60	92	92	96	41	42	8.683
15	10	6	Survivin (Phospho-Thr117)	1261	411	473	345	72	86	86	91	44	48	8.682
15	15	7	AKT1 (Ab-474)	1285	532	517	290	56	78	78	83	50	60	8.68
7	12	4	CPI17 alpha (Ab-38)	541	434	485	231	47	82	82	86	46	53	8.674
12	16	1	Catenin beta (Phospho-Thr41/Ser45)	830	668	770	507	65	96	96	112	76	67	8.658
11	2	9	AurB (Ab-232)	968	279	419	407	97	68	68	73	40	54	8.65
3	10	2	Stathmin 1(Phospho-Ser24)	178	528	736	2145	291	80	80	88	75	85	8.64
16	7	9	STAM2 (Ab-192)	1315	392	452	316	69	92	92	98	41	41	8.634
14	4	6	RAD52 (Phospho-Tyr104)	1084	870	951	591	62	89	89	97	99	102	8.626
8	4	2	DAB1 (Phospho-Tyr232)	495	664	888	2125	239	87	87	95	92	96	8.62
10	15	7	HDAC5 (Ab-259)	772	1176	1261	879	69	91	91	117	133	113	8.602
15	14	7	Zap-70 (Ab-292)	1284	454	515	660	128	81	81	86	50	58	8.58
13	7	5	BAD (Phospho-Ser91/128)	1068	859	1483	1405	94	86	86	102	161	157	8.578
16	13	5	Catenin delta-1 (Phospho-Tyr228)	1245	457	488	216	44	108	108	111	44	39	8.568
5	12	4	P70S6K (Ab-411)	370	436	477	320	67	78	78	83	46	55	8.565
5	12	2	HSP27 (Phospho-Ser78)	332	451	521	277	53	84	84	93	50	53	8.56
14	2	9	NMDAR2B (Ab-1472)	1139	1452	1590	972	61	94	94	111	173	155	8.549
16	6	8	PAK2 (Ab-197)	1295	406	478	385	80	90	90	94	45	47	8.533
10	17	6	FGFR1 (Phospho-Tyr654)	755	1239	1391	992	71	96	96	113	150	132	8.52
11	5	3	Chk2 (Ab-516)	857	494	540	368	68	73	73	80	54	67	8.519
8	4	6	PAK3 (Phospho-Ser154)	571	370	422	218	51	102	102	107	37	34	8.514
14	13	6	MER/SKY (Phospho-Tyr749/Tyr681)	1093	742	831	524	63	117	117	133	82	61	8.512
6	4	9	MEF2C (Ab-396)	457	540	641	367	57	92	92	97	64	65	8.5
15	14	2	NFkB-p65 (Ab-435)	1189	472	506	259	51	85	85	90	49	54	8.49
15	10	9	claudin 7 (Ab-210)	1318	405	411	235	57	92	92	97	37	38	8.486
7	13	9	p130Cas (Ab-165)	637	508	532	297	55	86	86	91	52	57	8.481
11	11	9	PDGF R beta (Ab-1021)	977	466	519	367	70	74	74	78	52	66	8.481
13	5	4	Pyk2 (Phospho-Tyr580)	1047	701	788	578	73	83	83	93	82	88	8.476
2	13	8	mTOR (Ab-2481)	143	723	803	524	65	100	100	109	82	75	8.463
7	1	6	P70S6k-beta (Phospho-Ser423)	568	409	527	361	68	90	90	96	51	53	8.451
7	8	7	ACC1 (Ab-80)	594	1010	1435	1378	96	86	86	100	158	158	8.449
3	14	8	Chk2 (Ab-383)	296	640	707	372	52	84	84	91	73	80	8.438
16	6	9	CDK5 (Ab-15)	1314	415	408	220	53	84	84	88	38	43	8.421
7	14	1	BAD (Phospho-Ser136)	486	422	498	351	70	87	87	94	48	51	8.417
11	8	7	CREB (Ab-121)	936	402	479	340	70	69	69	75	48	64	8.417
1	4	2	HDAC5 (Phospho-Ser498)	20	913	1109	1095	98	79	79	91	121	132	8.413
7	6	9	PPAR-b (Ab-1457)	630	484	632	827	130	81	81	87	65	74	8.385
9	15	3	Rb (Ab-795)	696	357	523	574	109	81	81	87	52	59	8.385
14	17	9	VEGFR2 (Ab-1054)	1154	824	999	681	68	95	95	103	107	103	8.374
14	12	6	CK1-A/A2 (Phospho-Tyr294)	1092	515	590	345	58	108	108	113	57	50	8.368
15	18	5	ERK3 (Phospho-Ser189)	1250	742	912	771	84	94	94	101	97	96	8.361
3	8	8	ATRIP (Ab-68/72)	290	1335	1537	879	57	76	76	91	173	190	8.358
7	19	1	Estrogen Receptor-alpha (Phospho-Ser167)	491	738	767	406	52	84	84	90	81	90	8.358
5	3	7	claudin 3 (Phospho-Tyr219)	418	533	615	390	63	91	91	97	62	63	8.355
9	14	6	CBL (Phospho-Tyr774)	752	756	758	460	60	83	83	98	79	80	8.354
1	3	5	FAK (Phospho-Tyr576)	76	578	684	499	72	84	84	91	71	78	8.352
9	16	5	PKC theta (Phospho-Thr538)	735	745	993	786	79	87	87	100	107	107	8.346
1	13	5	IRS-1 (Phospho-Ser612)	86	488	557	352	63	93	93	98	55	56	8.345
16	13	2	NFkB-p65 (Ab-276)	1188	609	616	324	52	92	92	99	62	62	8.339
14	14	3	FKHR (Ab-319)	1037	887	1067	802	75	88	88	101	116	114	8.328
15	4	4	Pyk2 (Phospho-Tyr881)	1217	424	449	297	66	86	86	91	43	47	8.326
4	16	2	IRS-1 (Phospho-Ser636)	184	819	903	531	58	99	99	109	96	88	8.271
12	6	5	ATRIP (Phospho-Ser68/72)	896	293	334	211	63	83	83	86	30	34	8.267
12	11	8	TGFBR1 (Ab-165)	958	535	554	377	68	77	77	83	57	68	8.263
9	10	5	p63(Phospho-Ser455)	729	440	473	260	54	79	79	85	47	55	8.255
12	19	1	Androgen Receptor (Phospho-Ser213)	833	470	532	353	66	74	74	78	55	70	8.255
13	16	6	Ephrin B1/B2/B3 (Phospho-Tyr324)	1096	683	1639	3066	187	102	102	114	185	162	8.243
16	4	6	AURORA KINASE (Phospho-Thr288)	1255	343	368	196	53	92	92	96	33	34	8.242
6	10	1	STAT3 (Phospho-Tyr705)	311	519	581	327	56	90	90	95	59	62	8.237
13	5	3	ATM (Ab-1981)	1028	585	614	513	83	79	79	87	64	73	8.234
8	6	9	PPAR-b (Ab-1457)	630	539	581	302	51	90	90	96	59	61	8.22
15	3	1	Chk2 (Phospho-Ser516)	1159	571	633	428	67	92	92	99	65	65	8.215
11	10	9	PDGF R beta (Ab-740)	976	487	555	426	76	73	73	79	58	73	8.207
5	5	3	BCL-2 (Ab-70)	344	400	447	240	53	80	80	86	44	51	8.205
15	17	4	Cyclin D1 (Phospho-Thr286)	1230	2072	2870	2640	91	92	92	105	337	320	8.205
8	16	3	p53 (Ab-46)	526	563	622	369	59	91	91	97	64	65	8.203
3	6	7	IL-13R/CD213a1 (Phospho-Tyr405)	269	1593	1643	1081	65	81	81	96	189	196	8.185
15	11	6	TOP2A/DNA topoisomerase II (Phospho-Ser1106)	1262	510	484	259	53	94	94	100	47	47	8.17
12	17	9	FLT3 (Ab-599)	983	576	885	863	97	79	79	87	98	112	8.143
15	18	2	NFkB-p100/p52 (Ab-869)	1193	448	522	347	66	100	100	107	51	47	8.137
16	14	3	Paxillin (Ab-31)	1208	550	617	430	69	91	91	97	64	65	8.125
13	17	5	Catenin beta (Phospho-Tyr654)	1078	399	495	363	73	92	92	97	49	50	8.122
2	8	7	BLNK (Phospho-Tyr96)	119	1504	1981	1794	90	104	104	122	229	187	8.118
12	12	2	GABA-RB (Phospho-Ser434)	845	323	372	253	68	83	83	88	35	39	8.114
13	5	2	SHP-1 (Phospho-Tyr536)	1009	478	539	348	64	76	76	85	56	65	8.107
10	7	2	GAP43 (Phospho-Ser41)	669	474	568	356	62	93	93	99	58	58	8.086
13	12	9	CD5 (Ab-453)	1149	542	592	358	60	84	84	91	62	68	8.081
2	8	2	BCR (Phospho-Tyr177)	24	512	822	922	112	113	113	119	87	73	8.08
8	3	5	VEGFR2 (Phospho-Tyr1059)	551	492	551	363	65	92	92	99	56	56	8.071
13	19	2	CrkL (Phospho-Tyr207)	1023	516	579	356	61	82	82	88	61	69	8.049
9	19	2	MARCKS (Phospho-Ser158)	681	606	719	402	55	85	85	92	78	84	8.038
11	4	2	PKC theta (Phospho-Ser676)	837	412	514	524	101	73	73	80	54	67	8.037
12	17	2	Keratin 8 (Phospho-Ser73)	850	506	588	403	68	77	77	82	63	76	8.032
11	12	2	GABA-RB (Phospho-Ser434)	845	352	382	224	58	72	72	77	38	49	8.026
16	17	3	Raf1 (Ab-338)	1211	531	635	490	77	89	89	98	67	68	8.015
5	2	1	Elk1 (Phospho-Ser389)	303	661	949	955	100	73	73	85	108	127	8
13	16	1	Chk1 (Phospho-Ser280)	1001	486	579	402	69	78	78	83	62	74	8
8	15	9	TLK1 (Ab-764)	639	2711	4998	5548	111	99	99	173	604	349	7.988
13	16	3	CDC25A (Ab-75)	1039	552	638	395	61	82	82	87	69	79	7.986
1	4	4	Catenin beta (Ab-37)	58	632	800	551	68	84	84	98	88	89	7.977
5	19	9	FGFR1 (Ab-766)	472	504	582	300	51	81	81	88	62	70	7.968
9	1	7	4E-BP1 (Ab-65)	758	1036	1134	810	71	78	78	91	131	143	7.962
5	18	9	ATPase (Ab-16)	471	443	467	283	60	79	79	85	48	56	7.958
15	2	3	Src (Ab-529)	1196	373	407	267	65	85	85	89	40	44	7.95
8	7	6	RSK1/2/3/4 (Phospho-Ser221/227/218/232)	574	401	481	307	63	103	103	108	47	43	7.936
12	3	5	6-phosphofructo-2-kinase/fructose-2,6-biphosphatase 2 (PFKFB2)(Phospho-Ser483)	893	306	451	839	186	80	80	86	46	53	7.935
5	7	7	AMPK1/AMPK2 (Ab-485/491)	422	515	531	307	57	79	79	87	56	64	7.929
11	3	5	6-phosphofructo-2-kinase/fructose-2,6-biphosphatase 2 (PFKFB2)(Phospho-Ser483)	893	392	477	374	78	75	75	81	50	61	7.92
9	17	9	RAD51 (Ab-309)	812	402	474	308	64	80	80	86	49	56	7.918
2	3	2	HDAC4 (Phospho-Ser632)	19	738	912	646	70	89	89	97	103	106	7.913
1	17	2	p27Kip1 (Phospho-Thr187)	33	364	439	275	62	86	86	91	44	48	7.909
1	15	2	p21Cip1 (Phospho-Thr145)	31	467	516	279	54	84	84	89	54	60	7.907
8	5	5	Zap-70 (Phospho-Tyr292)	553	680	672	338	50	90	90	95	73	76	7.904
15	19	5	ERK8 (Phospho-Thr175/Tyr177)	1251	639	789	699	88	89	89	94	88	93	7.898
15	6	2	Elk-1 (Ab-383)	1181	460	550	459	83	101	101	108	56	51	7.893
11	12	8	TGFBR2 (Ab-250)	959	862	862	493	57	74	74	81	99	122	7.889
13	3	5	PKD2 (Phospho-Ser876)	1064	573	630	380	60	95	95	102	67	65	7.881
2	10	4	Stathmin 1(Ab-37)	64	634	722	470	65	101	101	108	78	72	7.872
6	3	5	P70S6K (Phospho-Ser418)	380	672	747	497	66	91	91	97	83	85	7.831
9	8	1	ICAM-1 (Phospho-Tyr512)	651	479	552	325	58	83	83	90	59	65	7.831
9	8	3	Tau (Ab-404)	689	589	638	358	56	83	83	90	70	77	7.829
14	18	1	VAV1 (Phospho-Tyr174)	1003	569	636	448	70	80	80	88	70	79	7.829
15	1	8	MKK7/MAP2K7 (Ab-271)	1290	449	434	231	53	78	78	82	45	54	7.822
15	10	8	RSK1/2/3/4 (Ab-221/227/218/232)	1299	333	374	240	64	88	88	93	36	38	7.806
12	1	1	p53 (Phospho-Thr18)	815	597	632	368	58	74	74	79	71	89	7.789
10	11	4	HSP90B (Ab-254)	711	494	530	318	60	89	89	94	56	59	7.786
1	10	5	IKK-beta (Phospho-Tyr188)	83	899	966	702	72	86	86	102	111	108	7.784
1	14	8	PAK4/PAK5/PAK6 (Ab-474)	144	326	384	232	60	91	91	96	37	38	7.784
3	19	2	eIF4E (Phospho-Ser209)	187	455	534	341	63	87	87	91	57	62	7.772
9	5	5	MEK1 (Phospho-Thr286)	724	626	835	755	90	80	80	89	96	107	7.771
2	10	5	IKK-beta (Phospho-Tyr188)	83	1086	1178	658	55	105	105	129	135	104	7.77
1	17	6	Smad3 (Phospho-Ser213)	109	763	825	405	49	103	103	118	91	77	7.769
15	9	3	IkB-alpha (Ab-42)	1203	452	444	247	55	82	82	87	46	52	7.761
12	11	1	Tau (Phospho-Ser214)	825	574	588	287	48	79	79	84	65	77	7.754
4	2	3	Elk1 (Ab-417)	189	563	622	238	38	88	88	95	68	71	7.75
8	17	6	Cyclin C (Phospho-Ser275)	584	591	714	415	58	102	102	110	78	70	7.744
14	13	3	HDAC2 (Ab-394)	1036	967	1053	690	65	86	86	101	123	121	7.74
3	12	4	HSP27 (Ab-82)	218	578	592	249	42	82	82	90	65	72	7.723
5	13	9	PLCG1 (Ab-783)	466	492	557	359	64	81	81	86	61	70	7.721
5	1	7	VE-Cadherin (Phospho-Tyr731)	416	505	575	341	59	83	83	89	63	70	7.714
4	3	1	NFkB-p105/p50 (Phospho-Ser907)	152	650	714	339	47	90	90	97	80	82	7.713
9	18	2	GluR2 (Phospho-Ser880)	680	468	736	584	79	98	98	105	82	78	7.695
9	1	6	MDM4 (Phospho-Ser367)	739	442	491	320	65	91	91	99	51	51	7.686
12	1	6	MYPT1 (Phospho-Thr696)	910	362	562	1462	260	80	80	86	62	72	7.677
4	3	2	NFkB-p65 (Phospho-Ser529)	171	601	665	380	57	91	91	97	74	76	7.676
6	10	3	Estrogen Receptor-alpha (Ab-104)	349	536	629	344	54	100	100	107	68	63	7.676
13	1	4	Trk B (Phospho-Tyr705)	1043	666	789	632	80	79	79	84	92	109	7.663
8	12	7	EEF2 (Ab-56)	598	1073	1344	1347	100	106	106	128	159	124	7.648
10	6	2	PKR (Phospho-Thr446)	668	538	672	437	65	93	93	100	75	75	7.627
8	16	2	Cortactin (Phospho-Tyr421)	507	663	754	407	53	105	105	114	84	73	7.619
9	6	1	EGFR (Phospho-Tyr1092)	649	520	567	352	62	79	79	87	63	72	7.619
13	5	9	ALK (Ab-1604)	1142	418	834	838	100	96	96	111	95	85	7.611
12	3	1	p53 (Phospho-Ser37)	817	455	486	279	57	76	76	83	53	63	7.604
8	8	2	HSF1 (Phospho-Ser303)	499	594	667	324	48	91	91	98	75	76	7.587
9	8	4	EGFR (Ab-678)	708	460	491	357	72	84	84	89	53	59	7.585
8	5	7	Smad2 (Ab-467)	591	530	585	303	51	90	90	100	64	64	7.578
13	11	6	Merlin (Phospho-Ser10)	1091	451	538	497	92	109	109	114	56	49	7.571
7	12	8	Catenin delta-1 (Ab-228)	617	539	731	633	86	102	102	111	82	73	7.561
16	13	8	SLP-76 (Ab-128)	1302	357	412	240	58	98	98	102	41	40	7.561
9	1	2	DARPP-32 (Phospho-Thr34)	663	335	406	361	88	76	76	81	43	53	7.558
1	19	2	ASK1 (Phospho-Ser83)	35	832	960	618	64	80	80	92	115	125	7.548
13	4	9	ALK (Ab-1507)	1141	620	859	887	103	98	98	112	99	88	7.545
16	16	4	Chk2 (Phospho-Thr387)	1229	690	789	570	72	92	92	103	91	88	7.538
6	11	8	Calmodulin (Ab-79/81)	445	741	918	922	100	91	91	104	108	103	7.537
13	9	1	Rb (Phospho-Ser807)	994	488	547	1045	191	74	74	80	62	77	7.532
13	7	2	SHP-2 (Phospho-Tyr580)	1011	426	466	283	60	77	77	82	51	62	7.529
15	19	6	Met (Phospho-Tyr1356)	1270	549	639	453	70	92	92	97	72	74	7.528
5	12	5	PP2A-a (Phospho-Tyr307)	389	670	678	372	54	84	84	91	78	85	7.526
16	6	6	PDGF R beta (Phospho-Tyr740)	1257	685	753	483	64	94	94	99	87	87	7.517
7	2	5	VEGFR1 (Phospho-Tyr1333)	550	455	518	326	62	94	94	99	56	56	7.482
14	4	9	ALK (Ab-1507)	1141	751	1047	1839	175	93	93	105	126	120	7.476
3	5	6	Hsp90 co-chaperone Cdc37 (Phospho-Ser13)	249	313	389	248	63	86	86	90	40	44	7.475
1	3	4	NFkB-p65 (Ab-529)	57	623	649	364	56	80	80	89	75	84	7.467
14	11	5	CaMK4 (Phospho-Thr196/200)	1072	354	387	185	47	107	107	111	37	33	7.459
11	11	7	FOXO1/3/4-PAN (Ab-24/32)	939	509	556	332	59	72	72	79	64	81	7.453
2	13	4	EGFR (Ab-1197)	67	686	826	507	61	104	104	111	96	86	7.448
6	13	4	Tau (Ab-422)	371	549	584	289	49	106	106	115	63	54	7.444
5	17	8	Caspase-3 (Ab-150)	451	445	442	252	57	80	80	85	48	56	7.438
8	18	9	EPHB1/2 (Ab-594/604)	642	536	575	291	50	92	92	99	64	64	7.438
4	16	4	P38 MAPK (Ab-182)	222	1706	1889	1115	59	103	103	125	238	190	7.412
6	17	6	MKK7/MAP2K7 (Phospho-Thr275)	413	519	590	345	58	124	124	131	62	47	7.403
1	18	2	Histone H3.1 (Phospho-Ser10)	34	654	823	656	79	83	83	93	99	106	7.374
5	18	4	DARPP-32 (Ab-34)	376	667	728	497	68	88	88	94	86	91	7.372
5	1	5	P70S6K (Phospho-Ser371)	378	322	369	304	82	84	84	89	38	42	7.368
11	5	8	Hsp90 co-chaperone Cdc37 (Ab-13)	952	536	605	456	75	71	71	82	71	86	7.366
6	4	8	PKD1/PKC mu (Ab-463)	438	442	453	315	69	87	87	93	49	52	7.347
8	2	9	Lamin A/B(lamin A/C)(Ab-392)	626	3428	3765	2575	68	87	87	106	499	470	7.333
14	12	2	Trk B (Phospho-Tyr515)	1016	635	661	394	59	83	83	89	78	87	7.333
15	8	3	MEK1 (Ab-221)	1202	286	420	458	109	85	85	90	45	50	7.333
1	3	8	Cyclin E1 (Ab-77)	133	2723	4185	3273	78	81	81	117	555	474	7.33
4	15	2	EGFR (Phospho-Tyr869)	183	540	615	367	59	104	104	110	69	62	7.319
12	10	1	Tau (Phospho-Thr205)	824	440	599	509	84	80	80	87	70	80	7.314
7	19	4	PKC delta (Ab-645)	548	446	507	287	56	91	91	98	56	57	7.304
4	13	1	ATF2 (Phospho-Ser62/44)	162	599	684	487	71	103	103	109	79	72	7.278
7	7	8	c-met (Ab-1003)	612	313	537	946	176	80	80	86	62	72	7.274
11	13	3	SEK1/MKK4 (Ab-261)	865	548	590	369	62	74	74	81	70	86	7.271
10	18	6	Lamin A/B(lamin A/C)(Phospho-Ser392)	756	387	480	500	104	90	90	95	53	55	7.264
1	11	4	PDGF R beta (Ab-751)	65	611	712	419	58	80	80	88	86	97	7.256
5	1	6	VAV2 (Phospho-Tyr142)	397	693	807	548	67	83	83	96	98	102	7.255
13	10	5	CaMK1-a (Phospho-Thr177)	1071	470	531	327	61	96	96	103	59	57	7.254
7	13	3	Chk2 (Ab-68)	523	696	821	476	57	81	81	90	101	112	7.238
16	11	3	SMC1 (Ab-957)	1205	555	639	388	60	106	106	118	72	61	7.236
7	14	7	Pyk2 (Ab-881)	600	1899	2263	1412	62	103	103	129	295	228	7.234
15	8	5	c-met (Phospho-Tyr1003)	1240	304	363	297	81	99	99	103	36	34	7.222
15	14	8	LCK (Ab-59)	1303	375	386	225	58	86	86	90	41	45	7.22
6	13	3	Estrogen Receptor-alpha (Ab-167)	352	521	579	307	53	101	101	110	65	59	7.215
8	3	4	eIF2A (Ab-51)	532	699	716	271	37	84	84	89	87	97	7.207
14	13	2	Tyrosine Hydroxylase (Phospho-Ser19)	1017	660	682	395	57	85	85	92	82	89	7.195
8	14	6	Pyk2 (Phospho-Tyr579)	581	525	610	350	57	107	107	114	69	60	7.188
13	9	6	CK1-A (Phospho-Thr321)	1089	892	1022	703	68	86	86	96	129	134	7.178
7	3	2	Connexin 43 (Phospho-Ser367)	494	450	514	276	53	96	96	105	57	54	7.175
14	2	5	PKD1/PKC mu (Phospho-Tyr463)	1063	527	648	570	87	87	87	96	77	80	7.169
1	18	7	DDX5/DEAD-box protein 5 (Phospho-Tyr593)	129	693	785	604	76	98	98	104	95	91	7.168
4	10	2	Stathmin 1(Phospho-Ser24)	178	408	537	429	79	103	103	107	60	56	7.167
14	4	4	PLC beta (Phospho-Ser1105)	1046	756	807	522	64	85	85	98	99	101	7.162
4	18	8	PKC alpha (Ab-657)	300	594	688	521	75	100	100	108	81	75	7.16
5	8	8	AKT (Ab-326)	442	573	629	348	55	85	85	93	75	80	7.147
10	15	4	MEF2A (Ab-408)	715	492	545	336	61	96	96	102	62	60	7.145
7	19	8	FAK (Ab-910)	624	1251	1480	1019	68	137	137	175	183	104	7.131
15	3	9	IL-4R/CD124 (Ab-497)	1311	292	307	182	59	83	83	86	31	36	7.129
14	11	6	Merlin (Phospho-Ser10)	1091	481	565	348	61	110	110	116	63	54	7.127
13	19	9	HRS (Ab-334)	1156	700	931	1569	168	85	85	98	117	119	7.12
5	8	7	MKK6 (Ab-207)	423	768	794	441	55	79	79	90	99	110	7.111
8	2	6	PAK1 (Phospho-Ser204)	569	660	716	433	60	103	103	112	85	75	7.106
2	10	6	Smad1 (Phospho-Ser187)	102	415	534	394	73	110	110	115	59	51	7.102
6	17	8	Caspase-3 (Ab-150)	451	454	476	319	67	93	93	100	53	53	7.094
10	9	1	VEGFR2 (Phospho-Tyr1175)	652	418	496	412	83	94	94	99	56	56	7.089
10	8	4	EGFR (Ab-678)	708	546	580	419	72	87	87	91	69	75	7.087
4	19	8	PKC epsilon (Ab-729)	301	905	1001	581	58	91	91	102	127	124	7.079
10	19	2	MARCKS (Phospho-Ser158)	681	693	778	383	49	85	85	92	97	105	7.072
8	17	1	Estrogen Receptor-alpha (Phospho-Ser106)	489	367	514	523	101	106	106	111	57	51	7.07
12	10	2	EGFR (Phospho-Thr678)	843	403	417	224	53	81	81	85	47	55	7.064
5	12	3	Estrogen Receptor-alpha (Ab-118)	351	469	562	300	53	84	84	96	66	68	7.061
16	14	1	Zap-70 (Phospho-Tyr493)	1170	751	828	476	57	94	94	101	103	101	7.058
16	8	5	c-met (Phospho-Tyr1003)	1240	269	357	325	91	99	99	103	36	34	7.056
1	15	8	PKC alpha/beta II (Ab-638)	145	363	536	633	118	90	90	99	62	62	7.048
3	19	7	BLNK (Phospho-Tyr84)	282	641	739	364	49	97	97	112	89	79	7.045
14	11	1	CDK2 (Phospho-Thr160)	996	555	628	510	81	80	80	86	77	89	7.039
1	17	8	PKC theta (Ab-538)	147	24473	24953	13404	53	91	91	554	3467	625	7.037
5	2	9	Gab2 (Ab-623)	455	281	481	512	106	87	87	94	55	58	7.036
7	4	9	PLCG2 (Ab-1217)	628	550	646	418	64	85	85	92	79	85	7.013
11	9	8	PAK1/2 (Ab-199)	956	424	463	289	62	73	73	78	55	70	7
13	16	5	Catalase (Phospho-Tyr385)	1077	423	555	420	75	90	90	94	66	70	6.985
9	1	3	Ezrin (Ab-353)	682	389	452	541	119	75	75	82	53	64	6.981
14	7	5	BAD (Phospho-Ser91/128)	1068	810	1430	1346	94	89	89	106	191	180	6.932
9	13	4	Keratin 18 (Ab-33)	713	310	633	791	124	77	77	86	79	91	6.924
4	12	8	B-RAF (Ab-598)	294	1085	1144	633	55	101	101	120	148	123	6.919
12	2	1	p53 (Phospho-Ser33)	816	713	768	579	75	76	76	83	99	119	6.919
16	2	2	Filamin A (Phospho-Ser2152)	1177	600	620	336	54	94	94	102	75	73	6.907
12	17	8	PI3-kinase p85-subunit alpha/gamma (Ab-467/199)	964	580	746	612	82	80	80	90	95	105	6.905
13	8	7	P70S6K (Ab-229)	1107	473	524	355	67	90	90	96	62	64	6.903
11	10	6	ATP-Citrate Lyase (Phospho-Ser454)	919	437	473	500	105	74	74	81	57	70	6.877
16	19	2	NFkB-p105/p50 (Ab-337)	1194	607	701	957	136	81	81	89	89	100	6.876
16	4	9	ITGB4 (Ab-1510)	1312	350	415	289	69	81	81	85	48	56	6.875
12	16	3	FKHR (Ab-256)	868	586	691	1113	161	83	83	93	87	93	6.874
14	19	4	c-PLA2 (Phospho-Ser505)	1061	697	782	624	79	79	79	88	101	114	6.871
7	12	1	BCL-XL (Phospho-Ser62)	484	520	619	388	62	82	82	90	77	85	6.87
3	18	2	S6 Ribosomal Protein (Phospho-Ser235)	186	454	513	265	51	89	89	94	61	64	6.869
1	15	3	ATF2 (Ab-73/55)	50	523	653	565	86	83	83	90	82	91	6.866
5	13	5	Raf1 (Phospho-Tyr341)	390	343	435	283	65	86	86	92	50	54	6.86
8	10	3	p53 (Ab-9)	520	497	526	231	43	87	87	94	63	67	6.857
14	8	9	Pim-1 (Ab-309)	1145	744	925	627	67	97	97	109	119	109	6.857
8	18	5	IRS-1 (Phospho-Ser794)	566	675	723	436	60	88	88	93	92	98	6.848
10	18	4	PKC zeta (Ab-410)	718	401	532	467	87	85	85	94	64	68	6.844
9	12	1	IGF-1R (Phospho-Tyr1161)	655	519	653	902	138	85	85	92	82	89	6.841
9	12	7	DYN1 (Ab-774)	769	3318	4191	3319	79	80	80	121	595	491	6.84
13	1	3	HDAC8 (Ab-39)	1024	670	740	539	72	72	72	77	97	125	6.835
11	16	2	Keratin 18 (Phospho-Ser33)	849	378	449	315	70	73	73	80	54	67	6.833
8	15	3	p53 (Ab-37)	525	550	613	394	64	92	92	101	75	74	6.827
3	16	5	NFAT4 (Phospho-Ser165)	241	556	630	333	52	85	85	91	79	86	6.823
4	8	8	ATRIP (Ab-68/72)	290	1129	1603	1338	83	94	94	123	217	176	6.82
14	1	4	Trk B (Phospho-Tyr705)	1043	745	840	531	63	82	82	90	110	122	6.818
13	13	1	AFX/FOXO4 (Phospho-Ser197)	998	521	563	337	59	74	74	79	71	89	6.817
4	8	4	CDC2 (Ab-15)	214	708	736	353	47	100	100	109	92	84	6.815
12	4	7	Arrestin-1 (Ab-412)	932	673	724	451	62	79	79	85	94	110	6.798
9	2	3	Tau (Ab-235)	683	1431	1705	1142	66	81	81	94	237	252	6.797
6	13	5	Raf1 (Phospho-Tyr341)	390	446	536	347	64	109	109	115	62	53	6.79
15	2	2	Filamin A (Phospho-Ser2152)	1177	619	632	335	53	93	93	103	78	75	6.782
6	16	4	CREB (Ab-129)	374	665	738	351	47	101	101	109	93	85	6.763
11	18	1	CDC25C (Phospho-Ser216)	832	342	363	208	57	75	75	79	42	53	6.762
1	16	3	ATF2 (Ab-112/94)	51	579	701	348	49	86	86	93	90	96	6.756
12	13	7	GRK2 (Ab-29)	941	687	689	425	61	79	79	88	89	101	6.753
3	17	8	P38 MAPK (Ab-322)	299	807	912	584	64	86	86	96	121	126	6.744
3	10	7	Kv1.3/KCNA3 (Phospho-Tyr135)	273	1607	1980	1713	86	83	83	106	278	262	6.741
8	6	3	IGF-1R (Ab-1161)	516	478	497	230	46	94	94	100	59	59	6.729
5	19	2	RelB (Phospho-Ser552)	339	404	455	273	60	80	80	85	55	64	6.727
5	9	9	SEK1/MKK4 (Ab-80)	462	723	756	320	42	82	82	90	99	110	6.727
2	3	3	Rel (Ab-503)	38	597	657	368	56	92	92	99	83	83	6.723
12	8	5	BCL-XL (Phospho-Thr47)	898	512	522	248	47	80	80	85	65	76	6.723
5	4	3	BCL-2 (Ab-56)	343	426	516	300	58	80	80	86	64	74	6.719
5	3	9	MAPKAPK2 (Ab-272)	456	480	648	655	101	88	88	98	82	83	6.707
11	18	4	EGFR (Phospho-Thr693)	889	515	563	371	65	78	78	87	71	81	6.704
6	1	5	P70S6K (Phospho-Ser371)	378	298	353	255	72	101	101	105	37	35	6.703
10	7	1	G3BP-1 (Phospho-Ser232)	650	440	541	500	92	92	92	99	66	66	6.697
12	8	1	Tau (Phospho-Ser235)	822	560	697	565	81	79	79	88	91	103	6.692
9	14	9	WEE1 (Ab-53)	809	494	546	320	58	78	78	85	69	81	6.681
16	16	9	Negative control	N	446	441	257	58	83	83	87	53	60	6.679
12	13	6	p130Cas (Phospho-Tyr165)	922	840	865	515	59	79	79	91	116	127	6.672
9	8	9	HSP 90-beta (Ab-226)	803	424	507	335	66	76	76	81	64	79	6.656
3	17	3	ATF4 (Ab-245)	204	585	665	377	56	86	86	102	85	83	6.624
14	2	4	Cyclin E1 (Phospho-Thr395)	1044	574	633	403	63	88	88	97	81	83	6.617
9	15	6	CBL (Phospho-Tyr700)	753	254	320	250	78	85	85	89	35	39	6.6
2	8	4	4E-BP1 (Ab-45)	62	1715	2164	1505	69	103	103	132	308	233	6.597
10	7	5	MSK1 (Phospho-Thr581)	726	579	602	335	55	88	88	94	77	81	6.597
15	17	6	KIT (Phospho-Tyr703)	1268	363	449	370	82	101	101	106	52	49	6.596
8	7	2	GluR1 (Phospho-Ser863)	498	796	845	451	53	95	95	107	112	104	6.589
7	12	9	Myosin regulatory light chain 2 (Ab-18)	636	543	600	308	51	86	86	93	77	82	6.584
16	15	1	MEK1 (Phospho-Ser221)	1171	702	967	890	92	97	97	105	131	124	6.58
5	14	4	Cortactin (Ab-421)	372	436	462	209	45	81	81	87	57	65	6.579
10	10	2	P70S6K (Phospho-Ser424)	672	377	455	311	68	95	95	100	54	54	6.574
7	3	9	MITF (Ab-73)	627	501	506	389	76	85	85	92	63	68	6.571
13	10	8	p53 (Ab-376)	1128	342	391	245	62	98	98	102	44	43	6.568
11	15	3	Histone H3.1 (Ab-10)	867	443	517	362	70	75	75	84	66	78	6.561
11	17	6	EPHB1/2 (Phospho-Tyr594/604)	926	589	662	442	66	83	83	92	87	94	6.552
9	9	7	Cyclin D1 (Ab-286)	766	1206	1397	1004	71	79	79	100	198	198	6.551
10	5	4	Amyloid beta A4 (Ab-743/668)	705	594	692	483	69	88	88	96	91	94	6.549
11	1	6	MYPT1 (Phospho-Thr696)	910	550	577	372	64	70	70	80	76	95	6.539
13	18	1	VAV1 (Phospho-Tyr174)	1003	376	473	426	90	82	82	88	59	67	6.525
8	12	2	Synapsin (Phospho-Ser9)	503	720	850	473	55	98	98	107	114	106	6.518
4	11	4	HSP27 (Ab-78)	217	458	521	428	82	97	97	104	64	61	6.516
12	9	5	B-RAF (Phospho-Thr598)	899	511	504	246	48	77	77	82	65	79	6.492
5	6	5	P90RSK (Phospho-Thr573)	383	308	368	226	61	98	98	103	41	39	6.463
16	2	1	MKK3 (Phospho-Ser189)	1158	647	717	463	64	92	92	98	96	97	6.448
7	6	3	IGF-1R (Ab-1161)	516	390	394	222	56	86	86	91	47	51	6.447
8	4	9	PLCG2 (Ab-1217)	628	628	641	281	43	86	86	94	85	90	6.435
6	17	2	P38 MAPK (Phospho-Thr180)	337	579	640	340	53	105	105	113	82	72	6.427
10	7	8	HER3/ErbB3 (Ab-1222)	783	554	562	459	81	83	83	93	73	78	6.425
13	11	9	ETK (Ab-566)	1148	475	608	600	98	85	85	94	80	85	6.425
5	16	6	MKK7/MAP2K7 (Phospho-Ser271)	412	354	423	280	66	97	97	102	50	49	6.42
9	17	8	Smad3 (Ab-204)	793	803	869	607	69	86	86	113	118	104	6.407
12	12	9	PDGF R alpha (Ab-849)	978	396	460	292	63	83	83	89	58	65	6.397
10	13	5	PKC alpha/beta II (Phospho-Thr638)	732	313	378	244	64	98	98	103	43	41	6.395
15	2	1	MKK3 (Phospho-Ser189)	1158	589	664	396	59	98	98	114	86	75	6.395
14	7	3	p21Cip1 (Ab-145)	1030	550	596	380	63	89	89	98	78	79	6.385
4	17	5	p53 (Phospho-Ser20)	242	601	709	480	67	112	112	122	92	75	6.38
3	13	6	IKK gamma (Phospho-Ser85)	257	659	806	502	62	86	86	106	110	103	6.364
2	4	1	c-Jun (Phospho-Ser63)	1	953	1133	642	56	101	101	142	156	109	6.353
16	9	8	Raf1 (Ab-289)	1298	485	552	454	82	95	95	101	71	70	6.352
15	17	7	AKT1 (Ab-129)	1287	376	425	284	66	90	90	95	52	54	6.346
15	12	6	BTK (Phospho-Tyr550)	1263	484	537	374	69	101	101	106	68	64	6.338
4	14	5	MDM2 (Phospho-Ser166)	239	556	663	399	60	106	106	112	87	77	6.333
10	8	5	mTOR (Phospho-Ser2481)	727	607	866	824	95	93	93	101	121	119	6.322
5	9	2	CDC2 (Phospho-Tyr15)	329	647	740	456	61	84	84	103	101	98	6.307
15	13	7	WASP (Ab-290)	1283	276	319	208	65	88	88	92	36	39	6.306
5	3	1	Elk1 (Phospho-Thr417)	304	351	520	951	182	79	79	85	69	81	6.304
13	4	1	AKT2 (Phospho-Ser474)	989	541	633	458	72	75	75	85	87	102	6.299
16	9	1	Src (Phospho-Tyr529)	1165	632	764	1700	222	85	85	90	107	118	6.299
3	4	1	Rel (Phospho-Ser503)	153	407	522	478	91	87	87	94	68	72	6.294
15	15	5	DNA-PK (Phospho-Thr2647)	1247	447	484	277	57	88	88	94	62	65	6.29
9	7	6	p130Cas (Phospho-Tyr410)	745	816	1531	1934	126	84	84	97	228	235	6.289
6	9	4	Merlin (Ab-518)	367	504	545	306	56	94	94	100	71	71	6.268
6	18	7	PLC beta (Ab-1105)	433	453	561	382	68	106	106	116	71	61	6.268
2	10	8	MEK1 (Ab286)	140	619	702	429	61	100	100	107	95	88	6.263
13	10	4	MAPKAPK2 (Phospho-Thr334)	1052	1382	1803	1270	70	98	98	119	269	226	6.26
4	3	5	FAK (Phospho-Tyr407)	228	851	881	432	49	90	90	100	125	125	6.248
9	7	7	AMPKbeta1 (Ab-182)	764	390	594	504	84	79	79	88	81	92	6.247
7	15	6	GRK2 (Phospho-Ser685)	582	376	454	346	76	85	85	92	58	63	6.241
14	11	9	ETK (Ab-566)	1148	662	744	489	65	93	93	108	102	94	6.235
7	11	8	Cytokeratin 8 (Ab-431)	616	292	359	256	71	84	84	91	43	47	6.233
16	7	7	Tuberin/TSC2 (Ab-939)	1277	528	647	533	82	92	92	99	88	88	6.227
10	7	9	CK1-A (Ab-321)	802	444	600	1127	187	81	81	91	82	90	6.207
11	17	3	BRCA1 (Ab-1524)	869	453	515	307	59	76	76	82	70	85	6.186
3	1	4	IRS-1 (Ab-307)	207	629	743	652	87	75	75	82	107	130	6.178
10	12	5	PEA-15 (Phospho-Ser104)	731	402	460	259	56	96	96	102	58	56	6.172
16	1	6	Lamin A (Phospho-Ser22)	1252	801	747	393	52	87	87	93	106	113	6.17
2	11	5	IKK-GAMMA (Phospho-Ser31)	84	1311	1397	834	59	107	107	133	205	154	6.166
12	14	9	Survivin (Ab-117)	980	508	542	360	66	78	78	86	74	86	6.162
11	5	4	Trk B (Ab-515)	876	530	663	569	85	73	73	84	94	111	6.16
10	8	6	PLCG1 (Phospho-Tyr783)	746	775	1283	3919	305	92	92	119	189	158	6.159
11	17	2	Keratin 8 (Phospho-Ser73)	850	437	594	1961	330	75	75	83	83	100	6.157
9	13	9	MYT1 (Ab-83)	808	526	562	311	55	76	76	83	78	93	6.141
16	1	2	eEF2K (Phospho-Ser366)	1176	447	490	320	65	86	86	91	65	71	6.138
8	6	7	Smad3 (Ab-425)	592	900	988	763	77	92	92	111	143	128	6.133
6	15	8	Caspase 9 (Ab-144)	449	537	566	303	53	93	93	100	76	76	6.132
11	17	8	PI3-kinase p85-subunit alpha/gamma (Ab-467/199)	964	458	566	429	75	78	78	88	78	88	6.128
13	4	8	CREB (Ab-100)	1122	516	793	803	101	105	105	114	111	97	6.117
6	7	3	BAD (Ab-112)	346	634	1011	3912	386	97	97	106	148	139	6.115
13	14	5	Caspase 9 (Phospho-Ser196)	1075	473	588	429	72	84	84	93	81	87	6.111
11	12	6	Myosin regulatory light chain 2 (Phospho-Ser18)	921	636	874	804	91	73	73	86	129	150	6.109
11	14	6	PP1alpha (Phospho-Thr320)	923	444	478	333	69	73	73	81	65	80	6.108
12	5	9	AurB/C (Ab-202/175)	971	635	619	293	47	79	79	88	87	98	6.103
7	6	8	Chk1 (Ab-286)	611	368	595	497	83	81	81	89	83	93	6.096
12	3	2	PKC delta (Phospho-Ser645)	836	265	290	136	46	85	85	89	33	37	6.091
3	19	8	PKC epsilon (Ab-729)	301	434	714	889	124	87	87	105	100	95	6.09
6	18	8	Catalase (Ab-385)	452	683	816	589	72	96	96	110	116	105	6.086
1	16	4	IRS-1 (Ab-639)	70	4167	4893	3522	71	90	90	122	786	644	6.07
4	16	5	NFAT4 (Phospho-Ser165)	241	609	661	358	54	107	107	116	90	77	6.056
1	4	3	c-Jun (Ab-91)	39	519	575	334	58	78	78	86	81	94	6.037
1	12	4	Met (Ab-1234)	66	505	577	318	55	81	81	88	81	92	6.037
2	5	5	GRF-1 (Phospho-Tyr1105)	78	1016	1120	724	64	101	101	124	165	133	6.036
10	16	4	Myc (Ab-62)	716	770	800	413	51	98	98	106	115	108	6.035
4	4	1	Rel (Phospho-Ser503)	153	718	873	604	69	92	92	102	128	125	6.023
7	9	3	p53 (Ab-6)	519	413	460	234	50	82	82	87	62	71	6.016
3	11	1	JunB (Phospho-Ser259)	160	498	651	529	81	81	81	87	94	108	6
6	3	8	PKD1/PKC mu (Ab-205)	437	344	439	410	93	89	89	97	57	58	6
8	10	2	MARCKS (Phospho-Ser163)	501	567	618	303	49	93	93	102	86	84	6
11	3	9	AurA (Ab-342)	969	276	445	460	103	71	71	79	61	77	6
14	2	8	Catenin beta (CTNNB)(Ab-489)	1120	313	385	224	58	108	108	115	45	39	6
1	19	1	NFkB-p100/p52 (Phospho-Ser869)	16	665	745	580	77	79	79	92	109	118	5.991
6	16	5	SYK (Phospho-Tyr323)	393	775	839	536	63	107	107	115	121	105	5.983
13	6	7	p53 (Ab-20)	1105	1120	1179	591	50	91	91	108	179	165	5.983
16	16	8	GRB2 (Ab-159)	1305	543	550	372	67	88	88	96	76	79	5.974
6	18	5	Tuberin/TSC2 (Phospho-Ser939)	395	477	546	361	66	103	103	110	73	66	5.973
11	9	3	JAK2 (Ab-1007)	861	529	512	264	51	69	69	76	73	96	5.973
16	7	2	PDK1 (Ab-241)	1182	1219	1262	980	77	92	92	112	193	172	5.959
12	15	8	IKK gamma (Ab-85)	962	591	622	414	66	81	81	86	90	104	5.956
13	12	3	IKK-alpha (Ab-23)	1035	415	613	596	97	79	79	89	88	98	5.955
9	15	5	PKC delta (Phospho-Tyr313)	734	574	683	530	77	87	87	100	98	98	5.949
9	12	9	MAP3K8/COT (Ab-400)	807	371	437	258	59	80	80	86	59	68	5.949
14	3	6	RAD51 (Phospho-Tyr315)	1083	374	439	287	65	90	90	94	58	61	5.948
2	12	4	Met (Ab-1234)	66	572	671	486	72	105	105	112	94	83	5.947
5	11	1	STAT3 (Phospho-Ser727)	312	757	835	370	44	96	96	118	121	102	5.926
10	13	6	ATPase (Phospho-Ser16)	751	1146	1528	1525	99	99	99	124	237	191	5.924
14	18	7	PKA CAT (Ab-197)	1117	871	967	675	69	94	94	109	145	133	5.917
6	9	3	BAD (Ab-155)	348	494	523	275	52	96	96	104	71	68	5.901
11	6	4	Tyrosine Hydroxylase (Ab-19)	877	561	563	342	60	71	71	80	82	102	5.89
10	4	4	AMPK1 (Ab-174)	704	526	568	257	45	84	84	91	81	89	5.889
16	18	2	NFkB-p100/p52 (Ab-869)	1193	515	614	427	69	87	87	96	88	91	5.886
10	4	6	SREBP-1 (Phospho-Ser439)	742	540	546	316	57	85	85	93	77	82	5.883
2	9	4	Stathmin 1(Ab-24)	63	759	868	547	63	100	100	116	128	110	5.875
16	15	2	NFkB-p65 (Ab-468)	1190	563	694	447	64	94	94	101	101	100	5.871
16	12	7	VEGFR2 (Ab-1059)	1282	536	505	262	51	88	88	94	70	74	5.871
11	16	3	FKHR (Ab-256)	868	465	511	333	65	76	76	83	73	87	5.863
16	19	3	VASP (Ab-157)	1213	573	628	536	85	81	81	90	92	102	5.848
5	2	7	WWOX (Phospho-Tyr33)	417	401	442	246	55	90	90	97	59	60	5.847
2	6	5	HDAC5 (Phospho-Ser259)	79	862	1008	641	63	95	95	108	154	142	5.844
6	14	1	STAT5A (Phospho-Ser780)	315	533	551	266	48	91	91	96	78	81	5.833
13	8	1	Rb (Phospho-Ser795)	993	580	628	392	62	72	72	80	94	117	5.83
13	17	3	cofilin (Ab-3)	1040	454	557	411	73	84	84	92	80	86	5.813
6	14	5	Raf1(Phospho-Ser621)	391	314	419	344	82	106	106	111	53	47	5.811
10	15	9	EPB41 (Ab-418/660)	810	390	454	274	60	89	89	94	62	65	5.806
13	15	9	DDX5/DEAD-box protein 5 (Ab-593)	1152	509	696	793	113	87	87	99	103	104	5.796
16	12	3	BCR (Ab-177)	1206	564	759	584	76	97	97	105	113	107	5.788
9	9	1	VEGFR2 (Phospho-Tyr1175)	652	374	471	365	77	90	90	95	65	68	5.785
9	6	4	CREB (Ab-142)	706	442	470	229	48	80	80	89	66	74	5.773
7	19	2	DAB1 (Phospho-Tyr220)	510	500	646	429	66	83	83	92	96	104	5.771
2	1	7	NMDAR2B (Phospho-Tyr1472)	112	1296	1551	1222	78	101	101	116	249	214	5.763
14	15	5	Caspase-3 (Phospho-Ser150)	1076	398	485	403	83	115	115	122	63	51	5.762
9	5	6	PLCG1 (Phospho-Tyr771)	743	531	670	653	97	87	87	95	100	105	5.75
4	11	8	BCL-XL (Ab-47)	293	938	1047	824	78	92	92	110	163	148	5.748
6	15	5	RyR2 (Phospho-Ser2808)	392	799	814	431	52	104	104	113	122	107	5.746
1	5	2	HDAC8 (Phospho-Ser39)	21	575	679	512	75	80	80	88	103	117	5.738
11	18	5	PKC pan activation site (Phospho)	908	456	492	339	68	78	78	85	71	83	5.732
2	9	6	PKA-R2B (Phospho-Ser113)	101	1046	1217	916	75	109	109	130	190	146	5.721
12	18	6	Ephrin-B1 (Phospho-Tyr317)	927	652	698	407	58	76	76	86	107	124	5.72
12	17	6	EPHB1/2 (Phospho-Tyr594/604)	926	657	885	813	91	83	83	97	138	142	5.71
3	6	6	IkB-alpha (Phospho-Tyr305)	250	783	880	554	62	86	86	93	138	148	5.703
7	11	1	BCL-2 (Phospho-Ser70)	483	415	501	344	68	85	85	91	72	79	5.694
15	7	3	Zap-70 (Ab-493)	1201	398	496	385	77	90	90	98	70	71	5.686
6	3	4	NFkB-p65 (Ab-311)	361	496	537	254	47	83	83	88	79	89	5.684
13	13	9	CSFR (Ab-561)	1150	477	544	364	66	86	86	95	79	83	5.684
7	2	6	PAK1 (Phospho-Ser204)	569	686	749	453	60	99	99	109	113	103	5.664
10	19	9	Lamin A (Ab-22)	814	502	541	354	65	76	76	83	81	97	5.654
14	4	7	NFkB-p65 (Ab-505)	1103	781	798	638	79	90	90	104	123	118	5.642
4	5	2	Catenin beta (Phospho-Ser37)	173	514	621	387	62	92	92	102	92	90	5.641
6	7	2	BRCA1 (Phospho-Ser1423)	327	2185	2776	2396	86	103	103	136	468	344	5.641
5	18	8	Catalase (Ab-385)	452	683	805	503	62	80	80	89	127	142	5.638
6	12	9	PLCG1 (Ab-771)	465	294	419	375	89	102	102	109	55	50	5.636
14	12	5	Caspase 9 (Phospho-Tyr153)	1073	788	913	1017	111	99	99	113	142	125	5.634
13	2	3	HSP27 (Ab-15)	1025	444	515	388	75	78	78	87	76	87	5.632
7	3	5	VEGFR2 (Phospho-Tyr1059)	551	285	475	518	109	91	91	98	67	68	5.627
12	1	4	SHP-2 (Ab-542)	872	467	526	322	61	77	77	83	79	95	5.608
5	9	3	BAD (Ab-155)	348	456	488	245	50	82	82	90	71	78	5.606
16	12	4	ACC1 (Phospho-Ser79)	1225	349	419	315	75	105	105	111	55	49	5.6
14	3	7	NFAT4 (Ab-165)	1102	460	586	394	67	92	92	99	87	87	5.598
1	5	1	GSK3 beta (Phospho-Ser9)	2	677	819	574	70	77	77	86	131	152	5.595
6	19	7	STAT5B (Ab-731)	434	609	654	435	66	96	96	106	98	92	5.592
2	1	6	FAK (Phospho-Ser910)	93	816	1411	1429	101	94	94	120	231	192	5.589
14	17	8	CaMK2-beta/gamma/delta (Ab-287)	1135	439	610	497	81	98	98	107	90	84	5.589
10	4	9	RAD52 (Ab-104)	799	23816	28040	19373	69	81	81	661	4921	744	5.564
3	11	6	TAK1 (Phospho-Thr184)	255	540	560	279	49	84	84	93	84	90	5.56
6	14	8	Caspase 9 (Ab-153)	448	791	943	735	77	99	99	115	149	129	5.557
14	6	7	p53 (Ab-20)	1105	1168	1176	625	53	91	91	109	192	176	5.557
8	18	2	CREB (Phospho-Ser129)	509	531	615	346	56	97	97	104	92	88	5.554
5	5	9	MKP-1/2 (Ab-296)	458	1035	1128	723	64	95	95	106	185	174	5.524
16	17	6	KIT (Phospho-Tyr703)	1268	430	533	421	78	113	113	119	75	63	5.52
15	5	5	CDK7 (Phospho-Thr170)	1237	725	840	580	69	91	91	106	133	125	5.519
8	2	4	Dok-2 (Ab-299)	531	517	583	304	52	87	87	92	89	96	5.517
13	12	8	Rb (Ab-608)	1130	518	616	424	68	91	91	98	94	95	5.511
9	1	8	FAS (Ab-291)	777	361	410	233	56	75	75	80	60	75	5.5
3	17	1	ATF2 (Phospho-Ser112/94)	166	657	997	2017	202	83	83	90	165	183	5.497
10	8	8	HER3/ErbB3 (Ab-1289)	784	343	478	379	79	81	81	88	71	80	5.493
1	10	4	Stathmin 1(Ab-37)	64	372	582	713	122	80	80	88	90	102	5.489
2	3	7	PTPRA (Phospho-Tyr798)	114	616	793	658	82	104	104	113	124	109	5.484
13	15	8	AKT1/2/3 (Ab-315)	1133	435	528	358	67	103	103	112	76	67	5.474
4	2	5	EGFR (Phospho-Tyr1016)	227	728	808	472	58	91	91	102	129	126	5.473
8	8	8	Cyclin D1 (Ab-90)	613	468	609	408	66	90	90	100	93	93	5.473
13	10	9	BCR (Ab-360)	1147	319	524	719	137	90	90	98	78	79	5.462
2	11	3	JunD (Ab-255)	46	722	831	437	52	101	101	111	132	118	5.455
4	18	4	Synuclein alpha (Ab-125)	224	487	596	458	76	99	99	106	90	84	5.444
2	6	7	ALK (Phospho-Tyr1507)	117	798	900	588	65	97	97	122	143	117	5.441
12	7	7	CDK1/CDC2 (Ab-14)	935	466	524	359	68	81	81	89	80	89	5.438
3	13	3	STAT5A (Ab-780)	200	504	566	345	60	85	85	93	87	93	5.437
15	11	5	Cytokeratin 18 (Phospho-Ser52)	1243	631	707	485	68	86	86	99	112	113	5.429
2	14	2	MEK1 (Phospho-Ser217)	30	776	868	493	56	98	98	104	141	135	5.418
7	2	8	CD4 (Ab-433)	607	540	644	477	74	89	89	98	101	103	5.406
6	18	6	MSK1 (Phospho-Ser212)	414	392	462	307	66	119	119	127	62	48	5.403
4	8	3	STAT1 (Ab-701)	195	541	572	269	47	94	94	102	87	85	5.402
5	1	8	PKC pan activation site	435	389	462	392	84	85	85	95	68	71	5.397
6	14	9	LYN (Ab-507)	467	365	446	300	67	100	100	106	63	59	5.397
2	2	4	Pyk2 (Ab-402)	56	775	865	440	50	95	95	105	141	134	5.39
16	9	9	claudin 3 (Ab-219)	1317	630	705	417	59	106	106	113	110	97	5.382
3	12	7	CDK5 (Phospho-Tyr15)	275	1611	2807	3394	120	87	87	113	501	443	5.377
11	13	6	p130Cas (Phospho-Tyr165)	922	677	718	442	61	74	74	89	117	131	5.376
9	5	4	Amyloid beta A4 (Ab-743/668)	705	569	638	349	54	78	78	90	102	113	5.373
8	13	5	c-Raf (Phospho-Ser296)	561	766	896	878	97	88	88	96	149	155	5.369
13	9	9	PLD1 (Ab-561)	1146	727	756	434	57	91	91	101	122	120	5.369
15	12	7	VEGFR2 (Ab-1059)	1282	471	441	234	53	88	88	92	65	70	5.369
5	11	9	p130Cas (Ab-410)	464	684	746	437	58	78	78	86	123	143	5.366
12	17	3	BRCA1 (Ab-1524)	869	548	624	367	58	81	81	93	99	106	5.364
13	11	5	CaMK4 (Phospho-Thr196/200)	1072	320	343	145	42	103	103	107	44	41	5.364
14	9	9	PLD1 (Ab-561)	1146	731	785	374	47	97	97	110	126	114	5.357
8	18	8	ERK3 (Ab-189)	623	738	912	535	58	90	90	110	150	136	5.347
2	16	5	BCL-2 (Phospho-Ser87)	89	423	490	348	71	111	111	116	70	60	5.343
11	14	9	Survivin (Ab-117)	980	317	393	319	81	73	73	78	59	75	5.339
9	16	4	Myc (Ab-62)	716	543	559	285	50	84	84	95	87	91	5.333
9	13	3	ICAM-1 (Ab-512)	694	476	521	247	47	78	78	85	82	96	5.317
9	17	2	Gab1 (Phospho-Tyr627)	679	455	560	414	73	90	90	98	87	88	5.31
9	7	3	Tau (Ab-262)	688	460	591	423	71	85	85	92	94	102	5.309
14	3	4	KSR (Phospho-Ser392)	1045	560	626	498	79	85	85	96	100	104	5.3
11	1	1	p53 (Phospho-Thr18)	815	573	599	373	62	67	67	75	99	132	5.293
5	3	4	NFkB-p65 (Ab-311)	361	345	454	319	70	77	77	84	70	83	5.286
10	11	9	MAP3K7/TAK1 (Ab-439)	806	529	627	429	68	88	88	94	101	107	5.277
9	10	1	VEGFR2 (Phospho-Tyr1214)	653	755	842	529	62	86	86	93	142	152	5.275
12	19	7	LCK (Ab-192)	947	535	543	341	62	73	73	79	88	111	5.273
13	11	4	NFkB-p105 (Phospho-Ser927)	1053	852	1517	2266	149	101	101	120	265	220	5.272
15	11	2	PTEN (Ab-380)	1186	464	561	419	74	88	88	95	89	93	5.236
15	12	8	LAT (Ab-161)	1301	393	451	341	75	89	89	95	68	71	5.235
13	11	8	p53 (Ab-378)	1129	277	347	268	77	91	91	96	48	50	5.229
13	13	8	SRF (Ab-77)	1131	471	573	445	77	98	98	103	90	87	5.222
3	17	5	p53 (Phospho-Ser20)	242	462	552	357	64	90	90	98	87	88	5.218
12	2	7	IKK-GAMMA (Ab-31)	930	784	848	507	59	79	79	87	146	167	5.212
10	6	1	EGFR (Phospho-Tyr1092)	649	533	568	295	51	89	89	99	90	90	5.211
2	1	4	FAK (Ab-397)	55	622	794	650	81	87	87	96	134	139	5.209
5	19	1	AKT (Phospho-Ser473)	320	619	714	393	55	73	73	79	122	154	5.205
9	15	4	MEF2A (Ab-408)	715	439	452	253	55	80	80	88	70	79	5.2
15	2	8	P70S6K (Ab-427)	1291	502	583	568	97	82	82	89	95	106	5.2
9	11	2	Synuclein alpha (Phospho-Tyr133)	673	664	761	413	54	87	87	98	128	130	5.18
6	13	7	CASP8 (Ab-347)	428	526	589	306	51	106	106	123	90	73	5.178
8	13	2	Histone H2A.X (Phospho-Ser139)	504	573	625	345	55	97	97	113	99	87	5.172
14	18	5	CD227/mucin 1 (Phospho-Tyr1243)	1079	510	551	334	60	92	92	101	87	86	5.172
15	16	5	DNA-PK (Phospho-Thr2638)	1248	489	567	368	64	91	91	97	91	93	5.165
10	15	8	Smad2/3 (Ab-8)	791	706	799	559	69	92	92	107	134	125	5.164
11	9	7	EGFR (Ab-1016)	937	567	594	399	67	72	72	83	99	119	5.162
14	5	7	p300 (Ab-89)	1104	597	685	505	73	91	91	107	112	104	5.161
6	1	6	VAV2 (Phospho-Tyr142)	397	1011	1066	632	59	105	105	117	184	157	5.158
7	3	7	Shc (Ab-427)	589	853	933	378	40	117	117	144	153	106	5.157
11	2	6	MYPT1 (Phospho-Thr853)	911	320	348	216	62	74	74	80	52	65	5.154
9	18	7	IKK-a/b (Ab-180/181)	775	477	551	362	65	88	88	108	86	79	5.151
16	8	7	Tuberin/TSC2 (Ab-1462)	1278	532	543	342	62	93	93	100	86	86	5.151
13	16	4	CASP8 (Phospho-Ser347)	1058	630	680	414	60	83	83	93	114	122	5.149
16	11	7	VEGFR1 (Ab-1333)	1281	438	436	239	54	87	87	91	67	73	5.149
6	15	4	Cortactin (Ab-466)	373	777	844	394	46	102	102	113	142	125	5.148
15	5	3	VASP (Ab-238)	1199	478	506	333	65	96	96	110	77	70	5.143
5	7	9	SREBP-1 (Ab-439)	460	648	1190	1136	95	94	94	112	210	187	5.133
9	14	5	PKC delta (Phospho-Thr505)	733	534	568	335	58	85	85	96	92	95	5.13
3	11	5	LAT (Phospho-Tyr191)	236	605	797	648	81	82	82	95	137	144	5.124
7	8	4	P70S6K (Ab-424)	537	578	657	350	53	86	86	99	109	110	5.119
13	18	3	VAV1 (Ab-174)	1041	547	583	283	48	84	84	92	96	104	5.115
15	13	1	Zap-70 (Phospho-Tyr319)	1169	318	367	246	67	84	84	91	54	59	5.111
2	15	4	IRS-1 (Ab-636)	69	712	762	424	55	102	102	113	127	112	5.11
4	4	5	FOXO1/3/4-PAN (Phospho-Thr24/32)	229	882	892	443	49	92	92	104	155	149	5.084
14	4	3	Chk1 (Ab-345)	1027	702	784	428	54	87	87	98	135	137	5.081
4	9	5	IRS-1 (Phospho-Ser323)	234	303	378	254	67	112	112	119	51	42	5.078
9	18	5	PLC beta3 (Phospho-Ser537)	737	442	492	289	58	83	83	91	79	86	5.076
10	2	8	FosB (Ab-27)	778	490	499	307	61	80	80	88	81	92	5.074
14	11	3	c-Abl (Ab-412)	1034	817	813	334	41	94	94	109	139	127	5.065
12	4	9	AurB (Ab-12)	970	402	481	388	80	79	79	86	78	90	5.064
5	10	4	Synapsin (Ab-9)	368	490	537	295	54	79	79	87	89	102	5.056
4	1	8	PLC beta3 (Ab-537)	283	595	679	312	45	83	83	94	116	123	5.043
11	4	8	GTPase activating protein (Ab-387)	951	255	418	403	96	71	71	81	67	82	5.03
14	9	6	CK1-A (Phospho-Thr321)	1089	997	1197	882	73	91	91	101	218	215	5.028
6	7	5	PAK1 (Phospho-Thr212)	384	1594	1869	1908	102	108	108	140	344	245	5.026
9	17	6	FGFR1 (Phospho-Tyr654)	755	935	1149	866	75	86	86	109	207	189	5.024
12	2	4	SHP-2 (Ab-580)	873	443	469	291	62	77	77	83	77	92	5.013
1	6	2	HSP27 (Phospho-Ser15)	22	547	600	348	58	87	87	94	101	107	5.01
2	5	1	GSK3 beta (Phospho-Ser9)	2	410	497	459	92	104	104	112	77	68	5
9	16	8	Smad3 (Ab-179)	792	594	683	446	65	85	85	108	115	106	5
4	10	8	BCL-2 (Ab-69)	292	555	584	404	69	99	99	111	95	85	4.979
6	19	3	EGFR (Ab-1092)	358	500	564	374	66	92	92	101	93	92	4.978
4	2	8	Ras-GRF1 (Ab-916)	284	597	670	361	53	83	83	94	116	123	4.966
16	10	9	claudin 7 (Ab-210)	1318	442	438	262	59	91	91	96	69	71	4.957
16	13	3	MSK1 (Ab-376)	1207	564	700	515	73	95	95	106	120	113	4.95
3	5	4	SP1 (Ab-739)	211	452	480	178	37	81	81	90	79	87	4.937
2	19	6	Calsenilin/KCNIP3 (Phospho-Ser63)	111	1099	1261	953	75	96	96	126	230	182	4.935
13	14	1	CDC25A (Phospho-Ser75)	999	428	455	255	56	75	75	80	76	95	4.934
12	4	5	ACTIN Pan(a/b/g)(Phospho-Tyr55/53)	894	518	580	427	73	79	79	87	100	114	4.93
8	17	4	MEK1 (Ab-291)	546	820	1007	608	60	85	85	100	184	184	4.929
10	19	3	Caveolin-1 (Ab-14)	700	502	559	367	65	80	80	86	96	111	4.927
11	14	1	Tau (Phospho-Ser404)	828	388	395	229	57	70	70	75	65	86	4.923
15	6	3	Zap-70 (Ab-319)	1200	514	544	314	57	99	99	111	88	79	4.92
14	2	2	PKC zeta (Phospho-Thr410)	1006	645	673	423	62	82	82	88	119	135	4.916
7	15	9	TLK1 (Ab-764)	639	1946	3629	4817	132	87	87	142	710	500	4.911
12	8	7	CREB (Ab-121)	936	419	490	366	74	79	79	88	82	93	4.902
2	10	1	GSK3 alpha (Phospho-Ser21)	7	481	589	409	69	108	108	114	97	85	4.897
14	9	8	p53 (Ab-387)	1127	665	679	356	52	98	98	111	116	104	4.897
14	5	3	ATM (Ab-1981)	1028	641	742	680	91	86	86	96	132	137	4.894
3	4	5	FOXO1/3/4-PAN (Phospho-Thr24/32)	229	767	818	443	54	83	83	94	148	157	4.892
3	4	4	c-Kit (Ab-721)	210	621	716	384	53	81	81	91	128	140	4.883
5	9	5	PAK1/2/3 (Phospho-Ser141)	386	678	714	487	68	80	80	90	128	142	4.875
7	14	3	p53 (Ab-33)	524	517	547	266	48	81	81	89	94	105	4.872
6	15	7	Cyclin B1 (Ab-126)	430	915	1060	699	65	104	104	130	191	146	4.869
11	14	8	eNOS (Ab-1179)	961	651	658	467	70	74	74	90	117	130	4.855
4	12	5	LCK (Phospho-Tyr504)	237	370	449	312	69	112	112	119	68	57	4.853
5	9	1	STAT1 (Phospho-Tyr701)	310	324	466	709	152	77	77	83	79	95	4.848
14	16	2	BTK (Phospho-Tyr223)	1020	375	470	331	70	86	86	92	78	84	4.846
6	17	4	DAB1 (Ab-220)	375	594	874	789	90	102	102	109	158	144	4.842
15	12	9	GAPDH	G	548	533	297	55	83	83	88	92	104	4.837
4	6	1	c-Jun (Phospho-Thr93)	155	722	717	389	54	90	90	104	127	122	4.827
9	14	4	Keratin 8 (Ab-73)	714	405	444	242	54	81	81	87	74	85	4.824
9	17	4	Opioid Receptor (Ab-375)	717	356	445	320	71	83	83	93	73	78	4.822
13	2	8	Catenin beta (CTNNB)(Ab-489)	1120	278	329	322	97	107	107	112	45	40	4.822
2	11	4	PDGF R beta (Ab-751)	65	854	938	546	58	101	101	110	172	156	4.814
8	14	4	Gab1 (Ab-627)	543	638	714	390	54	87	87	93	129	138	4.814
3	9	7	ITGB4 (Phospho-Tyr1510)	272	1093	1228	815	66	98	98	155	223	143	4.812
13	1	1	Androgen Receptor (Phospho-Ser650)	986	633	701	455	64	69	69	81	129	159	4.806
12	15	5	PKC alpha (Phospho-Tyr657)	905	285	336	259	77	87	87	91	51	56	4.804
13	5	1	c-Abl (Phospho-Tyr412)	990	422	462	281	60	75	75	83	79	95	4.797
13	19	7	PP2A-a (Ab-307)	1118	621	657	398	60	89	89	96	117	121	4.795
4	2	7	VEGFR2 (Phospho-Tyr1054)	265	752	824	530	64	91	91	105	150	142	4.793
12	2	3	Chk1 (Ab-317)	854	487	536	334	62	79	79	87	94	108	4.777
10	8	7	Chk2 (Ab-387)	765	977	1119	853	76	84	84	105	213	202	4.761
6	16	2	NFkB-p105/p50 (Phospho-Ser932)	336	699	776	354	45	100	100	115	139	120	4.755
16	14	4	AKT1 (Phospho-Ser124)	1227	915	1205	1057	87	100	100	121	228	188	4.754
2	16	8	PKC delta (Ab-505)	146	743	896	573	63	101	101	112	165	147	4.752
5	13	8	CaMK4 (Ab-196/200)	447	424	473	289	61	85	85	93	80	86	4.75
9	17	3	Rb (Ab-780)	698	603	864	1734	200	86	86	104	160	153	4.75
12	16	6	EPHA2/3/4 (Phospho-Tyr588/596)	925	512	562	348	61	84	84	92	99	107	4.747
11	11	6	Mst1/Mst2 (Phospho-Thr183)	920	369	408	286	70	73	73	81	69	85	4.739
1	3	2	HDAC4 (Phospho-Ser632)	19	603	679	450	66	76	76	87	125	143	4.736
5	16	5	SYK (Phospho-Tyr323)	393	531	619	481	77	89	89	98	110	112	4.736
16	14	5	c-Raf (Phospho-Ser43)	1246	586	816	1815	222	99	99	115	148	128	4.736
11	9	1	Tau (Phospho-Thr181)	823	339	401	384	95	71	71	79	68	86	4.735
6	19	8	Catenin beta (Ab-654)	453	537	616	393	63	88	88	100	109	109	4.734
10	18	7	IKK-a/b (Ab-180/181)	775	577	668	540	80	87	87	105	119	113	4.731
13	15	3	AFX/FOXO4 (Ab-197)	1038	661	749	442	59	82	82	97	138	142	4.725
16	19	4	DAXX (Phospho-Ser668)	1232	875	941	603	64	83	83	100	178	178	4.725
14	8	8	NFkB-p65 (Ab-281)	1126	508	549	374	68	98	98	105	94	89	4.723
15	8	2	Raf1 (Ab-259)	1183	689	747	474	63	88	88	100	137	137	4.723
16	11	8	Src (Ab-75)	1300	442	427	227	53	87	87	92	71	77	4.718
13	8	9	Pim-1 (Ab-309)	1145	601	827	837	101	88	88	101	154	152	4.714
5	7	8	Rb-like-2 (RBL2)(Ab-952)	441	372	385	239	62	83	83	93	62	66	4.71
6	6	6	p53 (Phospho-Ser378)	402	829	923	548	59	119	119	151	164	108	4.707
16	6	5	Chk1 (Phospho-Ser286)	1238	300	349	231	66	104	104	109	51	46	4.706
16	3	6	AurB (Phospho-Tyr12)	1254	530	514	337	65	86	86	91	90	98	4.7
6	14	7	CDC25B (Ab-323)	429	536	688	695	101	105	105	129	119	92	4.697
10	4	5	MEK1 (Phospho-Ser298)	723	782	836	741	88	84	84	104	156	150	4.692
15	4	2	GSK3 beta (Ab-9)	1179	413	433	311	71	99	99	105	70	66	4.686
16	4	5	CDC25B (Phospho-Ser353)	1236	478	512	316	61	87	87	91	90	98	4.678
11	18	6	Ephrin-B1 (Phospho-Tyr317)	927	545	577	396	68	80	80	92	104	113	4.663
4	13	4	SAPK/JNK (Ab-183)	219	633	691	381	55	100	100	109	125	114	4.656
6	4	6	Ezrin (Phospho-Tyr478)	400	470	548	335	61	101	101	115	93	80	4.656
13	3	1	FAK (Phospho-Tyr925)	988	395	492	367	74	78	78	87	87	100	4.655
16	8	8	PKC beta/PKCB (Ab-661)	1297	471	529	417	78	96	96	101	92	91	4.652
11	8	3	JAK2 (Ab-221)	860	411	420	273	65	69	69	76	74	97	4.649
1	1	2	SEK1/MKK4 (Phospho-Ser80)	17	1340	1734	1537	88	75	75	98	352	359	4.648
3	3	3	MEF2A (Ab-312)	190	524	626	352	56	78	78	88	116	131	4.638
3	13	4	SAPK/JNK (Ab-183)	219	505	555	291	52	85	85	96	99	103	4.636
1	19	7	HCK (Phospho-Tyr410)	130	412	543	410	75	92	92	99	96	96	4.625
6	8	7	MKK6 (Ab-207)	423	848	948	615	64	94	94	111	181	163	4.624
7	18	5	IRS-1 (Phospho-Ser794)	566	275	347	209	60	96	96	102	53	51	4.623
5	15	1	STAT6 (Phospho-Tyr641)	316	521	585	444	75	78	78	91	107	117	4.617
11	15	1	FKHR (Phospho-Ser256)	829	263	295	191	64	71	71	78	47	60	4.617
7	8	5	AKT1 (Phospho-Ser246)	556	380	567	630	111	84	84	97	102	105	4.608
4	4	2	Catenin beta (Phospho-Ser33)	172	501	619	433	69	92	92	103	112	108	4.607
14	8	7	P70S6K (Ab-229)	1107	525	580	350	60	93	93	101	104	102	4.606
8	14	2	P70S6K (Phospho-Ser411)	505	540	726	695	95	99	99	119	132	110	4.598
14	9	7	P70S6K (Ab-371)	1108	652	720	506	70	93	93	113	132	116	4.598
16	16	5	DNA-PK (Phospho-Thr2638)	1248	558	720	540	75	98	98	114	132	115	4.591
11	19	9	KIT (Ab-936)	985	404	1050	4733	450	76	76	96	208	216	4.587
7	7	4	Ret (Ab-905)	536	443	485	219	45	82	82	91	86	94	4.581
11	10	7	FAK (Ab-407)	938	406	527	396	75	72	72	83	97	116	4.577
6	11	7	P70S6K (Ab-421)	426	288	488	1026	210	94	94	104	84	80	4.571
14	9	4	CaMK2 (Phospho-Thr305)	1051	811	923	618	66	96	96	137	172	125	4.57
5	5	2	c-Kit (Phospho-Tyr721)	325	1272	1404	870	61	84	84	98	286	291	4.566
8	3	6	PAK2 (Phospho-Ser192)	570	321	372	221	59	112	112	121	55	45	4.564
16	2	3	Src (Ab-529)	1196	402	432	232	53	90	90	99	73	73	4.562
2	2	3	NFkB-p105/p50 (Ab-907)	37	621	717	452	63	90	90	97	136	140	4.559
15	3	5	CDC25A (Phospho-Ser124)	1235	467	482	297	61	87	87	91	86	94	4.547
2	6	6	HER3/ErbB3 (Phospho-Tyr1222)	98	584	641	462	72	95	95	105	118	112	4.542
4	4	6	GTPase activating protein (Phospho-Ser387)	248	745	800	616	77	90	90	105	153	145	4.542
4	9	4	p44/42 MAP Kinase (Ab-202)	215	700	778	420	53	104	104	116	146	125	4.534
14	2	3	HSP27 (Ab-15)	1025	547	637	389	61	87	87	98	119	121	4.529
9	10	2	P70S6K (Phospho-Ser424)	672	632	683	347	50	88	88	99	129	130	4.527
5	14	6	MAP3K1/MEKK1 (Phospho-Thr1381)	410	628	763	545	71	89	89	98	147	150	4.524
10	1	9	Epo-R (Ab-368)	796	453	520	335	64	79	79	86	96	111	4.521
3	6	1	c-Jun (Phospho-Thr93)	155	721	800	406	50	79	79	86	158	183	4.519
14	7	6	PIP5K (Phospho-Ser307)	1087	576	646	390	60	91	91	104	120	115	4.517
7	7	5	AKT1 (Phospho-Tyr474)	555	840	995	756	75	83	83	97	199	205	4.513
7	15	7	Pyk2 (Ab-580)	601	495	1022	1986	194	86	86	107	203	189	4.507
9	12	5	PEA-15 (Phospho-Ser104)	731	386	439	257	58	85	85	92	77	83	4.506
11	11	5	Chk2 (Phospho-Thr383)	901	525	667	539	80	73	73	86	129	150	4.504
15	5	4	SRF (Phospho-Ser99)	1218	441	434	255	58	93	93	106	73	68	4.493
3	14	7	AXL (Phospho-Tyr691)	277	881	966	630	65	96	96	108	191	176	4.492
14	15	7	PAK1/2/3 (Ab-423/402/421)	1114	1152	1262	745	59	161	161	230	230	100	4.487
8	1	5	Tyrosine Hydroxylase(TH)(Phospho-Ser8)	549	481	626	614	98	98	98	115	114	99	4.482
9	2	1	HER2 (Phospho-Tyr877)	645	302	346	273	78	88	88	95	56	58	4.482
2	15	2	p21Cip1 (Phospho-Thr145)	31	619	696	407	58	101	101	118	129	109	4.481
15	12	1	VASP (Phospho-Ser238)	1168	592	708	440	62	82	82	91	138	151	4.471
8	11	8	Cytokeratin 8 (Ab-431)	616	300	378	553	146	93	93	101	62	61	4.468
6	19	2	RelB (Phospho-Ser552)	339	531	643	465	72	96	96	107	120	112	4.467
8	19	3	Tau (Ab-396)	529	594	847	734	86	83	83	92	169	183	4.467
14	12	7	P90RSK (Ab-380)	1111	547	624	435	69	103	103	111	115	103	4.461
14	8	3	p27Kip1 (Ab-10)	1031	495	542	449	82	95	95	105	98	93	4.459
10	17	5	PKD1/PKCmu (Phospho-Ser910)	736	375	450	323	71	97	97	107	77	71	4.455
10	17	3	Rb (Ab-780)	698	693	814	491	60	99	99	115	157	136	4.452
3	7	4	eNOS (Ab-495)	213	437	457	173	37	81	81	92	82	89	4.451
1	9	5	IKK-a/b (Phospho-Ser180/181)	82	394	464	284	61	86	86	95	83	87	4.446
2	4	5	Fos (Phospho-Ser362)	77	415	617	593	96	105	105	128	110	85	4.445
9	5	3	Tau (Ab-214)	686	696	810	508	62	86	86	99	160	161	4.444
13	18	8	LKB1 (Ab-334)	1136	515	672	542	80	96	96	108	127	117	4.441
1	8	3	c-Jun (Ab-243)	43	816	933	564	60	85	85	99	188	189	4.436
3	4	2	Catenin beta (Phospho-Ser33)	172	446	598	1417	236	84	84	93	114	122	4.43
15	15	1	MEK1 (Phospho-Ser221)	1171	625	789	654	82	88	88	98	156	159	4.429
10	9	6	PLCG2 (Phospho-Tyr753)	747	768	830	665	80	86	86	113	162	143	4.426
5	12	6	B-RAF (Phospho-Ser446)	408	342	475	427	89	91	91	99	85	85	4.424
6	18	2	P38 MAPK (Phospho-Tyr182)	338	634	736	486	66	115	115	128	138	107	4.406
11	13	1	Tau (Phospho-Ser262)	827	473	519	330	63	71	71	83	99	119	4.404
3	18	1	Myc (Phospho-Thr58)	167	555	638	365	57	88	88	93	124	133	4.395
6	15	1	STAT6 (Phospho-Tyr641)	316	546	581	279	48	95	95	102	109	106	4.394
5	17	4	DAB1 (Ab-220)	375	477	712	787	110	85	85	97	140	144	4.393
10	12	2	Synuclein alpha (Phospho-Tyr136)	674	614	685	332	48	92	92	101	133	131	4.391
8	11	2	Merlin (Phospho-Ser518)	502	535	660	372	56	96	96	107	126	117	4.389
10	18	5	PLC beta3 (Phospho-Ser537)	737	442	522	515	98	86	86	97	97	100	4.381
8	8	1	PTEN (Phospho-Ser370)	480	476	524	281	53	88	88	95	98	103	4.378
16	6	7	Trk A (Ab-496)	1276	452	489	266	54	90	90	95	90	94	4.378
7	3	6	PAK2 (Phospho-Ser192)	570	327	378	232	61	112	112	120	59	49	4.373
11	19	1	Androgen Receptor (Phospho-Ser213)	833	505	528	258	48	71	71	77	104	135	4.337
7	19	9	Ephrin-B1 (Ab-Tyr317)	643	630	753	451	59	137	137	172	134	77	4.336
16	6	2	Elk-1 (Ab-383)	1181	457	530	297	56	101	101	110	97	88	4.33
12	7	6	TIE2 (Phospho-Tyr1108)	916	263	391	1695	433	87	87	97	68	70	4.324
4	7	8	A-RAF (Ab-301/302)	289	454	540	441	81	95	95	108	100	92	4.32
2	19	4	Stathmin 1(Ab-15)	73	795	918	539	58	99	99	115	186	161	4.317
2	16	7	CSFR (Phospho-Tyr561)	127	1627	1838	1110	60	124	124	150	391	260	4.317
1	15	1	NFkB-p65 (Phospho-Thr435)	12	748	801	380	47	78	78	85	166	195	4.313
9	11	5	PAK2 (Phospho-Ser20)	730	377	405	213	52	80	80	86	74	86	4.311
13	15	1	cofilin (Phospho-Ser3)	1000	392	458	325	70	77	77	83	87	104	4.31
8	9	9	XIAP (Ab-87)	633	325	373	210	56	94	94	102	63	61	4.302
5	17	6	MKK7/MAP2K7 (Phospho-Thr275)	413	378	464	334	71	100	100	107	83	77	4.301
5	9	8	BAD (Ab-91/128)	443	333	453	594	131	81	81	92	84	91	4.298
6	13	9	PLCG1 (Ab-783)	466	559	642	387	60	102	102	109	124	113	4.298
4	14	4	SAPK/JNK (Ab-185)	220	549	683	519	75	101	101	116	132	113	4.295
5	15	5	RyR2 (Phospho-Ser2808)	392	670	657	372	56	84	84	90	132	146	4.295
9	2	7	4E-BP1 (Ab-70)	759	635	671	330	49	88	88	100	133	133	4.293
8	15	5	Cyclin E1 (Phospho-Thr77)	563	973	1292	1040	80	101	101	125	272	217	4.29
10	12	3	Androgen Receptor (Ab-650)	693	503	584	338	57	89	89	95	114	120	4.289
13	17	2	COT (Phospho-Thr290)	1021	575	643	412	64	82	82	90	129	143	4.287
3	6	5	FOXO1A/3A (Phospho-Ser322/325)	231	878	891	412	46	88	88	116	181	156	4.282
9	9	6	PLCG2 (Phospho-Tyr753)	747	444	638	625	97	79	79	90	128	142	4.281
15	18	8	BRCA1 (Ab-1457)	1307	435	511	362	70	92	92	100	96	96	4.281
13	9	7	P70S6K (Ab-371)	1108	467	514	345	67	90	90	99	97	97	4.278
1	15	4	IRS-1 (Ab-636)	69	523	575	326	56	84	84	93	113	121	4.265
16	18	4	Cyclin D3 (Phospho-Thr283)	1231	1045	1123	774	68	91	91	109	238	218	4.261
5	19	8	Catenin beta (Ab-654)	453	459	517	342	66	80	80	87	101	116	4.257
5	14	7	CDC25B (Ab-323)	429	278	444	377	84	85	85	95	82	86	4.256
1	4	5	Fos (Phospho-Ser362)	77	418	500	319	63	92	92	100	94	94	4.255
3	18	7	ICK (Phospho-Tyr159)	281	316	486	472	97	93	93	108	89	82	4.247
8	19	2	DAB1 (Phospho-Tyr220)	510	463	623	432	69	88	88	105	122	116	4.246
13	13	5	Caspase 9 (Phospho-Ser144)	1074	955	1005	728	72	90	90	118	209	177	4.244
5	11	5	PKA CAT (Phospho-Thr197)	388	344	420	296	70	82	82	90	78	86	4.231
12	6	6	PPAR-r (Phospho-Ser112)	915	400	415	252	60	87	87	98	75	76	4.227
13	16	2	BTK (Phospho-Tyr223)	1020	533	573	345	60	80	80	87	115	132	4.226
2	14	8	PAK4/PAK5/PAK6 (Ab-474)	144	399	467	328	70	109	109	117	83	70	4.217
11	7	6	TIE2 (Phospho-Tyr1108)	916	580	568	392	69	68	68	83	115	138	4.217
14	1	7	MDM2 (Ab-166)	1100	2139	2491	1778	71	102	102	120	563	469	4.211
4	5	1	c-Jun (Phospho-Thr91)	154	579	668	368	55	91	91	100	135	135	4.207
14	17	4	CASP9 (Phospho-Thr125)	1059	823	1128	1153	102	90	90	117	241	205	4.195
15	18	3	MEK1 (Ab-217)	1212	548	581	332	57	92	92	104	114	109	4.184
1	13	7	Breast tumor kinase (Phospho-Tyr447)	124	574	734	535	72	91	91	115	148	128	4.182
15	18	7	AKT1 (Ab-72)	1288	521	516	307	59	89	89	98	100	102	4.18
16	3	5	CDC25A (Phospho-Ser124)	1235	430	472	333	70	83	83	88	92	104	4.174
14	6	4	STAT5B (Phospho-Ser731)	1048	388	444	302	68	87	87	102	82	80	4.171
7	4	7	Smad1 (Ab-465)	590	527	724	692	95	90	90	109	148	135	4.155
13	19	1	IRS-1 (Phospho-Ser312)	1004	427	491	301	61	82	82	88	97	110	4.155
7	6	5	Zap-70 (Phospho-Tyr315)	554	448	471	253	53	82	82	93	91	97	4.154
16	12	1	VASP (Phospho-Ser238)	1168	782	823	436	52	88	88	96	175	182	4.154
8	13	9	p130Cas (Ab-165)	637	574	609	359	58	95	95	107	121	113	4.149
9	4	4	AMPK1 (Ab-174)	704	364	512	457	89	83	83	93	101	108	4.149
15	17	5	EGFR (Phospho-Tyr1069)	1249	452	515	291	56	101	101	109	98	89	4.143
2	6	4	mTOR (Ab-2448)	60	536	598	424	70	95	95	106	119	112	4.134
15	11	7	VEGFR1 (Ab-1333)	1281	361	371	234	63	85	85	90	68	75	4.132
14	12	8	Rb (Ab-608)	1130	702	786	537	68	96	96	121	161	133	4.13
12	12	1	Tau (Phospho-Thr231)	826	450	500	395	79	78	78	83	101	121	4.129
3	14	3	STAT6 (Ab-641)	201	450	506	529	104	83	83	90	101	112	4.119
1	5	6	HDAC6 (Phospho-Ser22)	97	729	946	680	71	85	85	94	207	220	4.116
3	15	7	FER (Phospho-Tyr402)	278	814	970	657	67	94	94	114	208	182	4.115
5	5	5	P90RSK (Phospho-Ser380)	382	587	607	372	61	90	90	101	123	121	4.114
10	10	9	MAP3K7/TAK1 (Ab-187)	805	458	513	375	73	81	81	90	103	114	4.107
11	19	8	VAV2 (Ab-142)	966	617	800	595	74	77	77	95	172	181	4.099
7	9	9	XIAP (Ab-87)	633	314	356	190	53	89	89	98	63	64	4.095
8	2	8	CD4 (Ab-433)	607	521	601	322	53	87	87	94	124	131	4.089
8	9	8	Cyclin E2 (Ab-392)	614	271	480	850	177	91	91	100	93	93	4.086
11	14	3	ASK1 (Ab-966)	866	420	423	228	53	74	74	84	83	98	4.084
9	18	1	p53 (Phospho-Ser9)	661	629	719	393	54	92	92	107	150	140	4.08
8	18	1	Estrogen Receptor-alpha (Phospho-Ser118)	490	571	652	396	60	108	108	116	132	113	4.061
12	14	7	IKK-beta (Ab-199)	942	750	752	419	55	80	80	95	162	170	4.056
14	7	4	SYK (Phospho-Tyr348)	1049	281	323	187	57	97	97	104	54	51	4.056
15	13	4	AKT1 (Phospho-Thr450)	1226	496	606	462	76	90	90	99	125	126	4.056
7	17	9	EPHA2/3/4 (Ab-588/596)	641	561	659	550	83	88	88	100	138	138	4.051
9	13	6	ATPase (Phospho-Ser16)	751	609	1004	1219	121	85	85	120	219	182	4.037
8	11	6	Fos (Phospho-Thr232)	578	684	964	1045	108	95	95	118	210	177	4.029
9	14	3	Paxillin (Ab-118)	695	408	421	211	50	80	80	87	83	95	4.024
3	19	4	Tau (Ab-212)	225	972	1076	528	49	83	83	99	243	245	4.021
5	18	7	PLC beta (Ab-1105)	433	420	480	282	58	87	87	94	96	102	4.021
12	1	3	Chk1 (Ab-280)	853	450	470	244	51	76	76	84	96	114	4.021
7	2	3	FAK (Ab-861)	512	637	648	326	50	86	86	94	138	146	4.014
7	3	1	P95/NBS1 (Phospho-Ser343)	475	458	567	402	70	91	91	102	116	113	4.009
8	13	4	PKR (Ab-451)	542	566	618	262	42	85	85	93	131	140	4.008
1	18	6	STAT5A (Phospho-Ser725)	110	279	342	229	66	95	95	102	60	58	4
16	15	5	DNA-PK (Phospho-Thr2647)	1247	704	785	610	77	94	94	117	167	142	4
2	18	4	eIF4E (Ab-209)	72	888	996	632	63	103	103	121	219	180	3.995
14	9	3	p27Kip1 (Ab-187)	1032	641	681	402	59	92	92	110	143	130	3.993
11	12	4	CrkII (Ab-221)	883	419	460	293	63	72	72	77	96	124	3.99
5	18	1	ATF4 (Phospho-Ser245)	319	605	663	293	44	76	76	81	146	180	3.986
2	15	8	PKC alpha/beta II (Ab-638)	145	435	622	637	102	109	109	117	127	108	3.976
16	8	2	Raf1 (Ab-259)	1183	780	778	490	62	87	87	102	170	166	3.976
14	1	9	M-CSF Receptor (Ab-809)	1138	575	651	391	60	97	97	111	136	122	3.971
14	14	2	Tyrosine Hydroxylase (Phospho-Ser31)	1018	572	617	376	60	85	85	93	132	141	3.97
6	14	4	Cortactin (Ab-421)	372	548	579	250	43	103	103	111	118	106	3.966
11	13	7	GRK2 (Ab-29)	941	607	629	391	62	74	74	86	137	159	3.964
11	3	4	Synaptotagmin (Ab-309)	874	397	403	248	61	74	74	78	82	105	3.963
14	16	6	Ephrin B1/B2/B3 (Phospho-Tyr324)	1096	1882	2306	2098	90	108	108	167	540	323	3.961
8	1	8	CD227/mucin 1 (Ab-1243)	606	250	429	405	94	84	84	97	84	86	3.952
13	17	6	EPB41 (Phospho-Tyr418/660)	1097	579	660	488	73	103	103	111	139	125	3.95
8	9	7	CASP6 (Ab-Ser257)	595	588	891	829	93	95	95	122	195	159	3.944
2	18	1	NFkB-p100/p52 (Phospho-Ser865)	15	489	568	316	55	101	101	111	116	104	3.94
2	16	6	Smad3 (Phospho-Ser208)	108	1264	1645	3243	197	120	120	137	383	279	3.937
7	9	5	AKT1 (Phospho-Thr72)	557	322	470	384	81	84	84	96	95	98	3.937
9	8	6	PLCG1 (Phospho-Tyr783)	746	353	460	351	76	85	85	94	93	98	3.935
6	15	3	HER2 (Ab-877)	354	557	591	298	50	102	102	115	121	105	3.934
9	11	1	VEGFR2 (Phospho-Tyr951)	654	474	552	371	67	86	86	92	117	127	3.932
13	13	7	P90RSK (Ab-573)	1112	535	568	349	61	100	100	108	117	108	3.932
8	8	6	Src (Phospho-Ser75)	575	798	830	441	53	100	100	116	182	156	3.923
16	15	9	Negative control	N	466	478	299	62	88	88	94	98	104	3.918
6	12	5	PP2A-a (Phospho-Tyr307)	389	902	1281	2354	183	117	117	145	290	200	3.917
3	5	1	c-Jun (Phospho-Thr91)	154	514	604	415	68	83	83	91	131	143	3.916
15	14	1	Zap-70 (Phospho-Tyr493)	1170	599	687	438	63	83	83	92	152	165	3.914
12	14	2	IkB-beta (Phospho-Ser23)	847	561	585	433	74	81	81	92	126	136	3.913
14	1	3	HDAC8 (Ab-39)	1024	574	668	439	65	81	81	93	147	158	3.912
10	5	1	EGFR (Phospho-Ser1070)	648	933	979	727	74	86	86	102	225	220	3.898
3	9	3	STAT3 (Ab-705)	196	585	619	306	49	79	79	89	136	152	3.897
7	9	7	CASP6 (Ab-Ser257)	595	560	705	521	73	91	91	105	154	146	3.896
12	15	7	IRS-1 (Ab-323)	943	571	678	574	84	81	81	94	150	159	3.893
12	3	8	GRB10/Growth factor receptor-bound protein 10 (Ab-67)	950	433	432	274	63	77	77	82	90	109	3.889
8	2	5	VEGFR1 (Phospho-Tyr1333)	550	403	474	319	67	94	94	105	95	90	3.884
8	15	2	Tau (Phospho-Ser422)	506	561	617	921	149	103	103	120	128	106	3.883
1	12	5	IRS-1 (Phospho-Ser1101)	85	526	600	349	58	89	89	100	129	129	3.876
7	19	3	Tau (Ab-396)	529	570	779	1022	131	81	81	89	178	200	3.876
6	14	2	SAPK/JNK (Phospho-Thr183)	334	489	511	311	60	97	97	105	105	100	3.867
15	9	2	GSK3 alpha (Ab-21)	1184	566	577	246	42	84	84	94	125	132	3.864
13	6	4	STAT5B (Phospho-Ser731)	1048	385	419	348	83	79	79	91	85	93	3.859
11	3	6	PLCG1 (Phospho-Tyr1253)	912	799	930	723	77	75	75	97	216	222	3.856
7	16	7	SRF (Ab-99)	602	615	679	442	65	85	85	101	150	148	3.853
16	10	5	CXCR4 (Phospho-Ser339)	1242	620	648	416	64	95	95	101	142	140	3.852
3	14	6	mTOR (Phospho-Thr2446)	258	745	1603	1909	119	92	92	134	382	285	3.846
4	12	4	HSP27 (Ab-82)	218	612	631	273	43	100	100	112	135	120	3.844
1	14	1	NFkB-p65 (Phospho-Ser276)	11	586	737	684	92	80	80	88	169	192	3.84
9	17	5	PKD1/PKCmu (Phospho-Ser910)	736	310	481	454	94	84	84	97	100	103	3.84
2	8	6	HER4/ErbB4 (Phospho-Tyr1284)	100	747	1110	1207	108	102	102	135	254	188	3.839
15	13	8	SLP-76 (Ab-128)	1302	333	379	236	62	97	97	103	72	69	3.833
15	2	6	AurB (Phospho-Thr232)	1253	428	468	343	73	83	83	89	99	111	3.828
6	8	8	AKT (Ab-326)	442	614	633	313	49	94	94	113	136	120	3.824
15	7	4	SYK (Phospho-Tyr525)	1220	434	509	350	68	93	93	104	106	101	3.821
11	15	5	PKC alpha (Phospho-Tyr657)	905	213	280	310	110	78	78	82	52	63	3.808
15	17	1	STAT1 (Phospho-Ser727)	1173	534	693	511	73	88	88	103	155	150	3.806
4	5	6	Hsp90 co-chaperone Cdc37 (Phospho-Ser13)	249	355	444	281	63	96	96	113	87	76	3.805
14	3	1	FAK (Phospho-Tyr925)	988	506	533	287	53	79	79	85	118	138	3.797
7	4	4	PKR (Ab-446)	533	202	214	81	37	81	81	85	34	40	3.794
3	19	6	Rho/Rac guanine nucleotide exchange factor 2 (Phospho-Ser885)	263	456	505	303	60	90	90	96	108	112	3.787
4	13	7	STAM2 (Phospho-Tyr192)	276	1374	1642	1248	76	114	114	145	396	273	3.78
13	8	8	NFkB-p65 (Ab-281)	1126	458	476	307	64	92	92	98	100	102	3.78
8	6	6	PKC delta/PKCD (Phospho-Tyr64)	573	530	588	361	61	97	97	109	127	116	3.772
2	3	5	FAK (Phospho-Tyr576)	76	579	670	417	62	100	100	116	147	126	3.769
6	2	8	PKC zeta (Ab-560)	436	408	443	226	51	93	93	104	90	86	3.767
7	14	6	Pyk2 (Phospho-Tyr579)	581	383	457	282	61	93	93	103	94	91	3.766
4	13	8	B-RAF (Ab-601)	295	261	419	402	95	97	97	107	83	77	3.759
13	17	4	CASP9 (Phospho-Thr125)	1059	703	1086	1275	117	85	85	106	261	246	3.755
13	12	7	P90RSK (Ab-380)	1111	472	517	307	59	96	96	104	110	105	3.755
14	5	5	Rb (Phospho-Thr821)	1066	697	899	1893	210	85	85	112	210	187	3.748
13	14	9	DAPP1 (Ab-139)	1151	366	587	581	98	87	87	104	129	124	3.744
12	16	2	Keratin 18 (Phospho-Ser33)	849	501	558	364	65	79	79	87	126	144	3.738
16	2	6	AurB (Phospho-Thr232)	1253	453	494	319	64	87	87	94	107	113	3.738
6	15	2	SAPK/JNK (Phospho-Tyr185)	335	621	657	369	56	100	100	116	145	125	3.731
16	14	9	Negative control	N	475	492	282	57	87	87	93	107	115	3.729
9	6	5	MSK1 (Phospho-Ser360)	725	707	858	681	79	80	80	90	206	228	3.728
3	8	6	NFkB-p100 (Phospho-Ser872)	252	843	871	543	62	87	87	100	207	207	3.725
10	16	6	FGFR1 (Phospho-Tyr766)	754	692	832	655	78	96	96	115	193	167	3.715
9	3	2	Dok-1 (Phospho-Tyr398)	665	510	604	385	63	84	84	96	137	142	3.708
5	10	1	STAT3 (Phospho-Tyr705)	311	495	555	302	54	88	88	114	119	104	3.706
15	19	1	SEK1/MKK4 (Phospho-Thr261)	1175	922	1057	889	84	84	84	99	259	261	3.699
12	3	9	AurA (Ab-342)	969	457	604	1840	304	77	77	83	141	169	3.695
13	9	3	p27Kip1 (Ab-187)	1032	595	632	316	50	87	87	104	143	137	3.692
15	6	4	STAT2 (Phospho-Tyr690)	1219	431	467	329	70	94	94	109	97	88	3.691
2	7	4	4E-BP1 (Ab-36)	61	579	724	1261	174	96	96	105	168	160	3.685
6	9	8	BAD (Ab-91/128)	443	659	791	608	76	93	93	121	182	150	3.681
13	2	1	Chk1 (Phospho-Ser345)	987	474	507	308	60	73	73	84	115	136	3.678
3	2	3	Elk1 (Ab-417)	189	446	508	262	51	77	77	86	115	133	3.67
1	19	5	CDK1/CDC2 (Phospho-Thr14)	92	439	515	273	53	88	88	97	114	117	3.667
7	15	5	Cyclin E1 (Phospho-Thr77)	563	779	977	738	75	84	84	98	240	244	3.663
3	4	6	GTPase activating protein (Phospho-Ser387)	248	515	597	376	62	82	82	89	139	156	3.655
5	12	1	STAT4 (Phospho-Tyr693)	313	417	445	259	58	79	79	87	98	112	3.653
9	13	1	IGF-1R (Phospho-Tyr1165/1166)	656	436	585	565	96	84	84	92	135	146	3.652
2	7	6	HER3/ErbB3 (Phospho-Tyr1289)	99	716	805	594	73	100	100	119	188	157	3.649
2	4	6	HDAC3 (Phospho-Ser424)	96	1113	1175	627	53	102	102	122	289	236	3.644
3	4	3	MEF2A (Ab-319)	191	537	597	283	47	79	79	88	140	159	3.636
4	14	7	AXL (Phospho-Tyr691)	277	1539	1694	1018	60	122	122	164	421	256	3.634
12	16	7	JNK1/2/3 (Ab-183/185)	944	606	829	693	83	82	82	100	201	201	3.627
13	6	6	ATP1A1/Na+K+ ATPase1 (Phospho-Ser23)	1086	730	904	890	98	86	86	105	221	210	3.615
8	7	8	c-met (Ab-1003)	612	426	504	281	55	92	92	103	111	107	3.613
10	8	9	HSP 90-beta (Ab-226)	803	511	649	1774	273	79	79	86	156	181	3.609
5	4	5	P90RSK (Phospho-Thr359/Ser363)	381	789	1143	1066	93	87	87	122	283	231	3.608
8	10	6	LCK (Phospho-Ser59)	577	431	562	1189	211	97	97	108	126	116	3.603
8	14	7	Pyk2 (Ab-881)	600	466	652	519	79	112	112	127	146	114	3.596
14	10	1	Rb (Phospho-Ser780)	995	668	768	760	98	79	79	89	189	212	3.593
11	8	8	MKP-1 (Ab-359)	955	564	575	344	59	72	72	80	138	172	3.587
14	2	1	Chk1 (Phospho-Ser345)	987	481	540	339	62	80	80	88	126	143	3.587
14	19	5	CD28 (Phospho-Tyr218)	1080	557	676	506	74	85	85	103	160	155	3.581
1	16	1	NFkB-p65 (Phospho-Ser468)	13	767	854	428	50	79	79	88	214	243	3.579
1	13	6	Smad2/3 (Phospho-Thr8)	105	912	1014	678	66	95	95	124	249	200	3.574
6	5	7	claudin 7 (Phospho-Tyr210)	420	739	816	426	52	106	106	148	187	126	3.572
11	7	8	IGFBP-3 (Ab-183)	954	526	516	323	62	72	72	84	121	144	3.57
9	6	3	Tau (Ab-231)	687	633	733	432	58	84	84	98	178	181	3.567
3	9	8	BAX (Ab-167)	291	412	440	678	154	82	82	95	97	102	3.557
8	5	6	PKC beta/PKCB (Phospho-Ser661)	572	478	549	310	56	98	98	108	124	114	3.556
14	11	2	Trk A (Phospho-Tyr791)	1015	698	723	404	55	83	83	90	178	197	3.556
16	18	1	AMPK1/AMPK2 (Phospho-Ser485/491)	1174	776	963	1228	127	85	85	100	243	243	3.551
8	9	4	Synuclein alpha (Ab-133)	538	507	590	323	54	87	87	101	138	136	3.543
3	11	2	Stathmin 1(Phospho-Ser37)	179	631	691	332	48	81	81	89	170	191	3.541
6	13	2	HSP27 (Phospho-Ser82)	333	520	581	320	55	94	94	100	136	136	3.537
12	16	8	mTOR (Ab-2446)	963	474	682	621	91	80	80	92	167	181	3.533
9	8	8	HER3/ErbB3 (Ab-1289)	784	402	418	215	51	74	74	83	95	114	3.526
3	8	4	CDC2 (Ab-15)	214	520	600	360	60	85	85	103	141	136	3.525
13	7	6	PIP5K (Phospho-Ser307)	1087	598	666	432	64	88	88	102	160	156	3.525
9	3	9	IL-2RA/CD25 (Ab-268)	798	434	539	382	70	77	77	89	128	143	3.516
14	13	8	SRF (Ab-77)	1131	938	1019	752	73	127	127	207	231	111	3.515
11	2	1	p53 (Phospho-Ser33)	816	553	702	562	80	70	70	80	177	221	3.514
14	4	5	Rb (Phospho-Ser811)	1065	582	655	380	58	86	86	111	155	139	3.51
1	14	6	Smad3 (Phospho-Thr179)	106	557	624	367	58	96	96	112	146	130	3.507
4	13	2	Met (Phospho-Tyr1234)	181	763	825	524	63	107	107	126	200	158	3.495
7	12	5	Chk1 (Phospho-Ser296)	560	403	464	239	51	83	83	90	107	118	3.495
11	11	4	COT (Ab-290)	882	377	410	264	64	72	72	78	95	121	3.495
1	7	3	c-Jun (Ab-239)	42	519	601	358	59	83	83	95	145	152	3.49
3	5	3	GATA1 (Ab-142)	192	388	459	297	64	80	80	86	107	124	3.486
3	11	7	Kv2.1/Kcnb1 (Phospho-Tyr128)	274	1020	1074	517	48	82	82	105	278	264	3.486
9	3	5	MAPKAPK-2 (Phospho-Thr222)	722	511	622	468	75	89	89	103	149	144	3.483
5	8	9	Tuberin (Ab-981)	461	654	791	591	74	90	90	102	198	194	3.48
7	5	4	GAP43 (Ab-41)	534	409	518	466	89	81	81	97	121	124	3.479
13	5	7	p300 (Ab-89)	1104	375	550	511	92	102	102	110	127	115	3.465
4	6	8	ACTIN Pan(a/b/g)(Ab-55/53)	288	359	414	238	57	92	92	106	89	83	3.461
7	4	6	PAK3 (Phospho-Ser154)	571	500	638	467	73	95	95	112	152	135	3.461
3	9	6	PAK1/2 (Phospho-Ser199)	253	740	988	780	78	93	93	152	242	159	3.455
11	4	4	Synaptotagmin (Ab-202)	875	349	384	251	65	74	74	80	88	110	3.455
13	10	1	Rb (Phospho-Ser780)	995	514	608	393	64	75	75	90	150	166	3.453
7	18	9	EPHB1/2 (Ab-594/604)	642	516	558	272	48	130	130	161	115	71	3.452
10	16	1	Src (Phospho-Tyr418)	659	776	1038	871	83	97	97	110	269	244	3.45
16	11	1	FKHRL1/FOXO3A (Phospho-Ser253)	1167	666	695	366	52	88	88	96	174	181	3.443
8	3	7	Shc (Ab-427)	589	1017	1197	760	63	118	118	159	302	189	3.437
9	18	3	CDK2 (Ab-160)	699	547	657	368	56	88	88	105	161	153	3.429
9	4	5	MEK1 (Phospho-Ser298)	723	591	708	544	76	84	84	102	177	173	3.424
2	10	7	Pim-1 (Phospho-Tyr309)	121	358	550	492	89	107	107	119	126	105	3.421
8	9	1	Ezrin (Phospho-Tyr353)	481	361	426	237	55	92	92	98	96	97	3.417
8	8	4	P70S6K (Ab-424)	537	534	575	293	50	89	89	104	138	132	3.413
13	5	6	SEK1/MKK4/JNKK1 (Phospho-Ser257)	1085	663	733	403	54	96	96	109	183	167	3.41
14	10	3	AKT2 (Ab-474)	1033	736	785	465	59	97	97	121	195	161	3.405
16	10	8	RSK1/2/3/4 (Ab-221/227/218/232)	1299	359	412	253	61	91	91	96	93	96	3.398
15	1	6	Lamin A (Phospho-Ser22)	1252	692	712	450	63	79	79	87	184	211	3.397
1	11	5	IKK-GAMMA (Phospho-Ser31)	84	480	596	438	73	88	88	107	144	134	3.396
6	7	6	Rb (Phospho-Ser608)	403	837	921	710	77	108	108	141	230	163	3.391
14	7	2	SHP-2 (Phospho-Tyr580)	1011	441	478	276	57	85	85	92	114	123	3.386
15	12	4	ACC1 (Phospho-Ser79)	1225	685	787	573	72	85	85	97	204	210	3.382
6	5	5	P90RSK (Phospho-Ser380)	382	799	1107	1753	158	101	101	130	289	222	3.381
5	12	7	GSK3a-b (Ab-216/279)	427	219	471	1027	218	83	83	93	112	120	3.375
10	5	3	Tau (Ab-214)	686	793	1011	701	69	90	90	104	269	258	3.372
8	11	1	BCL-2 (Phospho-Ser70)	483	466	561	365	65	95	95	106	135	127	3.37
3	6	2	EGFR (Phospho-Tyr1172)	174	571	620	305	49	79	79	86	159	184	3.358
6	12	7	GSK3a-b (Ab-216/279)	427	231	374	352	94	104	104	114	78	68	3.333
13	11	1	CDK2 (Phospho-Thr160)	996	536	576	334	57	73	73	86	147	170	3.333
16	14	8	LCK (Ab-59)	1303	504	504	321	63	95	95	104	120	115	3.333
4	12	1	JunD (Phospho-Ser255)	161	720	875	573	65	102	102	112	229	204	3.332
2	18	2	Histone H3.1 (Phospho-Ser10)	34	791	1146	1350	117	101	101	114	310	271	3.329
12	18	4	EGFR (Phospho-Thr693)	889	676	691	422	61	81	81	99	178	179	3.326
15	9	4	4E-BP1 (Phospho-Thr70)	1222	817	874	504	57	84	84	96	234	243	3.325
5	16	1	STAT6 (Phospho-Thr645)	317	749	983	754	76	78	78	91	269	295	3.316
8	15	7	Pyk2 (Ab-580)	601	648	796	446	56	113	113	137	199	145	3.312
8	16	6	BRCA1 (Phospho-Ser1457)	583	433	514	314	61	106	106	120	119	99	3.311
7	11	5	CDC25C (Phospho-Thr48)	559	352	439	342	77	82	82	89	106	119	3.302
4	18	5	p53 (Phospho-Ser392)	243	680	813	634	77	104	104	127	208	163	3.298
8	14	9	PP1alpha (Ab-320)	638	536	563	282	50	98	98	107	139	129	3.281
3	14	1	ATF2 (Phospho-Thr69/51)	163	688	830	953	114	81	81	89	226	253	3.279
7	13	4	PKR (Ab-451)	542	489	525	259	49	79	79	89	133	149	3.278
5	10	3	Estrogen Receptor-alpha (Ab-104)	349	478	560	308	55	100	100	134	130	97	3.277
5	9	4	Merlin (Ab-518)	367	378	472	324	68	78	78	86	118	137	3.271
2	9	7	ETK (Phospho-Tyr40)	120	670	837	623	74	111	111	131	216	164	3.269
16	11	2	PTEN (Ab-380)	1186	620	721	836	115	98	98	113	186	164	3.269
6	11	6	Abl1 (Phospho-Thr754/735)	407	543	583	320	54	104	104	116	143	123	3.266
6	6	9	NFAT3 (Ab-168/170)	459	502	562	365	64	99	99	112	138	123	3.261
10	12	6	Fyn (Phospho-Tyr530)	750	368	412	219	53	98	98	112	92	82	3.261
5	16	2	NFkB-p105/p50 (Phospho-Ser932)	336	470	537	291	54	85	85	98	135	137	3.252
12	5	1	p53 (Phospho-Ser315)	819	650	700	515	73	77	77	83	190	228	3.247
3	16	6	PI3-kinase p85-subunit alpha/gamma (Phospho-Tyr467/Tyr199)	260	707	723	363	50	84	84	99	193	194	3.233
7	13	7	HSL (Ab-554)	599	538	765	719	93	138	138	154	189	122	3.233
12	15	2	IkB-epsilon (Phospho-Ser22)	848	573	644	419	65	82	82	92	171	185	3.228
14	16	5	Catalase (Phospho-Tyr385)	1077	612	700	444	63	105	105	114	182	159	3.22
16	18	8	BRCA1 (Ab-1457)	1307	733	835	541	64	89	89	101	228	225	3.219
7	5	7	Smad2 (Ab-467)	591	499	545	274	50	84	84	95	140	147	3.214
9	3	1	HER2 (Phospho-Tyr1221/Tyr1222)	646	618	647	328	50	88	88	98	171	174	3.211
16	18	5	ERK3 (Phospho-Ser189)	1250	820	1014	825	81	96	96	118	279	236	3.211
7	4	2	DAB1 (Phospho-Tyr232)	495	437	501	300	59	87	87	100	125	125	3.208
9	19	7	IKK-a/b (Ab-176)	776	1375	1532	1220	79	86	86	148	432	291	3.204
4	2	6	CASP2 (Phospho-Ser157)	246	321	368	204	55	92	92	99	84	84	3.202
4	18	6	RGS16 (Phospho-Tyr168)	262	705	730	341	46	116	116	137	186	135	3.188
5	3	8	PKD1/PKC mu (Ab-205)	437	384	434	372	85	86	86	93	107	115	3.187
10	18	8	Smad3 (Ab-213)	794	518	585	462	78	80	80	98	153	156	3.183
16	12	2	NFkB-p65 (Ab-254)	1187	622	654	351	53	91	91	98	175	178	3.177
10	17	8	Smad3 (Ab-204)	793	923	1111	958	86	87	87	148	304	205	3.168
7	4	5	WASP (Phospho-Tyr290)	552	562	726	573	78	82	82	100	198	198	3.162
8	3	1	P95/NBS1 (Phospho-Ser343)	475	557	597	599	100	90	90	101	157	155	3.159
4	18	2	S6 Ribosomal Protein (Phospho-Ser235)	186	588	675	377	55	96	96	111	179	161	3.151
13	7	8	HER2 (Ab-1112)	1125	369	433	256	59	94	94	103	105	101	3.143
7	6	7	Smad3 (Ab-425)	592	743	758	593	78	82	82	92	212	230	3.142
5	11	2	p44/42 MAP Kinase (Phospho-Tyr204)	331	376	444	251	56	126	126	149	94	63	3.138
4	5	7	IL-10R-A (Phospho-Tyr496)	268	1188	1567	1269	80	91	91	118	462	391	3.136
9	10	7	Cyclin D3 (Ab-283)	767	725	739	377	51	84	84	111	201	181	3.124
2	10	3	JunB (Ab-259)	45	639	771	546	70	103	103	119	209	175	3.12
8	10	1	BCL-2 (Phospho-Thr56)	482	491	523	280	53	92	92	102	135	132	3.119
5	8	5	PAK1/2/3 (Phospho-Thr423/402/421)	385	562	585	332	56	82	82	100	156	156	3.109
14	6	9	BLNK (Ab-96)	1143	3130	4122	5180	125	91	91	186	1266	680	3.109
14	12	9	CD5 (Ab-453)	1149	498	658	463	70	88	88	102	179	175	3.106
13	12	4	Smad1 (Phospho-Ser465)	1054	247	273	146	53	88	88	93	58	62	3.103
9	19	5	Ras-GRF1 (Phospho-Ser916)	738	442	460	292	63	80	80	91	119	130	3.101
15	2	7	Raf1 (Ab-621)	1272	478	568	408	71	83	83	94	153	162	3.098
6	3	9	MAPKAPK2 (Ab-272)	456	681	776	425	54	88	88	107	216	201	3.097
7	19	6	MAPKAPK2 (Phospho-Ser272)	586	651	742	449	60	99	99	132	197	149	3.096
5	14	1	STAT5A (Phospho-Ser780)	315	388	448	262	58	77	77	89	116	130	3.095
7	2	9	Lamin A/B(lamin A/C)(Ab-392)	626	3092	3783	2310	61	85	85	141	1180	836	3.086
7	18	6	Gab2 (Phospho-Tyr643)	585	502	753	621	82	113	113	150	196	130	3.077
1	4	6	HDAC3 (Phospho-Ser424)	96	975	1062	627	59	91	91	115	308	267	3.075
11	1	5	14-3-3 theta/tau (Phospho-Ser232)	891	384	446	419	93	69	69	74	121	163	3.074
8	8	9	WAVE1 (Ab-125)	632	522	561	508	90	91	91	100	150	150	3.073
6	6	3	BCL-XL (Ab-62)	345	5490	6093	3122	51	92	92	215	1918	892	3.065
5	16	9	ATF-1 (Ab-63)	469	261	327	213	65	83	83	88	78	88	3.064
11	11	3	ASK1 (Ab-83)	863	467	507	307	60	72	72	78	140	179	3.064
3	12	5	LCK (Phospho-Tyr504)	237	733	801	484	60	79	79	94	231	245	3.061
8	3	9	MITF (Ab-73)	627	593	599	257	42	86	86	97	164	169	3.061
13	17	8	CaMK2-beta/gamma/delta (Ab-287)	1135	429	709	689	97	94	94	107	197	184	3.056
14	5	6	SEK1/MKK4/JNKK1 (Phospho-Ser257)	1085	637	725	515	71	89	89	105	203	193	3.054
6	12	2	HSP27 (Phospho-Ser78)	332	591	675	369	54	94	94	104	187	179	3.053
2	14	6	Smad3 (Phospho-Thr179)	106	761	854	534	62	116	116	131	237	180	3.051
6	17	3	HER2 (Ab-1248)	356	540	608	349	57	105	105	114	162	142	3.049
6	6	2	SP1 (Phospho-Thr739)	326	536	638	406	63	92	92	104	176	169	3.034
13	6	1	LIMK1 (Phospho-Thr508)	991	323	366	219	59	80	80	90	91	101	3.033
2	5	4	EGFR (Ab-1172)	59	1030	1244	780	62	99	99	119	371	311	3.032
5	17	1	CREB (Phospho-Ser133)	318	686	850	793	93	78	78	89	251	282	3.032
14	7	7	p53 (Ab-392)	1106	564	656	455	69	92	92	105	182	173	3.027
4	17	6	PI3-kinase p85-alpha (Phospho-Tyr607)	261	810	1072	846	78	124	124	174	297	170	3.024
5	10	6	Trk A (Phospho-Tyr680/681)	406	373	401	267	66	81	81	90	103	114	3.019
7	6	4	Integrin beta-3 (Ab-785)	535	463	494	252	51	82	82	99	131	132	3.015
15	16	9	Negative control	N	351	342	206	60	76	76	83	86	103	3.012
5	2	8	PKC zeta (Ab-560)	436	348	438	435	99	84	84	95	114	120	3.009
9	9	4	EGFR (Ab-693)	709	498	514	246	47	78	78	87	142	163	3.007
1	14	5	AKT1S1 (Phospho-Thr246)	87	591	666	434	65	89	89	102	188	184	3
11	13	2	HSP90B (Phospho-Ser254)	846	397	478	326	68	78	78	97	127	130	3
12	19	4	GSK3a-b (Phospho-Tyr216/279)	890	684	913	784	85	82	82	112	268	239	2.989
4	3	6	GRB10/Growth factor receptor-bound protein 10 (Phospho-Tyr67)	247	236	353	897	254	88	88	96	86	89	2.988
8	2	2	Tau (Phospho-Thr212)	493	478	580	455	78	87	87	96	162	168	2.988
9	15	8	Smad2/3 (Ab-8)	791	486	669	523	78	81	81	99	191	192	2.984
6	7	4	EGFR (Ab-1110)	365	323	552	909	164	96	96	117	146	124	2.979
15	14	4	AKT1 (Phospho-Ser124)	1227	719	927	754	81	91	91	111	274	246	2.978
14	14	8	Abl1 (Ab-754/735)	1132	830	989	744	75	194	194	260	245	94	2.976
16	2	4	EEF2 (Phospho-Thr56)	1215	410	423	256	60	83	83	90	112	124	2.973
15	8	4	4E-BP1 (Phospho-Ser65)	1221	660	829	676	81	89	89	104	244	234	2.971
4	12	7	CDK5 (Phospho-Tyr15)	275	1348	1549	1036	66	116	116	168	465	276	2.97
3	19	5	P70S6K (Phospho-Thr229)	244	526	626	405	64	86	86	107	175	163	2.966
16	14	7	Zap-70 (Ab-292)	1284	545	606	412	67	91	91	100	171	171	2.959
12	4	2	PKC theta (Phospho-Ser676)	837	451	488	292	59	81	81	89	135	151	2.956
14	14	4	ACC1 (Phospho-Ser80)	1056	801	849	643	75	102	102	134	242	180	2.955
4	12	2	PDGF R beta (Phospho-Tyr751)	180	710	758	407	53	102	102	109	221	202	2.937
10	7	7	AMPKbeta1 (Ab-182)	764	443	632	503	79	90	90	110	178	161	2.933
5	16	4	CREB (Ab-129)	374	486	525	242	46	84	84	97	146	150	2.932
1	2	8	Cyclin B1 (Ab-147)	132	1406	1722	1142	66	83	83	111	550	495	2.929
3	12	6	eNOS (Phospho-Ser615)	256	725	762	395	51	85	85	107	224	209	2.924
16	7	6	PDGF R beta (Phospho-Tyr1021)	1258	1062	1015	689	67	94	94	106	311	293	2.923
10	17	7	IkB-beta (Ab-19)	774	286	338	245	72	86	86	96	83	86	2.916
3	2	5	EGFR (Phospho-Tyr1016)	227	722	747	432	57	77	77	89	226	253	2.912
3	8	1	c-Jun (Phospho-Thr239)	157	543	579	292	50	79	79	91	168	184	2.905
11	5	9	AurB/C (Ab-202/175)	971	496	592	489	82	72	72	89	174	195	2.891
2	8	5	IkB-beta (Phospho-Thr19)	81	877	1119	1517	135	103	103	127	344	270	2.884
9	19	4	Shc (Ab-349)	719	1364	2205	3733	169	81	81	143	715	500	2.884
14	6	2	SHP-2 (Phospho-Tyr542)	1010	383	419	250	59	87	87	94	113	120	2.876
9	10	4	GABA-RB (Ab-434)	710	459	492	245	49	79	79	87	141	162	2.872
4	16	1	ATF2 (Phospho-Thr73/55)	165	733	964	694	71	97	97	117	295	252	2.871
5	17	3	HER2 (Ab-1248)	356	452	507	259	51	87	87	94	144	153	2.868
5	19	7	STAT5B (Ab-731)	434	481	515	265	51	82	82	91	148	162	2.865
16	15	4	AMPKbeta1 (Phospho-Ser182)	1228	856	816	494	60	94	94	117	244	208	2.865
13	12	5	Caspase 9 (Phospho-Tyr153)	1073	637	701	370	52	93	93	120	203	169	2.862
5	18	5	Tuberin/TSC2 (Phospho-Ser939)	395	592	689	619	89	95	95	112	202	180	2.856
9	19	6	MITF (Phospho-Ser73)	757	683	925	923	99	81	81	111	285	256	2.856
10	15	1	Caveolin-1 (Phospho-Tyr14)	658	712	848	579	68	98	98	107	260	242	2.85
1	3	6	GRK1 (Phospho-Ser21)	95	592	763	859	112	85	85	105	231	220	2.848
12	2	9	AurB (Ab-232)	968	457	487	282	57	76	76	83	142	171	2.845
7	13	8	c-Raf (Ab-43)	618	645	691	409	59	109	109	123	200	162	2.84
10	3	8	GRK1 (Ab-21)	779	291	457	576	126	79	79	97	127	130	2.835
2	13	6	Smad2/3 (Phospho-Thr8)	105	1082	1100	633	57	113	113	125	344	275	2.834
12	18	7	LCK (Ab-504)	946	332	395	283	71	77	77	89	108	121	2.833
11	3	1	p53 (Phospho-Ser37)	817	451	466	344	73	71	71	78	137	175	2.832
12	14	8	eNOS (Ab-1179)	961	641	737	952	129	80	80	103	224	217	2.83
4	7	4	eNOS (Ab-495)	213	513	552	222	40	95	95	106	158	149	2.823
8	6	2	GluR1 (Phospho-Ser849)	497	387	459	351	76	97	97	109	124	113	2.823
13	10	7	P70S6K (Ab-418)	1109	269	389	600	154	91	91	102	102	100	2.814
2	3	6	GRK1 (Phospho-Ser21)	95	570	919	1295	140	99	99	121	284	234	2.81
1	10	6	Smad1 (Phospho-Ser187)	102	1143	1163	633	54	83	83	99	379	382	2.807
7	14	4	Gab1 (Ab-627)	543	467	505	260	51	81	81	93	147	158	2.803
16	8	9	FER (Ab-402)	1316	335	377	254	67	104	104	111	95	85	2.8
2	16	1	NFkB-p65 (Phospho-Ser468)	13	913	1037	569	54	96	96	122	328	268	2.79
10	14	1	Paxillin (Phospho-Tyr118)	657	546	652	406	62	97	97	106	196	184	2.786
8	10	5	c-Abl (Phospho-Tyr245)	558	702	778	524	67	91	91	116	238	205	2.782
2	14	5	AKT1S1 (Phospho-Thr246)	87	849	934	537	57	108	108	128	290	226	2.779
16	3	4	HSL (Phospho-Ser554)	1216	364	387	216	55	81	81	87	108	124	2.778
6	17	7	KSR (Ab-392)	432	456	552	396	71	106	106	116	157	135	2.777
13	7	7	p53 (Ab-392)	1106	556	611	409	66	90	90	107	182	170	2.769
1	12	1	PTEN (Phospho-Ser380)	9	780	901	512	56	77	77	88	294	334	2.765
16	11	6	TOP2A/DNA topoisomerase II (Phospho-Ser1106)	1262	565	535	286	53	92	92	101	157	155	2.764
2	17	4	S6 Ribosomal Protein (Ab-235)	71	976	1054	528	50	103	103	126	336	266	2.762
11	3	2	PKC delta (Phospho-Ser645)	836	466	475	275	57	76	76	83	142	171	2.761
12	18	8	Rho/Rac guanine nucleotide exchange factor 2 (Ab-885)	965	633	674	410	60	78	78	89	212	238	2.759
7	7	7	AKT1 (Ab-308)	593	637	661	391	59	83	83	93	206	221	2.757
2	13	5	IRS-1 (Phospho-Ser612)	86	999	1187	893	75	111	111	132	383	290	2.755
14	14	6	CD22/BL-CAM (Phospho-Tyr807)	1094	624	797	582	73	121	121	136	240	176	2.754
10	19	5	Ras-GRF1 (Phospho-Ser916)	738	446	511	370	72	77	77	90	153	170	2.752
11	14	2	IkB-beta (Phospho-Ser23)	847	403	458	335	73	74	74	92	133	144	2.752
5	1	1	Myc (Phospho-Ser373)	302	521	561	309	55	69	69	80	175	218	2.749
8	3	2	Connexin 43 (Phospho-Ser367)	494	492	535	281	52	88	88	97	160	164	2.738
12	17	4	FAK (Phospho-Tyr397)	888	557	595	417	70	84	84	103	180	174	2.733
14	16	8	B-RAF (Ab-446)	1134	328	476	379	79	106	106	124	129	104	2.729
14	8	5	BAD (Phospho-Ser134)	1069	614	665	397	59	92	92	114	202	177	2.728
14	14	5	Caspase 9 (Phospho-Ser196)	1075	1093	1240	840	67	109	109	153	399	260	2.724
13	15	7	PAK1/2/3 (Ab-423/402/421)	1114	938	1031	653	63	96	96	108	339	313	2.723
6	14	6	MAP3K1/MEKK1 (Phospho-Thr1381)	410	883	966	610	63	112	112	155	298	192	2.721
9	5	1	EGFR (Phospho-Ser1070)	648	446	674	731	108	81	81	94	214	227	2.71
15	1	7	Raf1 (Ab-341)	1271	515	634	585	92	79	79	90	201	223	2.706
12	13	5	HDAC1 (Phospho-Ser421)	903	657	730	501	68	81	81	89	237	266	2.705
6	9	7	P38 MAPK (Ab-180)	424	245	385	418	108	91	91	102	105	102	2.695
10	9	5	p53 (Phospho-Thr81)	728	379	497	339	68	88	88	96	149	155	2.691
9	7	8	HER3/ErbB3 (Ab-1222)	783	441	450	273	60	74	74	90	134	148	2.687
3	8	3	STAT1 (Ab-701)	195	454	477	297	62	81	81	92	144	156	2.674
8	11	5	CDC25C (Phospho-Thr48)	559	622	737	1168	158	89	89	114	233	204	2.674
2	12	6	Smad2 (Phospho-Thr220)	104	587	737	576	78	118	118	126	229	181	2.668
6	1	3	PTEN (Ab-380/382/383)	340	543	577	251	43	79	79	86	184	213	2.668
15	12	2	NFkB-p65 (Ab-254)	1187	351	463	328	70	85	85	95	138	145	2.667
8	18	4	NMDAR1 (Ab-897)	547	529	628	421	67	85	85	101	198	196	2.662
10	11	8	Smad2 (Ab-255)	787	627	674	406	60	84	84	102	215	210	2.66
5	3	6	CREB (Phospho-Thr100)	399	559	627	463	73	91	91	109	195	178	2.656
14	8	4	P70S6K (Phospho-Thr421)	1050	323	453	450	99	98	98	116	127	109	2.654
2	13	1	NFkB-p65 (Phospho-Thr254)	10	765	887	694	78	97	97	116	291	250	2.649
2	15	5	Arrestin-1 (Phospho-Ser412)	88	725	793	433	54	109	109	126	252	200	2.647
16	16	3	Rac1/cdc42 (Ab-71)	1210	515	584	399	68	88	88	100	183	183	2.645
12	4	8	GTPase activating protein (Ab-387)	951	412	475	397	83	77	77	89	146	164	2.644
3	8	2	4E-BP1 (Phospho-Thr36)	176	424	462	240	51	83	83	92	140	152	2.643
7	10	3	p53 (Ab-9)	520	439	467	223	47	81	81	90	143	158	2.636
14	15	3	AFX/FOXO4 (Ab-197)	1038	741	937	690	73	89	89	98	319	325	2.63
14	4	8	CREB (Ab-100)	1122	587	806	1360	168	95	95	112	264	235	2.629
9	10	6	ATF-1 (Phospho-Ser63)	748	443	412	218	52	80	80	89	123	138	2.626
8	7	7	AKT1 (Ab-308)	593	318	501	606	120	100	100	118	146	123	2.623
12	17	7	LAT (Ab-191)	945	615	645	408	63	80	80	102	207	202	2.623
6	16	7	Cyclin E1 (Ab-395)	431	691	737	370	50	103	103	126	234	185	2.611
[truncated: 662 more rows]

## Sheet: normalization data
PC-1.0(experiment group)					PC-1(control group)
Name	Left-normalization	Right-normalization	Average		Name	Left-normalization	Right-normalization	Average
14-3-3 theta/tau (Ab-232)	1.00842	0.934426	0.971421		14-3-3 theta/tau (Ab-232)	0.749004	0.951641	0.850322
14-3-3 theta/tau (Phospho-Ser232)	0.732118	0.918033	0.825075		14-3-3 theta/tau (Phospho-Ser232)	0.76494	0.770294	0.767617
14-3-3 zeta (Ab-58)	0.788219	0.873323	0.830771		14-3-3 zeta (Ab-58)	0.796813	0.789292	0.793052
14-3-3 zeta (Phospho-Ser58)	0.737728	0.901639	0.819684		14-3-3 zeta (Phospho-Ser58)	0.713147	0.671848	0.692498
14-3-3 zeta/beta (Ab-184/186)	0.903226	2.27422	1.58872		14-3-3 zeta/beta (Ab-184/186)	2.38645	1.10535	1.7459
14-3-3 zeta/delta (Ab-232)	0.939691	1.11923	1.02946		14-3-3 zeta/delta (Ab-232)	0.99004	0.93437	0.962205
14-3-3 zeta/delta (Phospho-Thr232)	0.674614	0.862891	0.768753		14-3-3 zeta/delta (Phospho-Thr232)	0.609562	0.951641	0.780601
4E-BP1 (Ab-36)	1.23282	0.514158	0.873489		4E-BP1 (Ab-36)	0.988048	1	0.994024
4E-BP1 (Ab-45)	2.68724	1.15648	1.92186		4E-BP1 (Ab-45)	2.54183	2.962	2.75192
4E-BP1 (Ab-65)	1.35063	2.12519	1.73791		4E-BP1 (Ab-65)	2.06375	2.43523	2.24949
4E-BP1 (Ab-70)	0.934081	1.03577	0.984924		4E-BP1 (Ab-70)	1.26494	1.04491	1.15492
4E-BP1 (Phospho-Ser65)	1.15428	0.703428	0.928853		4E-BP1 (Phospho-Ser65)	1.31474	1.17962	1.24718
4E-BP1 (Phospho-Thr36)	0.950912	0.540984	0.745948		4E-BP1 (Phospho-Thr36)	0.844622	0.7962	0.820411
4E-BP1 (Phospho-Thr45)	1.24404	1.48584	1.36494		4E-BP1 (Phospho-Thr45)	1.23108	1.17271	1.20189
4E-BP1 (Phospho-Thr70)	1.17251	1.62742	1.39997		4E-BP1 (Phospho-Thr70)	1.62749	1.20035	1.41392
6-phosphofructo-2-kinase/fructose-2,6-biphosphatase 2 (PFKFB2)(Ab-483)	0.870968	0.706408	0.788688		6-phosphofructo-2-kinase/fructose-2,6-biphosphatase 2 (PFKFB2)(Ab-483)	0.59761	0.784111	0.69086
6-phosphofructo-2-kinase/fructose-2,6-biphosphatase 2 (PFKFB2)(Phospho-Ser483)	0.907433	0.892697	0.900065		6-phosphofructo-2-kinase/fructose-2,6-biphosphatase 2 (PFKFB2)(Phospho-Ser483)	0.780876	0.528497	0.654687
Abl1 (Ab-204)	0.520337	0.564829	0.542583		Abl1 (Ab-204)	0.699203	2.26943	1.48432
Abl1 (Ab-754/735)	0.870968	0.394933	0.63295		Abl1 (Ab-754/735)	0.63745	1.43351	1.03548
Abl1 (Phospho-Thr754/735)	1.00982	0.350224	0.680021		Abl1 (Phospho-Thr754/735)	0.890438	0.937824	0.914131
Abl1 (Phospho-Tyr204)	1.14727	1.48286	1.31506		Abl1 (Phospho-Tyr204)	1.30876	1.24007	1.27442
Abl1 (Phospho-Tyr412)	1.19916	0.833085	1.01612		Abl1 (Phospho-Tyr412)	1.11355	0.841105	0.977326
ACC1 (Ab-79)	0.666199	1.88077	1.27349		ACC1 (Ab-79)	0.858566	1.06563	0.962098
ACC1 (Ab-80)	1.42216	2.62891	2.02554		ACC1 (Ab-80)	2.01195	1.52677	1.76936
ACC1 (Phospho-Ser79)	0.84993	0.424739	0.637335		ACC1 (Phospho-Ser79)	1.36454	0.602763	0.983653
ACC1 (Phospho-Ser80)	1.23843	0.669151	0.95379		ACC1 (Phospho-Ser80)	1.29482	1.38342	1.33912
ACK1 (Phospho-Tyr284)	1.28331	2.12221	1.70276		ACK1 (Phospho-Tyr284)	1.11554	1.46287	1.2892
ACTIN Pan(a/b/g)(Ab-55/53)	1.38569	1.538	1.46185		ACTIN Pan(a/b/g)(Ab-55/53)	0.721116	0.620035	0.670575
ACTIN Pan(a/b/g)(Phospho-Tyr55/53)	0.70547	0.655738	0.680604		ACTIN Pan(a/b/g)(Phospho-Tyr55/53)	1.09562	0.894646	0.995132
ADD1 (Ab-726)	0.671809	0.941878	0.806844		ADD1 (Ab-726)	0.908367	0.841105	0.874736
AFX/FOXO4 (Ab-197)	1.08135	1.86736	1.47435		AFX/FOXO4 (Ab-197)	1.31673	1.27979	1.29826
AFX/FOXO4 (Phospho-Ser197)	0.913043	0.567809	0.740426		AFX/FOXO4 (Phospho-Ser197)	1.03785	0.690846	0.864347
AKT (Ab-308)	1.90463	0.891207	1.39792		AKT (Ab-308)	2.08765	1.80656	1.94711
AKT (Ab-326)	1.29313	1.28763	1.29038		AKT (Ab-326)	1.14143	1.06045	1.10094
AKT (Ab-473)	0.663394	0.599106	0.63125		AKT (Ab-473)	0.794821	1.15889	0.976858
AKT (Phospho-Ser473)	1.07293	0.38152	0.727226		AKT (Phospho-Ser473)	1.23307	1.07945	1.15626
AKT (Phospho-Thr308)	1.15288	1.44113	1.297		AKT (Phospho-Thr308)	0.830677	1.06218	0.946427
AKT (Phospho-Tyr326)	0.661992	2.25633	1.45916		AKT (Phospho-Tyr326)	2.18127	2.17617	2.17872
AKT1 (Ab-124)	1.47265	1.72131	1.59698		AKT1 (Ab-124)	1.80677	0.530225	1.1685
AKT1 (Ab-129)	0.875175	2.02832	1.45175		AKT1 (Ab-129)	0.749004	1.00518	0.877093
AKT1 (Ab-246)	0.684432	1.17586	0.930144		AKT1 (Ab-246)	0.894422	0.939551	0.916987
AKT1 (Ab-308)	1.32679	0.898659	1.11272		AKT1 (Ab-308)	1.26892	0.549223	0.909074
AKT1 (Ab-450)	1.27209	0.57377	0.92293		AKT1 (Ab-450)	1.32271	1.30915	1.31593
AKT1 (Ab-474)	0.950912	0.533532	0.742222		AKT1 (Ab-474)	1.05976	1.0639	1.06183
AKT1 (Ab-72)	0.806452	0.600596	0.703524		AKT1 (Ab-72)	1.03785	1.18826	1.11305
AKT1 (Phospho-Ser124)	1.15288	0.326379	0.739627		AKT1 (Phospho-Ser124)	1.43227	1.58031	1.50629
AKT1 (Phospho-Ser246)	1.32959	1.32191	1.32575		AKT1 (Phospho-Ser246)	0.756972	1.25389	1.00543
AKT1 (Phospho-Thr450)	0.586255	0.585693	0.585974		AKT1 (Phospho-Thr450)	0.988048	0.794473	0.891261
AKT1 (Phospho-Thr72)	0.966339	1.23398	1.10016		AKT1 (Phospho-Thr72)	0.641434	1.03454	0.837988
AKT1 (Phospho-Tyr474)	1.46985	1.19374	1.33179		AKT1 (Phospho-Tyr474)	1.67331	1.58204	1.62767
AKT1/2/3 (Ab-315)	1.5021	0.608048	1.05508		AKT1/2/3 (Ab-315)	0.866534	1.05872	0.962628
AKT1S1 (Ab-246)	1.7195	1.48435	1.60192		AKT1S1 (Ab-246)	2.83267	1.79793	2.3153
AKT1S1 (Phospho-Thr246)	0.889201	0.606557	0.747879		AKT1S1 (Phospho-Thr246)	1.17729	1.46632	1.32181
AKT2 (Ab-474)	0.771388	1.50224	1.13681		AKT2 (Ab-474)	1.30478	1.27116	1.28797
AKT2 (Phospho-Ser474)	0.800842	1.11326	0.957053		AKT2 (Phospho-Ser474)	1.07769	1.04491	1.0613
ALK (Ab-1507)	0.949509	1.17586	1.06268		ALK (Ab-1507)	1.23506	1.29706	1.26606
ALK (Ab-1604)	0.542777	1.04322	0.792998		ALK (Ab-1604)	0.832669	1.46632	1.1495
ALK (Phospho-Tyr1507)	1.59467	2.69598	2.14532		ALK (Phospho-Tyr1507)	1.97211	1.37824	1.67517
ALK (Phospho-Tyr1604)	1.88219	1.51267	1.69743		ALK (Phospho-Tyr1604)	1.82271	2.70984	2.26628
AMPK1 (Ab-174)	1.03647	0.913562	0.975014		AMPK1 (Ab-174)	0.7251	0.908463	0.816781
AMPK1 (Phospho-Thr174)	0.981767	1.09687	1.03932		AMPK1 (Phospho-Thr174)	0.98008	0.42487	0.702475
AMPK1/AMPK2 (Ab-485/491)	1.10379	1.25782	1.18081		AMPK1/AMPK2 (Ab-485/491)	1.0259	1.01036	1.01813
AMPK1/AMPK2 (Phospho-Ser485/491)	0.98317	0.408346	0.695758		AMPK1/AMPK2 (Phospho-Ser485/491)	0.938247	1.34024	1.13924
AMPKbeta1 (Ab-182)	0.650771	0.764531	0.707651		AMPKbeta1 (Ab-182)	0.776892	0.765112	0.771002
AMPKbeta1 (Phospho-Ser182)	0.834502	0.90611	0.870306		AMPKbeta1 (Phospho-Ser182)	0.828685	1.47841	1.15355
Amyloid beta A4 (Ab-743/668)	0.493689	0.584203	0.538946		Amyloid beta A4 (Ab-743/668)	1.13347	1.02591	1.07969
Amyloid beta A4 (Phospho-Thr743/668)	0.85554	0.515648	0.685594		Amyloid beta A4 (Phospho-Thr743/668)	0.830677	0.782383	0.80653
Androgen Receptor (Ab-213)	0.795231	0.520119	0.657675		Androgen Receptor (Ab-213)	1.03785	0.829016	0.933432
Androgen Receptor (Ab-650)	0.805049	0.827124	0.816086		Androgen Receptor (Ab-650)	0.944223	0.868739	0.906481
Androgen Receptor (Phospho-Ser213)	0.823282	1.25186	1.03757		Androgen Receptor (Phospho-Ser213)	1.00598	0.811744	0.90886
Androgen Receptor (Phospho-Ser650)	1.0547	1.29508	1.17489		Androgen Receptor (Phospho-Ser650)	1.26096	1.29706	1.27901
A-RAF (Ab-301/302)	1.09677	1.09687	1.09682		A-RAF (Ab-301/302)	0.541833	0.784111	0.662972
A-RAF (Phospho-Tyr301/302)	0.490884	0.864382	0.677633		A-RAF (Phospho-Tyr301/302)	0.587649	0.789292	0.688471
Arrestin-1 (Ab-412)	1.25666	1.1073	1.18198		Arrestin-1 (Ab-412)	1.30876	1.16235	1.23556
Arrestin-1 (Phospho-Ser412)	1.36886	0.71237	1.04062		Arrestin-1 (Phospho-Ser412)	1.11355	1.25216	1.18285
ASK1 (Ab-83)	0.948107	0.393443	0.670775		ASK1 (Ab-83)	0.930279	0.905009	0.917644
ASK1 (Ab-966)	0.910238	0.539493	0.724866		ASK1 (Ab-966)	0.836653	0.905009	0.870831
ASK1 (Phospho-Ser83)	1.75316	0.488823	1.12099		ASK1 (Phospho-Ser83)	1.65737	0.609672	1.13352
ASK1 (Phospho-Ser966)	1.31417	1.85991	1.58704		ASK1 (Phospho-Ser966)	1.53386	1.38169	1.45778
ATF-1 (Ab-63)	0.576438	0.369598	0.473018		ATF-1 (Ab-63)	0.51992	1.22798	0.87395
ATF-1 (Phospho-Ser63)	0.863955	0.262295	0.563125		ATF-1 (Phospho-Ser63)	0.88247	0.756477	0.819473
ATF2 (Ab-112/94)	1.24404	0.500745	0.872392		ATF2 (Ab-112/94)	1.15339	1.25734	1.20536
ATF2 (Ab-62/44)	1.15007	1.42921	1.28964		ATF2 (Ab-62/44)	0.99004	1.07427	1.03215
ATF2 (Ab-69/51)	1.12623	1.54396	1.3351		ATF2 (Ab-69/51)	1	1.10708	1.05354
ATF2 (Ab-71/53)	1.21318	0.481371	0.847277		ATF2 (Ab-71/53)	1.08964	1.19516	1.1424
ATF2 (Ab-73/55)	1.20056	0.438152	0.819357		ATF2 (Ab-73/55)	1.04183	1.18998	1.11591
ATF2 (Phospho-Ser112/94)	1.24544	1.02086	1.13315		ATF2 (Phospho-Ser112/94)	1.30876	1.16235	1.23556
ATF2 (Phospho-Ser62/44)	1.23983	0.76304	1.00144		ATF2 (Phospho-Ser62/44)	1.23705	1.03454	1.1358
ATF2 (Phospho-Thr69/51)	1.41374	0.687034	1.05039		ATF2 (Phospho-Thr69/51)	1.37052	1.18135	1.27593
ATF2 (Phospho-Thr71/53)	1.3338	0.827124	1.08046		ATF2 (Phospho-Thr71/53)	1.02789	1.16408	1.09598
ATF2 (Phospho-Thr73/55)	1.28752	0.551416	0.919467		ATF2 (Phospho-Thr73/55)	1.15139	1.26598	1.20869
ATF4 (Ab-245)	1.26227	0.450075	0.856173		ATF4 (Ab-245)	1.16534	1.29879	1.23206
ATF4 (Phospho-Ser245)	0.98317	1.78092	1.38205		ATF4 (Phospho-Ser245)	1.20518	1.03282	1.119
ATM (Ab-1981)	1.02384	1.12221	1.07302		ATM (Ab-1981)	1.16534	1.10708	1.13621
ATP1A1/Na+K+ ATPase1 (Ab-23)	1.23282	1.0462	1.13951		ATP1A1/Na+K+ ATPase1 (Ab-23)	1.06574	0.879102	0.972419
ATP1A1/Na+K+ ATPase1 (Phospho-Ser23)	0.959327	1.2623	1.11081		ATP1A1/Na+K+ ATPase1 (Phospho-Ser23)	1.45418	0.901554	1.17787
ATPase (Ab-16)	1	0.351714	0.675857		ATPase (Ab-16)	0.88247	1.13644	1.00946
ATPase (Phospho-Ser16)	0.448808	0.66617	0.557489		ATPase (Phospho-Ser16)	1.21315	1.97927	1.59621
ATP-Citrate Lyase (Ab-454)	1.01543	1.41729	1.21636		ATP-Citrate Lyase (Ab-454)	1.09761	1.12435	1.11098
ATP-Citrate Lyase (Phospho-Ser454)	0.865358	0.938897	0.902127		ATP-Citrate Lyase (Phospho-Ser454)	0.870518	0.830743	0.85063
ATRIP (Ab-68/72)	2.12623	2.71684	2.42153		ATRIP (Ab-68/72)	2.65936	1.94991	2.30464
ATRIP (Phospho-Ser68/72)	0.761571	0.591654	0.676613		ATRIP (Phospho-Ser68/72)	0.958167	0.506045	0.732106
AurA (Ab-342)	0.976157	0.923994	0.950076		AurA (Ab-342)	0.549801	0.789292	0.669546
AurB (Ab-12)	0.812062	0.916542	0.864302		AurB (Ab-12)	0.420319	0.694301	0.55731
AurB (Ab-232)	0.813464	0.859911	0.836687		AurB (Ab-232)	0.555777	0.789292	0.672534
AurB (Phospho-Thr232)	0.625526	0.746647	0.686086		AurB (Phospho-Thr232)	0.85259	0.782383	0.817487
AurB (Phospho-Tyr12)	0.751753	0.889717	0.820735		AurB (Phospho-Tyr12)	0.655378	0.915371	0.785375
AurB/C (Ab-202/175)	1.13464	1.20417	1.16941		AurB/C (Ab-202/175)	0.988048	1.09672	1.04238
AURORA KINASE (Ab-288)	0.71108	0.859911	0.785495		AURORA KINASE (Ab-288)	0.737052	0.734024	0.735538
AURORA KINASE (Phospho-Thr288)	0.887798	1.04918	0.968489		AURORA KINASE (Phospho-Thr288)	0.659363	0.592401	0.625882
AXL (Phospho-Tyr691)	2.70827	0.590164	1.64922		AXL (Phospho-Tyr691)	1.75498	2.65803	2.20651
BAD (Ab-112)	1.01403	1.28614	1.15008		BAD (Ab-112)	1.01992	1.09499	1.05746
BAD (Ab-134)	0.541374	0.514158	0.527766		BAD (Ab-134)	0.695219	0.62867	0.661945
BAD (Ab-136)	0.464236	0.490313	0.477274		BAD (Ab-136)	0.515936	0.568221	0.542079
BAD (Ab-155)	0.910238	0.318927	0.614583		BAD (Ab-155)	0.908367	0.853195	0.880781
BAD (Ab-91/128)	0.593268	0.883756	0.738512		BAD (Ab-91/128)	0.663347	1.13817	0.900758
BAD (Phospho-Ser112)	1.18794	1.30402	1.24598		BAD (Phospho-Ser112)	1.34263	1.51295	1.42779
BAD (Phospho-Ser134)	1.36325	1.25484	1.30905		BAD (Phospho-Ser134)	1.16135	1.06045	1.1109
BAD (Phospho-Ser136)	0.873773	0.451565	0.662669		BAD (Phospho-Ser136)	0.840637	0.949914	0.895276
BAD (Phospho-Ser155)	1.1136	0.338301	0.725953		BAD (Phospho-Ser155)	1.16135	1.37133	1.26634
BAD (Phospho-Ser91/128)	0.917251	1.21311	1.06518		BAD (Phospho-Ser91/128)	1.71116	1.39896	1.55506
BAX (Ab-167)	0.914446	1.16244	1.03845		BAX (Ab-167)	0.820717	0.851468	0.836093
BCL-2 (Ab-56)	1.02665	1.0462	1.03642		BCL-2 (Ab-56)	0.848606	0.702936	0.775771
BCL-2 (Ab-69)	1.00281	0.327869	0.665337		BCL-2 (Ab-69)	0.896414	0.958549	0.927482
BCL-2 (Ab-70)	0.935484	1.02832	0.9819		BCL-2 (Ab-70)	0.796813	0.865285	0.831049
BCL-2 (Phospho-Ser70)	1.17812	1.48435	1.33124		BCL-2 (Phospho-Ser70)	0.826693	0.804836	0.815765
BCL-2 (Phospho-Ser87)	0.504909	0.733234	0.619071		BCL-2 (Phospho-Ser87)	0.978088	0.73057	0.854329
BCL-2 (Phospho-Thr56)	0.852735	1.25782	1.05528		BCL-2 (Phospho-Thr56)	0.954183	0.848014	0.901099
BCL-2 (Phospho-Thr69)	0.868163	0.873323	0.870743		BCL-2 (Phospho-Thr69)	0.888446	0.830743	0.859594
BCL-6 (Ab-333)	0.893408	0.675112	0.78426		BCL-6 (Ab-333)	0.679283	1.24352	0.961403
BCL-XL (Ab-47)	1.63534	1.38152	1.50843		BCL-XL (Ab-47)	1.3506	1.62003	1.48532
BCL-XL (Ab-62)	6.69565	7.769	7.23233		BCL-XL (Ab-62)	10.243	9.48187	9.86245
BCL-XL (Phospho-Ser62)	0.953717	0.834575	0.894146		BCL-XL (Phospho-Ser62)	1.03586	0.879102	0.957479
BCL-XL (Phospho-Thr47)	0.813464	0.301043	0.557254		BCL-XL (Phospho-Thr47)	0.938247	0.884283	0.911265
BCR (Ab-177)	0.68864	1.62146	1.15505		BCR (Ab-177)	0.832669	0.974093	0.903381
BCR (Ab-360)	0.41094	0.684054	0.547497		BCR (Ab-360)	0.635458	0.578584	0.607021
BCR (Phospho-Tyr177)	1.07574	1.88376	1.47975		BCR (Phospho-Tyr177)	1.16733	0.884283	1.02581
BCR (Phospho-Tyr360)	1.67461	0.845007	1.25981		BCR (Phospho-Tyr360)	2.30478	1.81865	2.06172
Beta actin	1.04067	1.51714	1.27891		Beta actin	1.35259	1.28843	1.32051
BID (Ab-78)	1.06452	1.04769	1.0561		BID (Ab-78)	1.00797	0.882556	0.945262
BID (Phospho-Ser78)	0.541374	0.42921	0.485292		BID (Phospho-Ser78)	0.920319	1.92746	1.42389
BIM (Ab-69/65)	0.859748	1.17437	1.01706		BIM (Ab-69/65)	1.01394	0.868739	0.941342
BIM (Phospho-Ser69/65)	0.834502	1.28018	1.05734		BIM (Phospho-Ser69/65)	0.778884	0.846287	0.812586
BLNK (Ab-96)	0.692847	5.6468	3.16982		BLNK (Ab-96)	3.87251	5.40587	4.63919
BLNK (Phospho-Tyr84)	0.785414	1.04024	0.912826		BLNK (Phospho-Tyr84)	1.27689	1.37997	1.32843
BLNK (Phospho-Tyr96)	0.922861	1.51863	1.22075		BLNK (Phospho-Tyr96)	2.10359	2.59758	2.35058
B-RAF (Ab-446)	0.551192	0.314456	0.432824		B-RAF (Ab-446)	0.677291	0.566494	0.621892
B-RAF (Ab-598)	1.79804	1.04471	1.42137		B-RAF (Ab-598)	1.54382	1.87392	1.70887
B-RAF (Ab-601)	0.967742	0.393443	0.680592		B-RAF (Ab-601)	0.621514	0.450777	0.536146
B-RAF (Phospho-Ser446)	1.19355	0.725782	0.959665		B-RAF (Phospho-Ser446)	0.681275	0.671848	0.676561
B-RAF (Phospho-Ser601)	0.821879	0.825633	0.823756		B-RAF (Phospho-Ser601)	0.750996	0.749568	0.750282
B-RAF (Phospho-Thr598)	0.873773	1.08048	0.977125		B-RAF (Phospho-Thr598)	0.896414	0.882556	0.889485
BRCA1 (Ab-1423)	3.21318	5.35022	4.2817		BRCA1 (Ab-1423)	4.15139	5.5475	4.84945
BRCA1 (Ab-1457)	0.754558	1.45604	1.1053		BRCA1 (Ab-1457)	0.866534	1.26598	1.06625
BRCA1 (Ab-1524)	1.02665	0.47839	0.752519		BRCA1 (Ab-1524)	0.90239	0.946459	0.924425
BRCA1 (Phospho-Ser1423)	1.79944	1.76304	1.78124		BRCA1 (Phospho-Ser1423)	4.44223	3.77375	4.10799
BRCA1 (Phospho-Ser1457)	0.633941	0.511177	0.572559		BRCA1 (Phospho-Ser1457)	0.800797	0.747841	0.774319
BRCA1 (Phospho-Ser1524)	1.00842	1.37258	1.1905		BRCA1 (Phospho-Ser1524)	0.956175	0.984456	0.970316
Breast tumor kinase (Phospho-Tyr447)	1.23001	0.599106	0.91456		Breast tumor kinase (Phospho-Tyr447)	1.14343	1.70639	1.42491
BTK (Ab-223)	0.415147	0.90313	0.659138		BTK (Ab-223)	0.798805	0.830743	0.814774
BTK (Phospho-Tyr223)	0.605891	1.33085	0.96837		BTK (Phospho-Tyr223)	1.06175	0.647668	0.854711
BTK (Phospho-Tyr550)	1.42216	0.692996	1.05758		BTK (Phospho-Tyr550)	0.964143	1.93437	1.44926
c-Abl (Ab-412)	1.13043	1.16542	1.14793		c-Abl (Ab-412)	1.1753	1.41105	1.29318
c-Abl (Phospho-Tyr245)	0.948107	1.39791	1.17301		c-Abl (Phospho-Tyr245)	1.64741	1.21244	1.42992
c-Abl (Phospho-Tyr412)	0.698457	0.800298	0.749378		c-Abl (Phospho-Tyr412)	0.840637	0.811744	0.826191
Calmodulin (Ab-79/81)	1.04348	0.365127	0.704302		Calmodulin (Ab-79/81)	0.521912	1.27979	0.900853
Calmodulin (Phospho-Thr79/Ser81)	1.46283	1.6766	1.56972		Calmodulin (Phospho-Thr79/Ser81)	1.34861	1.30743	1.32802
Calsenilin/KCNIP3 (Ab-63)	1.0014	1.16841	1.0849		Calsenilin/KCNIP3 (Ab-63)	1.18924	0.882556	1.0359
Calsenilin/KCNIP3 (Phospho-Ser63)	2.30715	0.961252	1.6342		Calsenilin/KCNIP3 (Phospho-Ser63)	1.92231	1.8981	1.91021
CaMK1-a (Ab-177)	0.779804	0.411326	0.595565		CaMK1-a (Ab-177)	2.06773	2.31434	2.19103
CaMK1-a (Phospho-Thr177)	0.835905	1.26975	1.05283		CaMK1-a (Phospho-Thr177)	0.936255	0.879102	0.907678
CaMK2 (Phospho-Thr305)	1.23001	1.20119	1.2156		CaMK2 (Phospho-Thr305)	1.39442	1.40069	1.39756
CaMK2-beta/gamma/delta (Ab-287)	0.523142	0.731744	0.627443		CaMK2-beta/gamma/delta (Ab-287)	0.854582	0.758204	0.806393
CaMK2-beta/gamma/delta (Phospho-Thr287)	1.07013	0.548435	0.809281		CaMK2-beta/gamma/delta (Phospho-Thr287)	0.888446	0.953368	0.920907
CaMK4 (Ab-196/200)	1.01262	0.339791	0.676207		CaMK4 (Ab-196/200)	0.844622	0.777202	0.810912
CaMK4 (Phospho-Thr196/200)	0.690042	0.703428	0.696735		CaMK4 (Phospho-Thr196/200)	0.63745	0.611399	0.624425
CaMKII (Ab-286)	0.963534	0.561848	0.762691		CaMKII (Ab-286)	0.960159	0.903282	0.93172
CaMKII (Phospho-Thr286)	1.18093	1.41878	1.29985		CaMKII (Phospho-Thr286)	1.23108	1.3506	1.29084
CASP1 (Ab-376)	0.71669	0.847988	0.782339		CASP1 (Ab-376)	0.7251	0.716753	0.720926
CASP1 (Phospho-Ser376)	0.967742	1.53502	1.25138		CASP1 (Phospho-Ser376)	0.926295	1.06908	0.99769
CASP2 (Ab-157)	0.879383	0.974665	0.927024		CASP2 (Ab-157)	0.812749	0.905009	0.858879
CASP2 (Phospho-Ser157)	0.691445	0.85693	0.774187		CASP2 (Phospho-Ser157)	1.03984	0.554404	0.797122
CASP6 (Ab-Ser257)	0.946704	2.08644	1.51657		CASP6 (Ab-Ser257)	1.11554	1.01554	1.06554
CASP6 (Phospho-Ser257)	1.18093	0.567809	0.874367		CASP6 (Phospho-Ser257)	1.03785	1.84974	1.44379
CASP8 (Ab-347)	0.802244	0.38152	0.591882		CASP8 (Ab-347)	0.758964	0.908463	0.833714
CASP8 (Phospho-Ser347)	1.15147	1.55142	1.35144		CASP8 (Phospho-Ser347)	1.25498	1.36269	1.30884
CASP9 (Ab-125)	1.51613	1.18927	1.3527		CASP9 (Ab-125)	1.53984	1.69603	1.61793
CASP9 (Phospho-Thr125)	0.967742	0.371088	0.669415		CASP9 (Phospho-Thr125)	1.4004	1.42142	1.41091
Caspase 9 (Ab-144)	0.879383	0.508197	0.69379		Caspase 9 (Ab-144)	0.87251	0.927461	0.899986
Caspase 9 (Ab-153)	0.980365	0.509687	0.745026		Caspase 9 (Ab-153)	0.760956	1.36615	1.06355
Caspase 9 (Ab-196)	1.62693	2.53502	2.08098		Caspase 9 (Ab-196)	2.21514	2.69948	2.45731
Caspase 9 (Phospho-Ser144)	1.01683	0.341282	0.679056		Caspase 9 (Phospho-Ser144)	1.90239	1.66494	1.78366
Caspase 9 (Phospho-Ser196)	1.76578	1.34426	1.55502		Caspase 9 (Phospho-Ser196)	0.942231	1.88774	1.41498
Caspase 9 (Phospho-Tyr153)	0.725105	0.4307	0.577903		Caspase 9 (Phospho-Tyr153)	1.26892	1.36097	1.31495
Caspase-3 (Ab-150)	0.827489	0.305514	0.566502		Caspase-3 (Ab-150)	0.886454	0.784111	0.835282
Caspase-3 (Phospho-Ser150)	0.591865	1.35022	0.971044		Caspase-3 (Phospho-Ser150)	1.14343	0.687392	0.915409
Catalase (Ab-385)	1.06872	0.600596	0.83466		Catalase (Ab-385)	1.36056	1.17962	1.27009
Catalase (Phospho-Tyr385)	0.856942	1.61252	1.23473		Catalase (Phospho-Tyr385)	0.842629	1.05699	0.949812
Catenin beta (Ab-37)	1.54698	0.742176	1.14458		Catenin beta (Ab-37)	1.25896	1.49396	1.37646
Catenin beta (Ab-41/45)	0.819074	1.07899	0.94903		Catenin beta (Ab-41/45)	0.938247	0.91019	0.924218
Catenin beta (Ab-654)	1.0575	0.38301	0.720257		Catenin beta (Ab-654)	0.914343	0.927461	0.920902
Catenin beta (CTNNB)(Ab-33)	0.894811	1.14605	1.02043		Catenin beta (CTNNB)(Ab-33)	0.866534	0.936097	0.901315
Catenin beta (CTNNB)(Ab-489)	0.661992	0.508197	0.585094		Catenin beta (CTNNB)(Ab-489)	0.553785	0.540587	0.547186
Catenin beta (CTNNB)(Phospho-Tyr489)	1.46844	1.4307	1.44957		Catenin beta (CTNNB)(Phospho-Tyr489)	0.651394	0.557858	0.604626
Catenin beta (Phospho-Ser33)	0.955119	1.14903	1.05208		Catenin beta (Phospho-Ser33)	0.888446	0.865285	0.876866
Catenin beta (Phospho-Ser37)	1.28612	1.33234	1.30923		Catenin beta (Phospho-Ser37)	1.2012	0.887737	1.04447
Catenin beta (Phospho-Thr41/Ser45)	1.09958	1.31297	1.20627		Catenin beta (Phospho-Thr41/Ser45)	1.09363	1.15371	1.12367
Catenin beta (Phospho-Tyr654)	1	1.50075	1.25037		Catenin beta (Phospho-Tyr654)	0.794821	0.851468	0.823144
Catenin delta-1 (Ab-228)	1.06452	2.20864	1.63658		Catenin delta-1 (Ab-228)	1.07371	0.989637	1.03167
Catenin delta-1 (Phospho-Tyr228)	0.639551	0.625931	0.632741		Catenin delta-1 (Phospho-Tyr228)	0.727092	0.789292	0.758192
Caveolin-1 (Ab-14)	0.834502	0.314456	0.574479		Caveolin-1 (Ab-14)	0.888446	0.867012	0.877729
Caveolin-1 (Phospho-Tyr14)	0.910238	0.342772	0.626505		Caveolin-1 (Phospho-Tyr14)	1.33865	1.22971	1.28418
CBL (Phospho-Tyr700)	1.42917	1.89568	1.66243		CBL (Phospho-Tyr700)	0.505976	1.48532	0.995648
CBL (Phospho-Tyr774)	1.1655	1.65574	1.41062		CBL (Phospho-Tyr774)	1.50598	1.1399	1.32294
CD19 (Ab-531)	1.02805	0.309985	0.669018		CD19 (Ab-531)	1.0757	1.45078	1.26324
CD19 (Phospho-Tyr531)	1.52735	2.05365	1.7905		CD19 (Phospho-Tyr531)	1.50797	1.58895	1.54846
CD22/BL-CAM (Phospho-Tyr807)	0.886396	0.436662	0.661529		CD22/BL-CAM (Phospho-Tyr807)	0.914343	1.07772	0.996031
CD227/mucin 1 (Ab-1243)	0.915849	0.897168	0.906508		CD227/mucin 1 (Ab-1243)	0.51992	0.431779	0.47585
CD227/mucin 1 (Phospho-Tyr1243)	0.956522	0.52161	0.739066		CD227/mucin 1 (Phospho-Tyr1243)	0.954183	0.880829	0.917506
CD28 (Phospho-Tyr218)	1.01122	0.374069	0.692644		CD28 (Phospho-Tyr218)	1.06773	0.962003	1.01487
CD32 (FcgammaRIIb)(Ab-292)	2.10238	4.19374	3.14806		CD32 (FcgammaRIIb)(Ab-292)	9.50996	7.34542	8.42769
CD3Z (Ab-142)	1.07153	1.10134	1.08644		CD3Z (Ab-142)	1.06972	0.917098	0.99341
CD3Z (Phospho-Tyr142)	1.80224	2.96721	2.38473		CD3Z (Phospho-Tyr142)	1.81076	1.7582	1.78448
CD4 (Ab-433)	1.1641	1.17437	1.16923		CD4 (Ab-433)	1.0757	0.899827	0.987762
CD4 (Phospho-Ser433)	1.09257	1.09091	1.09174		CD4 (Phospho-Ser433)	1.29283	1.19862	1.24572
CD45 (Phospho-Ser1007)	0.43338	0.469449	0.451414		CD45 (Phospho-Ser1007)	0.938247	0.863558	0.900902
CD5 (Ab-453)	0.974755	1.37705	1.1759		CD5 (Ab-453)	1.07968	0.860104	0.969892
CD5 (Phospho-Tyr453)	0.321178	0.707899	0.514538		CD5 (Phospho-Tyr453)	0.436255	0.466321	0.451288
CDC2 (Ab-15)	1.21879	0.459016	0.838905		CDC2 (Ab-15)	1.03586	1.2228	1.12933
CDC2 (Phospho-Tyr15)	1.48107	0.490313	0.985689		CDC2 (Phospho-Tyr15)	1.28884	1.14335	1.2161
CDC25A (Ab-124)	0.394109	0.628912	0.511511		CDC25A (Ab-124)	0.336653	0.412781	0.374717
CDC25A (Ab-178)	1.41374	1.47243	1.44309		CDC25A (Ab-178)	1.8506	1.46287	1.65673
CDC25A (Ab-75)	0.887798	1.43517	1.16148		CDC25A (Ab-75)	1.0996	0.956822	1.02821
CDC25A (Phospho-Ser124)	0.684432	0.800298	0.742365		CDC25A (Phospho-Ser124)	0.930279	0.74266	0.836469
CDC25A (Phospho-Ser75)	0.813464	0.648286	0.730875		CDC25A (Phospho-Ser75)	0.85259	0.635579	0.744084
CDC25B (Ab-323)	0.991585	0.345753	0.668669		CDC25B (Ab-323)	0.553785	0.925734	0.739759
CDC25B (Ab-353)	0.307153	0.348733	0.327943		CDC25B (Ab-353)	0.344622	0.298791	0.321706
CDC25B (Phospho-Ser323)	0.744741	0.397914	0.571327		CDC25B (Phospho-Ser323)	0.739044	0.792746	0.765895
CDC25B (Phospho-Ser353)	0.601683	0.758569	0.680126		CDC25B (Phospho-Ser353)	0.7749	0.825561	0.800231
CDC25C (Ab-216)	3.19215	2.67213	2.93214		CDC25C (Ab-216)	4.95618	3.37997	4.16807
CDC25C (Phospho-Ser216)	0.941094	1.23994	1.09052		CDC25C (Phospho-Ser216)	0.681275	0.868739	0.775007
CDC25C (Phospho-Thr48)	0.649369	1.14307	0.896219		CDC25C (Phospho-Thr48)	0.701195	1.07427	0.887731
CDK1/CDC2 (Ab-14)	0.670407	0.722802	0.696604		CDK1/CDC2 (Ab-14)	0.906375	0.804836	0.855605
CDK1/CDC2 (Phospho-Thr14)	1.35764	0.80775	1.0827		CDK1/CDC2 (Phospho-Thr14)	0.874502	1.19689	1.0357
CDK2 (Ab-160)	1.01683	0.670641	0.843736		CDK2 (Ab-160)	1.08964	1.01382	1.05173
CDK2 (Phospho-Thr160)	1.01122	1.08048	1.04585		CDK2 (Phospho-Thr160)	1.06773	0.958549	1.01314
CDK5 (Ab-15)	0.590463	0.852459	0.721461		CDK5 (Ab-15)	0.834661	0.716753	0.775707
CDK5 (Phospho-Tyr15)	2.70687	1.12221	1.91454		CDK5 (Phospho-Tyr15)	3.20916	2.32815	2.76866
CDK7 (Ab-170)	1.08415	1.45306	1.2686		CDK7 (Ab-170)	1.13347	1.09154	1.1125
CDK7 (Phospho-Thr170)	1.09116	1.53651	1.31384		CDK7 (Phospho-Thr170)	1.44422	1.48187	1.46304
Chk1 (Ab-280)	0.821879	0.926975	0.874427		Chk1 (Ab-280)	0.808765	0.777202	0.792984
Chk1 (Ab-286)	1.23001	1.21908	1.22455		Chk1 (Ab-286)	0.733068	1.1658	0.949435
Chk1 (Ab-317)	0.949509	0.892697	0.921103		Chk1 (Ab-317)	0.956175	0.841105	0.89864
Chk1 (Ab-345)	1.29453	1.32191	1.30822		Chk1 (Ab-345)	1.43028	1.21244	1.32136
Chk1 (Phospho-Ser280)	0.88359	0.508197	0.695894		Chk1 (Phospho-Ser280)	0.968127	1.05354	1.01083
Chk1 (Phospho-Ser286)	0.71669	1.14307	0.92988		Chk1 (Phospho-Ser286)	0.603586	0.518135	0.56086
Chk1 (Phospho-Ser296)	0.636746	0.424739	0.530743		Chk1 (Phospho-Ser296)	0.802789	0.803109	0.802949
Chk1 (Phospho-Ser301)	0.251052	0.557377	0.404214		Chk1 (Phospho-Ser301)	1.20717	1.04491	1.12604
Chk1 (Phospho-Ser317)	1.23562	1.61848	1.42705		Chk1 (Phospho-Ser317)	1.30876	1.28497	1.29687
Chk1 (Phospho-Ser345)	0.503506	0.584203	0.543854		Chk1 (Phospho-Ser345)	0.944223	0.830743	0.887483
Chk2 (Ab-383)	1.20898	0.605067	0.907022		Chk2 (Ab-383)	1.2749	1.3696	1.32225
Chk2 (Ab-387)	1.60449	2.10581	1.85515		Chk2 (Ab-387)	1.86653	1.68739	1.77696
Chk2 (Ab-516)	0.744741	1.02086	0.882802		Chk2 (Ab-516)	0.984064	0.968912	0.976488
Chk2 (Ab-68)	1.20757	2.0924	1.64999		Chk2 (Ab-68)	1.38645	1.3057	1.34608
Chk2 (Phospho-Ser516)	1.11641	1.04918	1.08279		Chk2 (Phospho-Ser516)	1.13745	0.984456	1.06095
Chk2 (Phospho-Thr383)	1.61431	1.89121	1.75276		Chk2 (Phospho-Thr383)	1.04582	1.15889	1.10236
Chk2 (Phospho-Thr387)	0.920056	0.368107	0.644082		Chk2 (Phospho-Thr387)	1.30279	1.19171	1.24725
Chk2 (Phospho-Thr68)	0.805049	0.822653	0.813851		Chk2 (Phospho-Thr68)	0.772908	0.782383	0.777646
c-Jun (Ab-170)	0.809257	1.17884	0.994047		c-Jun (Ab-170)	0.737052	0.768566	0.752809
c-Jun (Ab-239)	1.30014	0.375559	0.83785		c-Jun (Ab-239)	1.03386	1.06736	1.05061
c-Jun (Ab-243)	1.87377	0.786885	1.33033		c-Jun (Ab-243)	1.6255	1.69775	1.66163
c-Jun (Ab-63)	0.68864	0.645306	0.666973		c-Jun (Ab-63)	0.800797	0.880829	0.840813
c-Jun (Ab-73)	3.92567	4.15201	4.03884		c-Jun (Ab-73)	8.31275	6.34888	7.33081
c-Jun (Ab-91)	1.35905	0.298063	0.828554		c-Jun (Ab-91)	1.03386	1.01382	1.02384
c-Jun (Ab-93)	1.10238	0.901639	1.00201		c-Jun (Ab-93)	0.960159	0.884283	0.922221
c-Jun (Phospho-Ser243)	1.10379	1.16393	1.13386		c-Jun (Phospho-Ser243)	0.974104	0.8981	0.936102
c-Jun (Phospho-Ser63)	2.16971	1.58867	1.87919		c-Jun (Phospho-Ser63)	1.86853	1.64594	1.75723
c-Jun (Phospho-Ser73)	2.0575	0.61848	1.33799		c-Jun (Phospho-Ser73)	1.63347	1.57858	1.60602
c-Jun (Phospho-Thr239)	1.20337	0.408346	0.805856		c-Jun (Phospho-Thr239)	1.08167	1.04145	1.06156
c-Jun (Phospho-Thr91)	1.22721	1.28167	1.25444		c-Jun (Phospho-Thr91)	1.0239	1	1.01195
c-Jun (Phospho-Thr93)	1.54698	0.491803	1.01939		c-Jun (Phospho-Thr93)	1.43625	1.24698	1.34162
c-Jun (Phospho-Tyr170)	0.774194	1.6006	1.18739		c-Jun (Phospho-Tyr170)	1.46016	1.37651	1.41834
CK1-A (Ab-321)	0.870968	1.02981	0.950387		CK1-A (Ab-321)	0.994024	0.766839	0.880432
CK1-A (Phospho-Thr321)	1.42216	1.79136	1.60676		CK1-A (Phospho-Thr321)	1.77689	1.72193	1.74941
CK1-A/A2 (Phospho-Tyr294)	0.896213	0.453055	0.674634		CK1-A/A2 (Phospho-Tyr294)	0.88247	0.889465	0.885967
CK2-b (Ab-209)	0.323983	0.321908	0.322945		CK2-b (Ab-209)	0.444223	0.920553	0.682388
CK2-b (Phospho-Ser209)	1	0.344262	0.672131		CK2-b (Phospho-Ser209)	0.968127	1.07254	1.02033
c-Kit (Ab-721)	1.57784	1.55738	1.56761		c-Kit (Ab-721)	1.23705	1.0829	1.15998
c-Kit (Phospho-Tyr721)	2.554	2.44113	2.49756		c-Kit (Phospho-Tyr721)	2.53386	2.39551	2.46469
claudin 3 (Ab-219)	0.84432	1.04173	0.943024		claudin 3 (Ab-219)	1.41036	1.08808	1.24922
claudin 3 (Phospho-Tyr219)	1.24264	1.31595	1.27929		claudin 3 (Phospho-Tyr219)	1.06175	0.892919	0.977336
claudin 6 (Phospho-Tyr219)	1.78121	1.92101	1.85111		claudin 6 (Phospho-Tyr219)	1.72311	1.65285	1.68798
claudin 7 (Ab-210)	0.617111	0.305514	0.461312		claudin 7 (Ab-210)	0.806773	0.763385	0.785079
claudin 7 (Phospho-Tyr210)	1.27209	1.57377	1.42293		claudin 7 (Phospho-Tyr210)	1.41833	1.27634	1.34733
c-met (Ab-1003)	0.57223	1.01043	0.791331		c-met (Ab-1003)	0.623506	0.735751	0.679629
c-met (Phospho-Tyr1003)	0.434783	1.58569	1.01024		c-met (Phospho-Tyr1003)	0.605578	0.464594	0.535086
Coagulation Factor III (Phospho-Ser290)	1	1.1848	1.0924		Coagulation Factor III (Phospho-Ser290)	0.910359	1.13817	1.02426
cofilin (Ab-3)	0.848527	1.45902	1.15377		cofilin (Ab-3)	0.904382	0.956822	0.930602
cofilin (Phospho-Ser3)	0.712482	1.13413	0.923305		cofilin (Phospho-Ser3)	0.780876	0.83247	0.806673
Connexin 43 (Ab-367)	1.3338	1.28167	1.30773		Connexin 43 (Ab-367)	0.61753	1.05527	0.836399
Connexin 43 (Phospho-Ser367)	1	0.783905	0.891952		Connexin 43 (Phospho-Ser367)	0.896414	0.849741	0.873078
Cortactin (Ab-421)	0.827489	0.563338	0.695414		Cortactin (Ab-421)	0.868526	0.946459	0.907493
Cortactin (Ab-466)	1.11501	0.567809	0.841408		Cortactin (Ab-466)	1.36454	1.34197	1.35326
Cortactin (Phospho-Tyr421)	1.00701	0.661699	0.834356		Cortactin (Phospho-Tyr421)	1.1494	1.14508	1.14724
Cortactin (Phospho-Tyr466)	1.13745	0.773472	0.95546		Cortactin (Phospho-Tyr466)	1.2749	1.33679	1.30584
COT (Ab-290)	0.776999	1.07004	0.923522		COT (Ab-290)	0.750996	0.792746	0.771871
COT (Phospho-Thr290)	1.07854	1.22355	1.15104		COT (Phospho-Thr290)	1.14542	1.11917	1.13229
CPI17 alpha (Ab-38)	0.776999	0.497765	0.637382		CPI17 alpha (Ab-38)	0.864542	0.837651	0.851096
CPI17 alpha (Phospho-Thr38)	1.01683	1.40984	1.21333		CPI17 alpha (Phospho-Thr38)	1.04582	1.19689	1.12135
c-PLA2 (Ab-505)	0.934081	1.35618	1.14513		c-PLA2 (Ab-505)	0.920319	1.03972	0.980021
c-PLA2 (Phospho-Ser505)	0.680224	0.941878	0.811051		c-PLA2 (Phospho-Ser505)	1.30478	1.2038	1.25429
c-Raf (Ab-296)	1.19074	2.40238	1.79656		c-Raf (Ab-296)	1.28287	1.32815	1.30551
c-Raf (Ab-43)	1.17952	1.13562	1.15757		c-Raf (Ab-43)	1.28486	1.41451	1.34968
c-Raf (Phospho-Ser296)	0.978962	0.467958	0.72346		c-Raf (Phospho-Ser296)	1.37251	1.32297	1.34774
c-Raf (Phospho-Ser43)	1.21318	0.397914	0.805549		c-Raf (Phospho-Ser43)	1.21116	1.01209	1.11162
CREB (Ab-100)	1.23001	1.45455	1.34228		CREB (Ab-100)	1.02789	1.01382	1.02085
CREB (Ab-121)	0.952314	1.15052	1.05142		CREB (Ab-121)	0.800797	0.723661	0.762229
CREB (Ab-129)	1.04769	0.344262	0.695974		CREB (Ab-129)	0.968127	1.14853	1.05833
CREB (Ab-133)	0.493689	0.374069	0.433879		CREB (Ab-133)	0.486056	0.521589	0.503822
CREB (Ab-142)	0.753156	0.879285	0.81622		CREB (Ab-142)	0.880478	0.827288	0.853883
CREB (Phospho-Ser121)	1.03787	1.18331	1.11059		CREB (Phospho-Ser121)	0.954183	0.892919	0.923551
CREB (Phospho-Ser129)	0.805049	1.42176	1.1134		CREB (Phospho-Ser129)	1.00797	0.917098	0.962533
CREB (Phospho-Ser133)	1.2763	0.405365	0.840831		CREB (Phospho-Ser133)	1.36653	1.47668	1.42161
CREB (Phospho-Ser142)	0.97195	1.16542	1.06869		CREB (Phospho-Ser142)	0.924303	0.868739	0.896521
CREB (Phospho-Thr100)	1.25947	1.34128	1.30037		CREB (Phospho-Thr100)	1.11355	1.01036	1.06195
CrkII (Ab-221)	0.824684	1.05365	0.939168		CrkII (Ab-221)	0.834661	0.837651	0.836156
CrkII (Phospho-Tyr221)	1.02945	1.16095	1.0952		CrkII (Phospho-Tyr221)	1.13347	1.09154	1.1125
CrkL (Phospho-Tyr207)	1.10519	0.377049	0.741119		CrkL (Phospho-Tyr207)	1.02789	1.13644	1.08217
CSFR (Ab-561)	0.899018	0.327869	0.613444		CSFR (Ab-561)	0.950199	0.658031	0.804115
CSFR (Phospho-Tyr561)	2.91304	2.17288	2.54296		CSFR (Phospho-Tyr561)	2.61554	2.81002	2.71278
CXCR4 (Phospho-Ser339)	0.922861	0.865872	0.894366		CXCR4 (Phospho-Ser339)	1.25498	1.07081	1.1629
Cyclin B1 (Ab-126)	1.67041	2.4918	2.08111		Cyclin B1 (Ab-126)	1.73506	1.58031	1.65769
Cyclin B1 (Ab-147)	2.35344	1.38897	1.8712		Cyclin B1 (Ab-147)	2.8008	1.2038	2.0023
Cyclin B1 (Phospho-Ser126)	0.732118	0.983607	0.857862		Cyclin B1 (Phospho-Ser126)	1.07371	0.913644	0.993675
Cyclin B1 (Phospho-Ser147)	1.49649	0.459016	0.977755		Cyclin B1 (Phospho-Ser147)	0.488048	1.48877	0.988411
Cyclin C (Phospho-Ser275)	0.981767	0.394933	0.68835		Cyclin C (Phospho-Ser275)	0.984064	1.02073	1.00239
Cyclin D1 (Ab-286)	1.4979	1.46945	1.48367		Cyclin D1 (Ab-286)	2.40239	1.86528	2.13384
Cyclin D1 (Ab-90)	0.646564	1.17586	0.91121		Cyclin D1 (Ab-90)	0.665339	0.80829	0.736814
Cyclin D1 (Phospho-Thr286)	2.82328	2.05961	2.44145		Cyclin D1 (Phospho-Thr286)	4.12749	0.694301	2.4109
Cyclin D2 (Ab-280)	1.18373	0.405365	0.794548		Cyclin D2 (Ab-280)	0.992032	0.784111	0.888071
Cyclin D3 (Ab-283)	1.42777	1.39791	1.41284		Cyclin D3 (Ab-283)	1.44422	1.23316	1.33869
Cyclin D3 (Phospho-Thr283)	1.42356	1.51565	1.46961		Cyclin D3 (Phospho-Thr283)	1.4761	1.80484	1.64047
Cyclin E1 (Ab-395)	1.06872	0.466468	0.767596		Cyclin E1 (Ab-395)	1.17331	1.19344	1.18337
Cyclin E1 (Ab-77)	6.30575	6.7839	6.54483		Cyclin E1 (Ab-77)	5.4243	8.10708	6.76569
Cyclin E1 (Phospho-Thr395)	0.957924	1.10879	1.03336		Cyclin E1 (Phospho-Thr395)	1.04582	0.991364	1.01859
Cyclin E1 (Phospho-Thr77)	1.02525	2.66915	1.8472		Cyclin E1 (Phospho-Thr77)	1.55179	1.68048	1.61614
Cyclin E2 (Ab-392)	1.15007	1.12519	1.13763		Cyclin E2 (Ab-392)	0.47012	0.468048	0.469084
Cytokeratin 18 (Ab-52)	0.732118	0.883756	0.807937		Cytokeratin 18 (Ab-52)	0.374502	0.853195	0.613849
Cytokeratin 18 (Phospho-Ser52)	0.942496	0.76006	0.851278		Cytokeratin 18 (Phospho-Ser52)	1.25697	0.547496	0.902234
Cytokeratin 8 (Ab-431)	0.502104	1.16393	0.833019		Cytokeratin 8 (Ab-431)	0.581673	0.518135	0.549904
Cytokeratin 8 (Phospho-Ser431)	0.504909	1.91654	1.21073		Cytokeratin 8 (Phospho-Ser431)	2.47211	1.74266	2.10739
DAB1 (Ab-220)	1.02525	0.423249	0.724247		DAB1 (Ab-220)	0.950199	1.02591	0.988053
DAB1 (Ab-232)	0.84432	0.907601	0.87596		DAB1 (Ab-232)	0.762948	0.740933	0.75194
DAB1 (Phospho-Tyr220)	0.653576	0.590164	0.62187		DAB1 (Phospho-Tyr220)	0.996016	0.799655	0.897835
DAB1 (Phospho-Tyr232)	0.924264	1.01639	0.970329		DAB1 (Phospho-Tyr232)	0.870518	1.1468	1.00866
DAPP1 (Ab-139)	1.10238	0.344262	0.723323		DAPP1 (Ab-139)	0.729084	0.711572	0.720328
DAPP1 (Phospho-Tyr139)	1.07714	2.15052	1.61383		DAPP1 (Phospho-Tyr139)	1.17331	1.30743	1.24037
DARPP-32 (Ab-34)	1.2805	2.307	1.79375		DARPP-32 (Ab-34)	1.32869	1.26079	1.29474
DARPP-32 (Ab-75)	0.646564	1.02385	0.835204		DARPP-32 (Ab-75)	0.713147	0.806563	0.759855
DARPP-32 (Phospho-Thr34)	0.603086	0.789866	0.696476		DARPP-32 (Phospho-Thr34)	0.667331	0.702936	0.685133
DARPP-32 (Phospho-Thr75)	0.754558	0.846498	0.800528		DARPP-32 (Phospho-Thr75)	0.741036	0.721934	0.731485
DAXX (Ab-668)	5.18093	9.3994	7.29016		DAXX (Ab-668)	8.249	6.32815	7.28858
DAXX (Phospho-Ser668)	1.85414	0.484352	1.16924		DAXX (Phospho-Ser668)	1.95618	1.51123	1.7337
DDX5/DEAD-box protein 5 (Ab-593)	1.09818	0.371088	0.734632		DDX5/DEAD-box protein 5 (Ab-593)	1.01394	1.02591	1.01993
DDX5/DEAD-box protein 5 (Phospho-Tyr593)	1.02104	5.12072	3.07088		DDX5/DEAD-box protein 5 (Phospho-Tyr593)	1.38048	1.26252	1.3215
DNA-PK (Ab-2056)	0.368864	0.321908	0.345386		DNA-PK (Ab-2056)	0.384462	0.390328	0.387395
DNA-PK (Ab-2638)	0.472651	0.448584	0.460617		DNA-PK (Ab-2638)	0.585657	0.868739	0.727198
DNA-PK (Ab-2647)	1.43619	0.38301	0.909598		DNA-PK (Ab-2647)	0.844622	1.07254	0.95858
DNA-PK (Phospho-Thr2638)	0.900421	0.369598	0.635009		DNA-PK (Phospho-Thr2638)	0.974104	0.963731	0.968917
DNA-PK (Phospho-Thr2647)	0.820477	0.777943	0.79921		DNA-PK (Phospho-Thr2647)	0.890438	1.21589	1.05316
Dok-1 (Ab-362)	0.897616	0.432191	0.664903		Dok-1 (Ab-362)	1.11554	0.887737	1.00164
Dok-1 (Ab-398)	0.870968	1.06259	0.96678		Dok-1 (Ab-398)	0.780876	0.861831	0.821354
Dok-1 (Phospho-Tyr362)	1.17672	0.539493	0.858106		Dok-1 (Phospho-Tyr362)	1.23705	0.56304	0.900046
Dok-1 (Phospho-Tyr398)	1.02805	1.06259	1.04532		Dok-1 (Phospho-Tyr398)	1.01594	1.02763	1.02179
Dok-2 (Ab-299)	0.956522	1.05961	1.00807		Dok-2 (Ab-299)	1.07171	0.892919	0.982316
Dok-2 (Phospho-Tyr299)	0.788219	0.800298	0.794258		Dok-2 (Phospho-Tyr299)	0.880478	0.768566	0.824522
DYN1 (Ab-774)	5.28191	6.67064	5.97627		DYN1 (Ab-774)	6.60956	9.03282	7.82119
DYN1 (Phospho-Ser774)	0.939691	1.35469	1.14719		DYN1 (Phospho-Ser774)	0.87251	1.01382	0.943163
E2F1 (Ab-433)	1.02805	1.51118	1.26961		E2F1 (Ab-433)	0.635458	0.609672	0.622565
E2F1 (Phospho-Thr433)	0.981767	1.3532	1.16749		E2F1 (Phospho-Thr433)	0.866534	0.791019	0.828776
EEF2 (Ab-56)	1.42917	2.18033	1.80475		EEF2 (Ab-56)	2.20319	1.8532	2.02819
EEF2 (Phospho-Thr56)	0.614306	0.76304	0.688673		EEF2 (Phospho-Thr56)	0.743028	0.708117	0.725573
eEF2K (Ab-366)	0.862553	0.403875	0.633214		eEF2K (Ab-366)	0.848606	0.982729	0.915667
eEF2K (Phospho-Ser366)	0.704067	0.751118	0.727593		eEF2K (Phospho-Ser366)	0.772908	0.772021	0.772465
EGFR (Ab-1016)	1.10098	1.16244	1.13171		EGFR (Ab-1016)	1.12948	1.08636	1.10792
EGFR (Ab-1069)	0.338008	0.308495	0.323252		EGFR (Ab-1069)	0.370518	0.797927	0.584223
EGFR (Ab-1070)	1.19074	0.692996	0.941869		EGFR (Ab-1070)	1.26494	1.21071	1.23782
EGFR (Ab-1092)	0.981767	0.576751	0.779259		EGFR (Ab-1092)	0.864542	0.863558	0.86405
EGFR (Ab-1110)	0.552595	0.606557	0.579576		EGFR (Ab-1110)	0.555777	0.557858	0.556818
EGFR (Ab-1172)	1.99018	0.779434	1.38481		EGFR (Ab-1172)	2.26494	1.77893	2.02193
EGFR (Ab-1197)	1.23983	1.6304	1.43512		EGFR (Ab-1197)	1.23904	1.1848	1.21192
EGFR (Ab-678)	0.941094	1.03428	0.987686		EGFR (Ab-678)	0.916335	0.943005	0.92967
EGFR (Ab-693)	0.762973	0.915052	0.839013		EGFR (Ab-693)	0.992032	0.905009	0.94852
EGFR (Ab-869)	2.23843	2.13711	2.18777		EGFR (Ab-869)	2.61952	3.01554	2.81753
EGFR (Ab-998)	0.706872	0.739195	0.723034		EGFR (Ab-998)	0.802789	0.918826	0.860807
EGFR (Phospho-Ser1070)	0.740533	1.41878	1.07966		EGFR (Phospho-Ser1070)	0.888446	1.6114	1.24992
EGFR (Phospho-Thr678)	0.754558	0.800298	0.777428		EGFR (Phospho-Thr678)	0.802789	0.696028	0.749408
EGFR (Phospho-Thr693)	1.13324	0.520119	0.82668		EGFR (Phospho-Thr693)	1.0259	1.16753	1.09671
EGFR (Phospho-Tyr1016)	1.65498	1.74218	1.69858		EGFR (Phospho-Tyr1016)	1.43825	1.25734	1.34779
EGFR (Phospho-Tyr1069)	0.957924	0.472429	0.715177		EGFR (Phospho-Tyr1069)	0.900398	1.40415	1.15227
EGFR (Phospho-Tyr1092)	1.04488	1.07601	1.06044		EGFR (Phospho-Tyr1092)	1.03586	0.920553	0.978205
EGFR (Phospho-Tyr1110)	0.793829	0.363636	0.578733		EGFR (Phospho-Tyr1110)	1.02988	0.791019	0.91045
EGFR (Phospho-Tyr1172)	1.02104	1.26379	1.14241		EGFR (Phospho-Tyr1172)	1.13745	0.911917	1.02468
EGFR (Phospho-Tyr1197)	1.1641	0.543964	0.85403		EGFR (Phospho-Tyr1197)	1.11155	0.858377	0.984965
EGFR (Phospho-Tyr869)	1.02104	1.21311	1.11708		EGFR (Phospho-Tyr869)	0.940239	0.932642	0.936441
eIF2A (Ab-51)	1.36325	1.28167	1.32246		eIF2A (Ab-51)	1.32669	1.20725	1.26697
eIF2A (Phospho-Ser51)	1.07293	1.1535	1.11322		eIF2A (Phospho-Ser51)	1.14143	1.11917	1.1303
eIF4B (Phospho-Ser422)	0.744741	0.95082	0.84778		eIF4B (Phospho-Ser422)	0.671315	0.780656	0.725986
eIF4E (Ab-209)	1.91164	2.54247	2.22706		eIF4E (Ab-209)	1.68526	1.53368	1.60947
eIF4E (Phospho-Ser209)	1.1669	0.673621	0.920261		eIF4E (Phospho-Ser209)	0.906375	1.08981	0.998092
eIF4G (Ab-1108)	1.8331	1.74218	1.78764		eIF4G (Ab-1108)	0.926295	1.53713	1.23171
eIF4G (Phospho-Ser1108)	1.26648	1.15797	1.21223		eIF4G (Phospho-Ser1108)	1.71315	1.29188	1.50251
Elk-1 (Ab-383)	0.654979	0.743666	0.699323		Elk-1 (Ab-383)	0.916335	0.789292	0.852813
Elk1 (Ab-389)	1.11921	1.31893	1.21907		Elk1 (Ab-389)	0.914343	1.03109	0.972715
Elk1 (Ab-417)	1.03787	1.19374	1.1158		Elk1 (Ab-417)	0.888446	0.972366	0.930406
Elk-1 (Phospho-Ser383)	1.48387	0.5693	1.02659		Elk-1 (Phospho-Ser383)	1.15139	1.72193	1.43666
Elk1 (Phospho-Ser389)	1.61711	1.54396	1.58054		Elk1 (Phospho-Ser389)	1.31673	1.26425	1.29049
Elk1 (Phospho-Thr417)	0.743338	1.25782	1.00058		Elk1 (Phospho-Thr417)	0.699203	0.599309	0.649256
Empty	0.0995792	0.128167	0.113873		Empty	0.161355	0.158895	0.160125
Empty	0.113604	0.156483	0.135044		Empty	0.155378	0.151986	0.153682
Empty	0.112202	0.184799	0.1485		Empty	0.161355	0.138169	0.149762
Empty	0.102384	0.125186	0.113785		Empty	0.169323	0.141623	0.155473
eNOS (Ab-1177)	0.73352	0.859911	0.796715		eNOS (Ab-1177)	0.856574	0.806563	0.831568
eNOS (Ab-1179)	1.19635	0.648286	0.92232		eNOS (Ab-1179)	1.29681	1.10708	1.20195
eNOS (Ab-495)	1.04769	1.14009	1.09389		eNOS (Ab-495)	0.870518	0.88601	0.878264
eNOS (Ab-615)	0.981767	0.548435	0.765101		eNOS (Ab-615)	0.501992	0.675302	0.588647
eNOS (Phospho-Ser1177)	0.842917	1.00447	0.923694		eNOS (Phospho-Ser1177)	1.00398	1.24352	1.12375
eNOS (Phospho-Ser615)	1.25105	0.603577	0.927314		eNOS (Phospho-Ser615)	1.44422	1.25561	1.34992
eNOS (Phospho-Thr495)	0.798036	0.90462	0.851328		eNOS (Phospho-Thr495)	0.856574	0.71848	0.787527
EPB41 (Ab-418/660)	0.548387	0.891207	0.719797		EPB41 (Ab-418/660)	0.615538	0.673575	0.644556
EPB41 (Phospho-Tyr418/660)	1.14727	2.03577	1.59152		EPB41 (Phospho-Tyr418/660)	1.15339	1.21244	1.18291
EPHA2/3/4 (Ab-588/596)	1.12623	0.435171	0.780699		EPHA2/3/4 (Ab-588/596)	1.11753	1.04145	1.07949
EPHA2/3/4 (Phospho-Tyr588/596)	0.932679	0.514158	0.723418		EPHA2/3/4 (Phospho-Tyr588/596)	1.27092	0.884283	1.0776
EPHB1/2 (Ab-594/604)	0.840112	1.09836	0.969236		EPHB1/2 (Ab-594/604)	1.02789	0.925734	0.976811
EPHB1/2 (Phospho-Tyr594/604)	1.15007	0.444113	0.797092		EPHB1/2 (Phospho-Tyr594/604)	1.17331	1.13472	1.15401
Ephrin B (Ab-330)	0.907433	1.19076	1.0491		Ephrin B (Ab-330)	1.05976	0.989637	1.0247
Ephrin B (Phospho-Tyr330)	1.00842	1.23845	1.12343		Ephrin B (Phospho-Tyr330)	0.842629	0.884283	0.863456
Ephrin B1/B2/B3 (Phospho-Tyr324)	0.889201	1.40984	1.14952		Ephrin B1/B2/B3 (Phospho-Tyr324)	1.36056	3.25043	2.30549
Ephrin-B1 (Ab-Tyr317)	1.19776	0.453055	0.825406		Ephrin-B1 (Ab-Tyr317)	1.25498	1.11917	1.18708
Ephrin-B1 (Phospho-Tyr317)	0.99439	0.366617	0.680503		Ephrin-B1 (Phospho-Tyr317)	1.08566	1.12608	1.10587
Epo-R (Ab-368)	0.768583	0.839046	0.803815		Epo-R (Ab-368)	0.912351	0.782383	0.847367
Epo-R (Phospho-Tyr368)	0.54418	0.813711	0.678945		Epo-R (Phospho-Tyr368)	1.30279	1.51813	1.41046
ERK3 (Ab-189)	0.596073	0.412817	0.504445		ERK3 (Ab-189)	0.575697	1.27461	0.925154
ERK3 (Phospho-Ser189)	1.18794	1.21162	1.19978		ERK3 (Phospho-Ser189)	1.47809	1.41623	1.44716
ERK8 (Phospho-Thr175/Tyr177)	1.02665	1.08644	1.05654		ERK8 (Phospho-Thr175/Tyr177)	1.27291	0.977547	1.12523
Estrogen Receptor-alpha (Ab-104)	0.862553	0.57377	0.718162		Estrogen Receptor-alpha (Ab-104)	0.952191	0.925734	0.938963
Estrogen Receptor-alpha (Ab-106)	1.69565	3.83905	2.76735		Estrogen Receptor-alpha (Ab-106)	2.2749	2.29706	2.28598
Estrogen Receptor-alpha (Ab-118)	0.824684	0.321908	0.573296		Estrogen Receptor-alpha (Ab-118)	0.934263	0.875648	0.904955
Estrogen Receptor-alpha (Ab-167)	0.84432	1.36513	1.10472		Estrogen Receptor-alpha (Ab-167)	0.942231	0.899827	0.921029
Estrogen Receptor-alpha (Phospho-Ser104)	1.46283	0.47541	0.969121		Estrogen Receptor-alpha (Phospho-Ser104)	1.50996	1.50777	1.50887
Estrogen Receptor-alpha (Phospho-Ser106)	1.223	1.22504	1.22402		Estrogen Receptor-alpha (Phospho-Ser106)	1.38446	0.633851	1.00916
Estrogen Receptor-alpha (Phospho-Ser118)	0.906031	0.518629	0.71233		Estrogen Receptor-alpha (Phospho-Ser118)	0.946215	0.986183	0.966199
Estrogen Receptor-alpha (Phospho-Ser167)	1.21178	0.517139	0.86446		Estrogen Receptor-alpha (Phospho-Ser167)	1.47012	1.29016	1.38014
ETK (Ab-40)	0.789621	1.00149	0.895556		ETK (Ab-40)	0.964143	0.913644	0.938894
ETK (Ab-566)	0.939691	0.925484	0.932588		ETK (Ab-566)	0.946215	1.14335	1.04478
ETK (Phospho-Tyr40)	1.98177	0.509687	1.24573		ETK (Phospho-Tyr40)	0.860558	1.15717	1.00886
ETK (Phospho-Tyr566)	1.74194	6.10581	3.92387		ETK (Phospho-Tyr566)	2.61952	1.84629	2.2329
Ezrin (Ab-353)	0.748948	0.932936	0.840942		Ezrin (Ab-353)	0.7749	0.766839	0.77087
Ezrin (Ab-478)	1.05891	1.24739	1.15315		Ezrin (Ab-478)	0.864542	0.924007	0.894274
Ezrin (Ab-566)	3.03927	2.20268	2.62098		Ezrin (Ab-566)	4.18725	4.02073	4.10399
Ezrin (Phospho-Thr566)	1.7195	0.508197	1.11385		Ezrin (Phospho-Thr566)	1.71514	1.60104	1.65809
Ezrin (Phospho-Tyr353)	1.11781	1.09538	1.1066		Ezrin (Phospho-Tyr353)	0.998008	0.623489	0.810748
Ezrin (Phospho-Tyr478)	0.684432	0.861401	0.772916		Ezrin (Phospho-Tyr478)	0.924303	0.811744	0.868024
FADD (Ab-194)	3.50351	6.69598	5.09974		FADD (Ab-194)	3.89044	4.05354	3.97199
FADD (Phospho-Ser194)	0.768583	0.400894	0.584739		FADD (Phospho-Ser194)	1.00598	0.943005	0.974491
FAK (Ab-397)	1.38289	1.65574	1.51931		FAK (Ab-397)	1.16534	1.07427	1.1198
FAK (Ab-407)	1.0575	1.2161	1.1368		FAK (Ab-407)	0.808765	0.849741	0.829253
FAK (Ab-576)	0.507714	1.17139	0.83955		FAK (Ab-576)	0.462151	0.500864	0.481507
FAK (Ab-861)	1.26367	1.20119	1.23243		FAK (Ab-861)	1.26892	1.15371	1.21132
FAK (Ab-910)	2.07153	2.45156	2.26155		FAK (Ab-910)	2.49203	1.24007	1.86605
FAK (Ab-925)	1.01403	1.11326	1.06364		FAK (Ab-925)	1.13745	1.00518	1.07132
FAK (Phospho-Ser910)	2.9425	1.61103	2.27676		FAK (Phospho-Ser910)	2.68327	1.40933	2.0463
FAK (Phospho-Tyr397)	1.0014	0.733234	0.867318		FAK (Phospho-Tyr397)	1.07171	0.962003	1.01686
FAK (Phospho-Tyr407)	0.601683	1.64978	1.12573		FAK (Phospho-Tyr407)	1.23108	1.46978	1.35043
FAK (Phospho-Tyr576)	1.27069	1.09985	1.18527		FAK (Phospho-Tyr576)	1.15139	1	1.0757
FAK (Phospho-Tyr861)	1.06732	1.27124	1.16928		FAK (Phospho-Tyr861)	1.07769	1.00518	1.04144
FAK (Phospho-Tyr925)	0.946704	1.02086	0.983784		FAK (Phospho-Tyr925)	0.786853	0.873921	0.830387
FAS (Ab-291)	0.671809	0.742176	0.706993		FAS (Ab-291)	0.719124	0.645941	0.682532
FER (Ab-402)	1.15428	0.652757	0.903517		FER (Ab-402)	0.657371	0.578584	0.617977
FER (Phospho-Tyr402)	1.84011	1.63338	1.73675		FER (Phospho-Tyr402)	1.62151	3.11572	2.36862
FGFR1 (Ab-154)	1.1641	1.42474	1.29442		FGFR1 (Ab-154)	1.16932	1.14335	1.15634
FGFR1 (Ab-654)	6.20337	15.304	10.7537		FGFR1 (Ab-654)	25.5418	29.8895	27.7156
FGFR1 (Ab-766)	1.42356	0.567809	0.995686		FGFR1 (Ab-766)	1.00398	0.974093	0.989039
FGFR1 (Phospho-Tyr154)	0.990182	1.21461	1.10239		FGFR1 (Phospho-Tyr154)	1.00398	0.918826	0.961405
FGFR1 (Phospho-Tyr654)	2.07013	1.0313	1.55071		FGFR1 (Phospho-Tyr654)	1.86255	2.1399	2.00122
FGFR1 (Phospho-Tyr766)	1.57644	2.30104	1.93874		FGFR1 (Phospho-Tyr766)	1.47211	1.19516	1.33364
Filamin A (Ab-2152)	0.69986	0.5231	0.61148		Filamin A (Ab-2152)	0.770916	0.84456	0.807738
Filamin A (Phospho-Ser2152)	0.960729	1.09091	1.02582		Filamin A (Phospho-Ser2152)	1.23307	1.03627	1.13467
FKHR (Ab-256)	1.07714	0.764531	0.920835		FKHR (Ab-256)	0.926295	1.01209	0.969192
FKHR (Ab-319)	1.37868	0.548435	0.963558		FKHR (Ab-319)	1.32669	1.53195	1.42932
FKHR (Phospho-Ser256)	0.472651	0.740686	0.606668		FKHR (Phospho-Ser256)	0.523904	0.557858	0.540881
FKHR (Phospho-Ser319)	0.786816	1.33532	1.06107		FKHR (Phospho-Ser319)	1.11554	0.953368	1.03445
FKHRL1/FOXO3A (Ab-253)	0.823282	0.932936	0.878109		FKHRL1/FOXO3A (Ab-253)	0.615538	0.892919	0.754228
FKHRL1/FOXO3A (Phospho-Ser253)	0.582048	1.40238	0.992216		FKHRL1/FOXO3A (Phospho-Ser253)	1.21116	1.15026	1.18071
FLT3 (Ab-599)	1.20757	0.564829	0.886201		FLT3 (Ab-599)	1.38247	0.994819	1.18864
FLT3 (Phospho-Tyr842)	0.741935	3.11028	1.92611		FLT3 (Phospho-Tyr842)	1.14143	0.958549	1.04999
FLT3 (Phospho-Tyr969)	2.42637	6.04918	4.23777		FLT3 (Phospho-Tyr969)	1.50199	2.20898	1.85549
Fos (Ab-232)	0.674614	0.390462	0.532538		Fos (Ab-232)	0.914343	0.958549	0.936446
Fos (Ab-374)	0.915849	1.28465	1.10025		Fos (Ab-374)	1.11155	1.26943	1.19049
Fos (Phospho-Ser362)	2.08976	2.56036	2.32506		Fos (Phospho-Ser362)	0.832669	0.716753	0.774711
Fos (Phospho-Thr232)	1.81206	1.26677	1.53941		Fos (Phospho-Thr232)	1.21912	1.18135	1.20024
FosB (Ab-27)	0.882188	0.955291	0.918739		FosB (Ab-27)	0.623506	0.846287	0.734896
FosB (Phospho-Ser27)	1.60449	1.35768	1.48108		FosB (Phospho-Ser27)	1.46414	1.34024	1.40219
FOXO1/3/4-PAN (Ab-24/32)	0.98878	1.09687	1.04283		FOXO1/3/4-PAN (Ab-24/32)	1.01394	1.00173	1.00784
FOXO1/3/4-PAN (Phospho-Thr24/32)	1.7784	1.6766	1.7275		FOXO1/3/4-PAN (Phospho-Thr24/32)	1.52789	1.52332	1.5256
FOXO1A (Ab-329)	0.785414	0.940387	0.862901		FOXO1A (Ab-329)	0.737052	0.858377	0.797714
FOXO1A (Phospho-Ser329)	1.63675	1.3696	1.50317		FOXO1A (Phospho-Ser329)	0.543825	1.22971	0.886766
FOXO1A/3A (Phospho-Ser322/325)	1.29734	1.74069	1.51901		FOXO1A/3A (Phospho-Ser322/325)	1.749	1.31434	1.53167
FRS2 (Phospho-Tyr436)	0.921459	3.20864	2.06505		FRS2 (Phospho-Tyr436)	1.33068	2.10881	1.71974
Fyn (Phospho-Tyr530)	0.356241	0.764531	0.560386		Fyn (Phospho-Tyr530)	0.623506	0.635579	0.629542
G3BP-1 (Ab-232)	0.882188	1.12668	1.00443		G3BP-1 (Ab-232)	1.10359	0.905009	1.0043
G3BP-1 (Phospho-Ser232)	1.26928	1.25484	1.26206		G3BP-1 (Phospho-Ser232)	1.40239	0.759931	1.08116
Gab1 (Ab-627)	0.914446	0.490313	0.702379		Gab1 (Ab-627)	0.930279	1.1019	1.01609
GAB1 (Ab-659)	1.15007	0.360656	0.755363		GAB1 (Ab-659)	0.846614	0.725389	0.786001
Gab1 (Phospho-Tyr627)	0.907433	1.18629	1.04686		Gab1 (Phospho-Tyr627)	0.906375	1.03282	0.969595
GAB1 (Phospho-Tyr659)	0.708275	1.04024	0.874257		GAB1 (Phospho-Tyr659)	0.870518	0.785838	0.828178
Gab2 (Ab-623)	1.11641	0.66766	0.892035		Gab2 (Ab-623)	0.559761	0.659758	0.60976
Gab2 (Phospho-Tyr643)	1.3899	2.17735	1.78362		Gab2 (Phospho-Tyr643)	1	1.29188	1.14594
GABA-RB (Ab-434)	0.805049	0.994039	0.899544		GABA-RB (Ab-434)	0.914343	0.849741	0.882042
GABA-RB (Phospho-Ser434)	0.612903	0.730253	0.671578		GABA-RB (Phospho-Ser434)	0.701195	0.557858	0.629527
GAP43 (Ab-41)	1.15147	1.11475	1.13311		GAP43 (Ab-41)	0.814741	0.989637	0.902189
GAP43 (Phospho-Ser41)	0.858345	0.925484	0.891915		GAP43 (Phospho-Ser41)	0.964143	0.818653	0.891398
GAPDH	0.8331	0.467958	0.650529		GAPDH	1.09163	1.05181	1.07172
GATA1 (Ab-142)	0.834502	1.1237	0.979099		GATA1 (Ab-142)	0.772908	0.860104	0.816506
GATA1 (Ab-310)	0.967742	1.09389	1.03082		GATA1 (Ab-310)	0.866534	0.815199	0.840866
GATA1 (Phospho-Ser142)	1.25105	1.41282	1.33193		GATA1 (Phospho-Ser142)	1.18725	1.0829	1.13508
GATA1 (Phospho-Ser310)	1.04769	0.339791	0.693739		GATA1 (Phospho-Ser310)	1.36056	1.32642	1.34349
GluR1 (Ab-849)	4.36886	3.2623	3.81558		GluR1 (Ab-849)	4.53586	4.95509	4.74548
GluR1 (Ab-863)	1.30295	1.3383	1.32062		GluR1 (Ab-863)	1.11554	1.09154	1.10354
GluR1 (Phospho-Ser849)	0.837307	0.655738	0.746522		GluR1 (Phospho-Ser849)	0.784861	0.668394	0.726627
GluR1 (Phospho-Ser863)	0.746143	1.33532	1.04073		GluR1 (Phospho-Ser863)	1.78088	1.37478	1.57783
GluR2 (Ab-880)	2.64516	5.02235	3.83376		GluR2 (Ab-880)	4.23904	4.37478	4.30691
GluR2 (Phospho-Ser880)	0.870968	1.08644	0.978703		GluR2 (Phospho-Ser880)	0.932271	1.12781	1.03004
GRB10/Growth factor receptor-bound protein 10 (Ab-67)	0.908836	0.916542	0.912689		GRB10/Growth factor receptor-bound protein 10 (Ab-67)	0.878486	0.747841	0.813164
GRB10/Growth factor receptor-bound protein 10 (Phospho-Tyr67)	1.21599	0.907601	1.06179		GRB10/Growth factor receptor-bound protein 10 (Phospho-Tyr67)	0.635458	0.407599	0.521529
GRB2 (Ab-159)	0.698457	1.307	1.00273		GRB2 (Ab-159)	0.920319	0.937824	0.929071
GRB2 (Phospho-Ser159)	0.981767	1.49031	1.23604		GRB2 (Phospho-Ser159)	0.952191	1.01209	0.982141
GRF-1 (Phospho-Tyr1105)	0.837307	1.41729	1.1273		GRF-1 (Phospho-Tyr1105)	0.7749	1.75475	1.26482
GRK1 (Ab-21)	0.997195	0.95231	0.974752		GRK1 (Ab-21)	0.448207	0.502591	0.475399
GRK1 (Phospho-Ser21)	1.12623	0.406855	0.766541		GRK1 (Phospho-Ser21)	1.17928	0.984456	1.08187
GRK2 (Ab-29)	1.2216	1.63636	1.42898		GRK2 (Ab-29)	1.20916	1.18653	1.19785
GRK2 (Phospho-Ser29)	0.632539	1.68405	1.1583		GRK2 (Phospho-Ser29)	0.665339	0.854922	0.76013
GRK2 (Phospho-Ser685)	0.516129	0.363636	0.439883		GRK2 (Phospho-Ser685)	0.749004	0.613126	0.681065
GSK3 alpha (Ab-21)	0.847125	0.873323	0.860224		GSK3 alpha (Ab-21)	1.12749	1.00345	1.06547
GSK3 alpha (Phospho-Ser21)	0.960729	1.66468	1.3127		GSK3 alpha (Phospho-Ser21)	0.838645	0.830743	0.834694
GSK3 beta (Ab-9)	0.775596	0.901639	0.838618		GSK3 beta (Ab-9)	0.822709	0.830743	0.826726
GSK3 beta (Phospho-Ser9)	1.62553	1.84203	1.73378		GSK3 beta (Phospho-Ser9)	1.34861	0.708117	1.02836
GSK3a-b (Ab-216/279)	0.304348	0.280179	0.292263		GSK3a-b (Ab-216/279)	0.436255	0.398964	0.417609
GSK3a-b (Phospho-Tyr216/279)	1.13745	1.8003	1.46887		GSK3a-b (Phospho-Tyr216/279)	0.874502	1.18135	1.02792
GTPase activating protein (Ab-387)	0.941094	0.931446	0.93627		GTPase activating protein (Ab-387)	0.507968	0.711572	0.60977
GTPase activating protein (Phospho-Ser387)	0.580645	1.52161	1.05113		GTPase activating protein (Phospho-Ser387)	1.0259	1.2867	1.1563
HCK (Ab-410)	11.4656	15.3025	13.3841		HCK (Ab-410)	18.3386	19.2211	18.7799
HCK (Phospho-Tyr410)	2.07153	1.00149	1.53651		HCK (Phospho-Tyr410)	0.820717	2.23316	1.52694
HDAC1 (Ab-421)	27.777	4.76453	16.2708		HDAC1 (Ab-421)	37.7908	36.7858	37.2883
HDAC1 (Phospho-Ser421)	0.451613	1.24143	0.846522		HDAC1 (Phospho-Ser421)	0.90239	1.13472	1.01855
HDAC2 (Ab-394)	1.39411	0.542474	0.968292		HDAC2 (Ab-394)	1.66932	1.67012	1.66972
HDAC2 (Phospho-Ser394)	1.26648	0.485842	0.876161		HDAC2 (Phospho-Ser394)	1.26096	0.747841	1.0044
HDAC3 (Ab-424)	1.57504	1.0313	1.30317		HDAC3 (Ab-424)	1.33267	1.51295	1.42281
HDAC3 (Phospho-Ser424)	0.913043	2.32489	1.61897		HDAC3 (Phospho-Ser424)	1.94223	1.92228	1.93226
HDAC4 (Ab-632)	1.02665	0.353204	0.689926		HDAC4 (Ab-632)	0.940239	1.05354	0.99689
HDAC4 (Phospho-Ser632)	1.5582	1.60805	1.58313		HDAC4 (Phospho-Ser632)	1.2012	1.27461	1.2379
HDAC5 (Ab-259)	1.46143	2.12221	1.79182		HDAC5 (Ab-259)	0.956175	2.03109	1.49363
HDAC5 (Ab-498)	0.98878	0.454545	0.721663		HDAC5 (Ab-498)	0.944223	0.8981	0.921162
HDAC5 (Phospho-Ser259)	0.73913	0.958271	0.848701		HDAC5 (Phospho-Ser259)	0.922311	1.48877	1.20554
HDAC5 (Phospho-Ser498)	2.13464	2.34277	2.23871		HDAC5 (Phospho-Ser498)	1.81873	1.76684	1.79278
HDAC6 (Ab-22)	0.876578	1.02235	0.949466		HDAC6 (Ab-22)	0.986056	0.924007	0.955031
HDAC6 (Phospho-Ser22)	1.02244	2.21013	1.61629		HDAC6 (Phospho-Ser22)	1.45219	1.51813	1.48516
HDAC8 (Ab-39)	0.952314	1.28614	1.11923		HDAC8 (Ab-39)	1.33466	0.991364	1.16301
HDAC8 (Phospho-Ser39)	1.49649	1.60656	1.55153		HDAC8 (Phospho-Ser39)	1.14542	0.609672	0.877545
HER2 (Ab-1112)	0.628331	0.779434	0.703882		HER2 (Ab-1112)	0.73506	0.702936	0.718998
HER2 (Ab-1221/1222)	0.880785	0.33234	0.606563		HER2 (Ab-1221/1222)	0.87251	0.944732	0.908621
HER2 (Ab-1248)	0.702665	0.536513	0.619589		HER2 (Ab-1248)	0.900398	0.932642	0.91652
HER2 (Ab-877)	0.88359	0.467958	0.675774		HER2 (Ab-877)	0.898406	0.962003	0.930205
HER2 (Phospho-Tyr1221/Tyr1222)	0.918654	1.08346	1.00106		HER2 (Phospho-Tyr1221/Tyr1222)	1.23108	1.01554	1.12331
HER2 (Phospho-Tyr1248)	0.970547	0.958271	0.964409		HER2 (Phospho-Tyr1248)	0.934263	0.837651	0.885957
HER2 (Phospho-Tyr877)	0.590463	0.576751	0.583607		HER2 (Phospho-Tyr877)	0.601594	0.932642	0.767118
HER2/ErbB2 (Ab-686)	0.816269	0.789866	0.803068		HER2/ErbB2 (Ab-686)	0.40239	0.352332	0.377361
HER3/ErbB3 (Ab-1222)	0.928471	0.274218	0.601344		HER3/ErbB3 (Ab-1222)	0.878486	0.956822	0.917654
HER3/ErbB3 (Ab-1289)	0.928471	1	0.964236		HER3/ErbB3 (Ab-1289)	0.800797	0.592401	0.696599
HER3/ErbB3 (Phospho-Tyr1222)	1.37868	1.59314	1.48591		HER3/ErbB3 (Phospho-Tyr1222)	1.08765	1.00864	1.04814
HER3/ErbB3 (Phospho-Tyr1289)	1.71669	1.80626	1.76147		HER3/ErbB3 (Phospho-Tyr1289)	1.49801	1.23661	1.36731
HER4/ErbB4 (Ab-1284)	0.545582	0.676602	0.611092		HER4/ErbB4 (Ab-1284)	1	0.868739	0.93437
HER4/ErbB4 (Phospho-Tyr1284)	2.21038	2.69151	2.45094		HER4/ErbB4 (Phospho-Tyr1284)	2.00598	1.29016	1.64807
Histone H2A.X (Ab-139)	1.24825	1.04024	1.14424		Histone H2A.X (Ab-139)	1.42032	1.50432	1.46232
Histone H2A.X (Phospho-Ser139)	0.819074	0.81073	0.814902		Histone H2A.X (Phospho-Ser139)	1.01394	0.989637	1.00179
Histone H3.1 (Ab-10)	0.924264	1.41282	1.16854		Histone H3.1 (Ab-10)	0.88247	0.944732	0.913601
Histone H3.1 (Phospho-Ser10)	1.48668	0.408346	0.947511		Histone H3.1 (Phospho-Ser10)	1.30279	1.36615	1.33447
HNF4 alpha (Ab-313)	1.03647	0.33383	0.685148		HNF4 alpha (Ab-313)	0.914343	0.856649	0.885496
HNF4 alpha (Phospho-Ser313)	1.31697	1.21759	1.26728		HNF4 alpha (Phospho-Ser313)	1.37649	1.14335	1.25992
HRS (Ab-334)	1.36045	1.40686	1.38365		HRS (Ab-334)	1.39442	1.37997	1.38719
HRS (Phospho-Tyr334)	1.26928	1.18331	1.2263		HRS (Phospho-Tyr334)	0.747012	0.924007	0.835509
HSF1 (Ab-303)	1.08696	1.1073	1.09713		HSF1 (Ab-303)	0.760956	0.737478	0.749217
HSF1 (Phospho-Ser303)	1.07013	1.06706	1.0686		HSF1 (Phospho-Ser303)	1.1992	1.02591	1.11255
HSL (Ab-552/563)	1.25245	1.61997	1.43621		HSL (Ab-552/563)	1.69721	1.2867	1.49196
HSL (Ab-554)	1.92286	2.19374	2.0583		HSL (Ab-554)	1.07171	1.78066	1.42618
HSL (Phospho-Ser552/563)	1.56241	0.944858	1.25364		HSL (Phospho-Ser552/563)	1.43426	1.33851	1.38639
HSL (Phospho-Ser554)	0.528752	0.600596	0.564674		HSL (Phospho-Ser554)	0.76494	0.62867	0.696805
HSP 90-beta (Ab-226)	0.793829	0.898659	0.846244		HSP 90-beta (Ab-226)	0.844622	0.882556	0.863589
HSP 90-beta (Phospho-Ser226)	3.22861	2.95082	3.08972		HSP 90-beta (Phospho-Ser226)	3.05378	3.18998	3.12188
HSP27 (Ab-15)	0.925666	0.997019	0.961343		HSP27 (Ab-15)	0.884462	0.944732	0.914597
HSP27 (Ab-78)	0.535764	0.985097	0.760431		HSP27 (Ab-78)	0.707171	0.791019	0.749095
HSP27 (Ab-82)	1.08976	0.463487	0.776624		HSP27 (Ab-82)	1.15139	1.05699	1.10419
HSP27 (Phospho-Ser15)	1.14306	0.751118	0.947088		HSP27 (Phospho-Ser15)	1.08964	0.994819	1.04223
HSP27 (Phospho-Ser78)	0.981767	1.48733	1.23455		HSP27 (Phospho-Ser78)	0.898406	1.02073	0.959566
HSP27 (Phospho-Ser82)	0.884993	0.564829	0.724911		HSP27 (Phospho-Ser82)	0.878486	0.8981	0.888293
Hsp90 co-chaperone Cdc37 (Ab-13)	1.14867	0.989568	1.06912		Hsp90 co-chaperone Cdc37 (Ab-13)	1.06773	1.05354	1.06063
Hsp90 co-chaperone Cdc37 (Phospho-Ser13)	0.612903	1.47392	1.04341		Hsp90 co-chaperone Cdc37 (Phospho-Ser13)	0.623506	0.613126	0.618316
HSP90B (Ab-254)	0.782609	1.1535	0.968055		HSP90B (Ab-254)	0.960159	0.853195	0.906677
HSP90B (Phospho-Ser254)	0.820477	1.39642	1.10845		HSP90B (Phospho-Ser254)	0.790837	0.97582	0.883329
ICAM-1 (Ab-512)	0.964937	0.307004	0.635971		ICAM-1 (Ab-512)	0.948207	0.984456	0.966332
ICAM-1 (Phospho-Tyr512)	0.990182	1.12072	1.05545		ICAM-1 (Phospho-Tyr512)	0.954183	0.943005	0.948594
ICK (Phospho-Tyr159)	1.40954	0.52161	0.965573		ICK (Phospho-Tyr159)	0.629482	1.13817	0.883826
IGF-1R (Ab-1161)	0.821879	0.979136	0.900508		IGF-1R (Ab-1161)	0.776892	0.825561	0.801227
IGF-1R (Ab-1165/1166)	0.875175	1.0149	0.945039		IGF-1R (Ab-1165/1166)	0.934263	0.901554	0.917909
IGF-1R (Phospho-Tyr1161)	1.02525	1.15052	1.08788		IGF-1R (Phospho-Tyr1161)	1.03386	0.929188	0.981526
IGF-1R (Phospho-Tyr1165/1166)	0.740533	0.95231	0.846421		IGF-1R (Phospho-Tyr1165/1166)	0.868526	0.7962	0.832363
IGF2R (Ab-2409)	1.02104	1.16542	1.09323		IGF2R (Ab-2409)	0.916335	0.996546	0.95644
IGF2R (Phospho-Ser2409)	1.17391	0.596125	0.885019		IGF2R (Phospho-Ser2409)	1.12948	1.37478	1.25213
IGFBP-3 (Ab-183)	0.948107	1.0775	1.0128		IGFBP-3 (Ab-183)	1.04781	1.01209	1.02995
IkB-alpha (Ab-32/36)	0.746143	1.00447	0.875307		IkB-alpha (Ab-32/36)	0.697211	0.75475	0.72598
IkB-alpha (Ab-42)	0.701262	0.363636	0.532449		IkB-alpha (Ab-42)	0.900398	0.830743	0.865571
IkB-alpha (Phospho-Ser32/36)	1.13604	0.406855	0.77145		IkB-alpha (Phospho-Ser32/36)	1.25896	1.19344	1.2262
IkB-alpha (Phospho-Tyr305)	1.75877	0.961252	1.36001		IkB-alpha (Phospho-Tyr305)	1.55976	1.76166	1.66071
IkB-alpha (Phospho-Tyr42)	0.666199	0.576751	0.621475		IkB-alpha (Phospho-Tyr42)	0.940239	0.953368	0.946803
IkB-beta (Ab-19)	0.419355	0.302534	0.360944		IkB-beta (Ab-19)	0.521912	0.493955	0.507934
IkB-beta (Phospho-Ser23)	0.87237	1.35022	1.1113		IkB-beta (Phospho-Ser23)	0.802789	0.968912	0.88585
IkB-beta (Phospho-Thr19)	0.893408	1.31744	1.10542		IkB-beta (Phospho-Thr19)	1.36853	1.51468	1.4416
IkB-epsilon (Ab-22)	0.980365	1.51118	1.24577		IkB-epsilon (Ab-22)	1.22709	1.17962	1.20336
IkB-epsilon (Phospho-Ser22)	1.08555	1.58718	1.33637		IkB-epsilon (Phospho-Ser22)	0.99004	0.989637	0.989839
IKK gamma (Ab-85)	0.896213	2.17288	1.53454		IKK gamma (Ab-85)	0.802789	1.02073	0.911757
IKK gamma (Phospho-Ser85)	1.80926	0.736215	1.27274		IKK gamma (Phospho-Ser85)	1.31275	1.53022	1.42149
IKK-a/b (Ab-176)	2.11921	1.09091	1.60506		IKK-a/b (Ab-176)	2.73904	2.31261	2.52583
IKK-a/b (Ab-180/181)	0.848527	0.353204	0.600866		IKK-a/b (Ab-180/181)	0.950199	0.996546	0.973372
IKK-a/b (Phospho-Ser180/181)	0.713885	0.470939	0.592412		IKK-a/b (Phospho-Ser180/181)	0.784861	0.791019	0.78794
IKK-alpha (Ab-23)	1.14867	1.48137	1.31502		IKK-alpha (Ab-23)	0.826693	0.827288	0.826991
IKK-alpha (Phospho-Thr23)	1.36325	1.44411	1.40368		IKK-alpha (Phospho-Thr23)	1.31076	1.27979	1.29527
IKK-beta (Ab-188)	0.890603	1.19374	1.04217		IKK-beta (Ab-188)	1.13944	1.27979	1.20962
IKK-beta (Ab-199)	1.19495	1.0924	1.14368		IKK-beta (Ab-199)	1.26096	1.29534	1.27815
IKK-beta (Phospho-Tyr188)	0.600281	1.72131	1.1608		IKK-beta (Phospho-Tyr188)	1.79084	1.87565	1.83324
IKK-beta (Phospho-Tyr199)	1.14867	0.886736	1.0177		IKK-beta (Phospho-Tyr199)	0.625498	0.580311	0.602904
IKK-GAMMA (Ab-31)	1.14867	1.29061	1.21964		IKK-GAMMA (Ab-31)	1.28884	1.35406	1.32145
IKK-GAMMA (Phospho-Ser31)	1.50912	1.36513	1.43712		IKK-GAMMA (Phospho-Ser31)	0.956175	2.26425	1.61021
IL-10R-A (Ab-496)	0.654979	0.739195	0.697087		IL-10R-A (Ab-496)	0.954183	0.687392	0.820788
IL-10R-A (Phospho-Tyr496)	2.02244	2.45007	2.23626		IL-10R-A (Phospho-Tyr496)	1.9502	2.05181	2.00101
IL-13R/CD213a1 (Ab-405)	0.56662	0.309985	0.438303		IL-13R/CD213a1 (Ab-405)	0.695219	0.607945	0.651582
IL-13R/CD213a1 (Phospho-Tyr405)	2.68303	0.868852	1.77594		IL-13R/CD213a1 (Phospho-Tyr405)	3.17331	3.15199	3.16265
IL-2RA/CD25 (Ab-268)	0.98878	0.956781	0.97278		IL-2RA/CD25 (Ab-268)	0.864542	0.839378	0.85196
IL-2RA/CD25 (Phospho-Ser268)	1.06171	1.39046	1.22609		IL-2RA/CD25 (Phospho-Ser268)	1.2988	1.11917	1.20899
IL3R (Ab-593)	0.729313	0.378539	0.553926		IL3R (Ab-593)	0.960159	0.92228	0.94122
IL3R (Phospho-Tyr593)	0.813464	0.615499	0.714482		IL3R (Phospho-Tyr593)	0.557769	1.12608	0.841924
IL-4R/CD124 (Ab-497)	0.434783	0.463487	0.449135		IL-4R/CD124 (Ab-497)	0.581673	0.61658	0.599127
IL-4R/CD124 (Phospho-Tyr497)	1.71248	2.26528	1.98888		IL-4R/CD124 (Phospho-Tyr497)	2.03187	0.82038	1.42613
IL7R/CD127 (Phospho-Tyr449)	1.5554	2.0775	1.81645		IL7R/CD127 (Phospho-Tyr449)	1.97211	1.84801	1.91006
Integrin beta-1 (Ab-788)	0.913043	0.791356	0.8522		Integrin beta-1 (Ab-788)	0.687251	0.721934	0.704593
Integrin beta-1 (Ab-789)	1.10098	1.22653	1.16375		Integrin beta-1 (Ab-789)	1.00598	0.620035	0.813005
Integrin beta-1 (Phospho-Thr788)	0.368864	1.12072	0.74479		Integrin beta-1 (Phospho-Thr788)	0.940239	1.11054	1.02539
Integrin beta-3 (Ab-773)	1.47826	0.487332	0.982797		Integrin beta-3 (Ab-773)	1.4004	1.24698	1.32369
Integrin beta-3 (Ab-785)	0.924264	1.06706	0.995664		Integrin beta-3 (Ab-785)	0.922311	0.917098	0.919705
Integrin beta-3 (Phospho-Tyr773)	0.903226	0.959762	0.931494		Integrin beta-3 (Phospho-Tyr773)	0.904382	0.829016	0.866699
Integrin beta-3 (Phospho-Tyr785)	1.3338	1.42623	1.38002		Integrin beta-3 (Phospho-Tyr785)	1.04582	1.05699	1.05141
Interferon-alpha/beta receptor alpha chain (Ab-466)	1.09257	1.28614	1.18935		Interferon-alpha/beta receptor alpha chain (Ab-466)	1.31873	1.30915	1.31394
Interferon-gamma receptor alpha chain precursor (Ab-457)	0.964937	1.05067	1.0078		Interferon-gamma receptor alpha chain precursor (Ab-457)	0.737052	0.879102	0.808077
Interferon-gamma receptor alpha chain precursor (Phospho-Tyr457)	1.331	1.92548	1.62824		Interferon-gamma receptor alpha chain precursor (Phospho-Tyr457)	2.31873	2.55268	2.4357
IR (Ab-1361)	1.29874	0.558867	0.928803		IR (Ab-1361)	0.962151	1.14335	1.05275
IR (Phospho-Tyr1355)	0.778401	0.503726	0.641063		IR (Phospho-Tyr1355)	0.900398	1.10535	1.00288
IR (Phospho-Tyr1361)	1.32959	2.62593	1.97776		IR (Phospho-Tyr1361)	2.36853	2.21071	2.28962
IRS-1 (Ab-307)	1.42356	1.41133	1.41744		IRS-1 (Ab-307)	1.25299	1.18653	1.21976
IRS-1 (Ab-312)	1.14306	0.450075	0.796566		IRS-1 (Ab-312)	1.21713	1.28843	1.25278
IRS-1 (Ab-323)	0.899018	1.74218	1.3206		IRS-1 (Ab-323)	0.918327	0.986183	0.952255
IRS-1 (Ab-636)	1.05049	0.461997	0.756244		IRS-1 (Ab-636)	1.04183	1.22971	1.13577
IRS-1 (Ab-639)	5.78401	3.33979	4.5619		IRS-1 (Ab-639)	8.3008	7.37997	7.84038
IRS-1 (Ab-794)	1.19355	1.41729	1.30542		IRS-1 (Ab-794)	1.05378	1.03972	1.04675
IRS-1 (Phospho-Ser1101)	1.03787	0.397914	0.717891		IRS-1 (Phospho-Ser1101)	1.04781	0.941278	0.994543
IRS-1 (Phospho-Ser307)	1.07854	0.859911	0.969226		IRS-1 (Phospho-Ser307)	0.657371	0.727116	0.692243
IRS-1 (Phospho-Ser312)	1.17391	0.594635	0.884274		IRS-1 (Phospho-Ser312)	0.850598	1.14162	0.996111
IRS-1 (Phospho-Ser323)	1.34222	1.40835	1.37528		IRS-1 (Phospho-Ser323)	0.549801	0.523316	0.536558
IRS-1 (Phospho-Ser612)	0.660589	2.8003	1.73044		IRS-1 (Phospho-Ser612)	0.972112	1.72539	1.34875
IRS-1 (Phospho-Ser636)	1.30435	2.11923	1.71179		IRS-1 (Phospho-Ser636)	0.798805	1.41451	1.10666
IRS-1 (Phospho-Ser639)	1.12062	0.502235	0.811426		IRS-1 (Phospho-Ser639)	0.705179	1.21071	0.957944
IRS-1 (Phospho-Ser794)	1.32539	0.459016	0.892201		IRS-1 (Phospho-Ser794)	0.547809	1.1658	0.856806
ITGB4 (Ab-1510)	0.525947	0.326379	0.426163		ITGB4 (Ab-1510)	0.739044	0.604491	0.671767
ITGB4 (Phospho-Tyr1510)	1.0575	3.28167	2.16959		ITGB4 (Phospho-Tyr1510)	2.17729	0.723661	1.45048
JAK1 (Ab-1022)	0.904628	0.940387	0.922508		JAK1 (Ab-1022)	0.898406	0.879102	0.888754
JAK1 (Phospho-Tyr1022)	1.05049	1.24739	1.14894		JAK1 (Phospho-Tyr1022)	1.05378	1.34888	1.20133
JAK2 (Ab-1007)	0.966339	1.13711	1.05172		JAK2 (Ab-1007)	1.05378	0.981002	1.01739
JAK2 (Ab-221)	1.06171	0.965723	1.01372		JAK2 (Ab-221)	0.818725	0.735751	0.777238
JAK2 (Phospho-Tyr1007)	0.949509	1.32042	1.13496		JAK2 (Phospho-Tyr1007)	1.20319	1.05181	1.1275
JAK2 (Phospho-Tyr221)	1.06171	1.32489	1.1933		JAK2 (Phospho-Tyr221)	0.992032	1.1399	1.06596
JNK1/2/3 (Ab-183/185)	1.57784	0.394933	0.986387		JNK1/2/3 (Ab-183/185)	1.05976	1.04663	1.0532
JNK1/2/3 (Phospho-Thr183/Tyr185)	1.18934	0.451565	0.820453		JNK1/2/3 (Phospho-Thr183/Tyr185)	1.09363	1.08463	1.08913
JunB (Ab-259)	1.18373	0.494784	0.839257		JunB (Ab-259)	1.07171	1.10363	1.08767
JunB (Ab-79)	1.22721	0.558867	0.893038		JunB (Ab-79)	1.03984	1.22971	1.13477
JunB (Phospho-Ser259)	1.14025	0.766021	0.953137		JunB (Phospho-Ser259)	0.992032	1.04145	1.01674
JunB (Phospho-Ser79)	1.19635	1.53353	1.36494		JunB (Phospho-Ser79)	0.978088	1.02073	0.999407
JunD (Ab-255)	1.18093	0.38003	0.780478		JunD (Ab-255)	1.05179	1.24698	1.14939
JunD (Phospho-Ser255)	1.2777	0.612519	0.945109		JunD (Phospho-Ser255)	1.48008	1.24352	1.3618
Keratin 18 (Ab-33)	0.483871	0.28614	0.385006		Keratin 18 (Ab-33)	0.61753	0.386874	0.502202
Keratin 18 (Phospho-Ser33)	0.764376	0.901639	0.833008		Keratin 18 (Phospho-Ser33)	0.752988	0.865285	0.809137
Keratin 8 (Ab-73)	0.603086	1.04024	0.821662		Keratin 8 (Ab-73)	0.806773	0.822107	0.81444
Keratin 8 (Phospho-Ser73)	0.942496	0.567809	0.755153		Keratin 8 (Phospho-Ser73)	0.870518	0.873921	0.872219
KIT (Ab-936)	1.24264	0.52608	0.884359		KIT (Ab-936)	0.804781	0.609672	0.707226
KIT (Phospho-Tyr703)	1.10659	2.13711	1.62185		KIT (Phospho-Tyr703)	0.723108	0.74266	0.732884
KIT (Phospho-Tyr936)	1.3871	0.612519	0.999808		KIT (Phospho-Tyr936)	1.88845	1.90846	1.89845
KSR (Ab-392)	0.831697	1.04918	0.940439		KSR (Ab-392)	0.908367	0.787565	0.847966
KSR (Phospho-Ser392)	1.27069	1.0149	1.1428		KSR (Phospho-Ser392)	1.27689	0.967185	1.12204
Kv1.3/KCNA3 (Ab-135)	0.605891	0.28763	0.446761		Kv1.3/KCNA3 (Ab-135)	0.780876	0.70639	0.743633
Kv1.3/KCNA3 (Phospho-Tyr135)	3.07153	1.11475	2.09314		Kv1.3/KCNA3 (Phospho-Tyr135)	3.2012	3.57686	3.38903
Kv2.1/Kcnb1 (Phospho-Tyr128)	1.71388	0.888227	1.30106		Kv2.1/Kcnb1 (Phospho-Tyr128)	2.03187	1.69775	1.86481
Lamin A (Ab-22)	0.835905	0.271237	0.553571		Lamin A (Ab-22)	0.840637	0.867012	0.853825
Lamin A (Phospho-Ser22)	0.803647	1.2608	1.03223		Lamin A (Phospho-Ser22)	1.37849	1.38342	1.38095
Lamin A/B(lamin A/C)(Ab-392)	3.34502	3.2459	3.29546		Lamin A/B(lamin A/C)(Ab-392)	6.15936	5.92055	6.03996
Lamin A/B(lamin A/C)(Phospho-Ser392)	1.30435	2.3234	1.81387		Lamin A/B(lamin A/C)(Phospho-Ser392)	1.22709	0.668394	0.947743
LAT (Ab-161)	0.677419	1	0.83871		LAT (Ab-161)	0.782869	0.82038	0.801624
LAT (Ab-171)	1.10238	1.78987	1.44613		LAT (Ab-171)	0.848606	1.29706	1.07283
LAT (Ab-191)	1.00842	0.402385	0.7054		LAT (Ab-191)	0.99004	1.06218	1.02611
LAT (Phospho-Tyr171)	1.76157	3.07899	2.42028		LAT (Phospho-Tyr171)	2.01394	1.83938	1.92666
LAT (Phospho-Tyr191)	0.84993	0.543964	0.696947		LAT (Phospho-Tyr191)	1.20518	1.34888	1.27703
LCK (Ab-192)	0.995792	0.771982	0.883887		LCK (Ab-192)	1.04382	0.924007	0.983916
LCK (Ab-393)	0.635344	0.822653	0.728998		LCK (Ab-393)	0.782869	0.816926	0.799897
LCK (Ab-504)	1.03086	0.42921	0.730033		LCK (Ab-504)	0.605578	0.573402	0.58949
LCK (Ab-59)	0.635344	0.304024	0.469684		LCK (Ab-59)	0.747012	0.870466	0.808739
LCK (Phospho-Ser59)	0.88359	0.824143	0.853867		LCK (Phospho-Ser59)	0.932271	0.744387	0.838329
LCK (Phospho-Tyr192)	0.709677	1.75112	1.2304		LCK (Phospho-Tyr192)	1.32072	1.59758	1.45915
Lck (Phospho-Tyr393)	1.32258	1.21162	1.2671		Lck (Phospho-Tyr393)	1.41833	0.939551	1.17894
LCK (Phospho-Tyr504)	0.596073	0.633383	0.614728		LCK (Phospho-Tyr504)	1.46016	0.639033	1.0496
LIMK1 (Ab-508)	1.09818	1.47988	1.28903		LIMK1 (Ab-508)	1.15139	1.3247	1.23805
LIMK1 (Phospho-Thr508)	0.474053	0.61699	0.545521		LIMK1 (Phospho-Thr508)	0.643426	0.595855	0.619641
LIMK1/2 (Ab-508/505)	1.09958	1.15201	1.1258		LIMK1/2 (Ab-508/505)	1.63347	1.04663	1.34005
LKB1 (Ab-189)	1.23142	1.56632	1.39887		LKB1 (Ab-189)	1.1753	1.15371	1.16451
LKB1 (Ab-334)	1.18093	1.49478	1.33785		LKB1 (Ab-334)	1.0259	1.01209	1.01899
LKB1 (Ab-428)	1.37447	1.41729	1.39588		LKB1 (Ab-428)	1.11952	1.06218	1.09085
LKB1 (Phospho-Ser428)	0.776999	1.00745	0.892225		LKB1 (Phospho-Ser428)	0.910359	0.982729	0.946544
LKB1 (Phospho-Thr189)	0.624123	0.694486	0.659305		LKB1 (Phospho-Thr189)	0.770916	0.851468	0.811192
LYN (Ab-507)	4.08976	5.9851	5.03743		LYN (Ab-507)	6.49004	0.630397	3.56022
LYN (Phospho-Tyr507)	1.38429	1.40238	1.39334		LYN (Phospho-Tyr507)	1.42231	0.490501	0.956406
MAP3K1/MEKK1 (Phospho-Thr1381)	1.3338	0.502235	0.918018		MAP3K1/MEKK1 (Phospho-Thr1381)	1.251	1.52504	1.38802
MAP3K7/TAK1 (Ab-187)	0.817672	0.938897	0.878284		MAP3K7/TAK1 (Ab-187)	0.48008	0.791019	0.635549
MAP3K7/TAK1 (Ab-439)	0.666199	2.67958	1.67289		MAP3K7/TAK1 (Ab-439)	2.03586	0.913644	1.47475
MAP3K8/COT (Ab-400)	0.7223	0.801788	0.762044		MAP3K8/COT (Ab-400)	0.739044	1.13817	0.938607
MAPKAPK2 (Ab-272)	1.40954	1.45007	1.42981		MAPKAPK2 (Ab-272)	0.956175	1.17617	1.06617
MAPKAPK2 (Ab-334)	1.84993	6.05365	3.95179		MAPKAPK2 (Ab-334)	5.16733	7.48532	6.32633
MAPKAPK2 (Phospho-Ser272)	1.26928	0.487332	0.878309		MAPKAPK2 (Phospho-Ser272)	1.29681	1.1209	1.20886
MAPKAPK-2 (Phospho-Thr222)	0.670407	1.34724	1.00882		MAPKAPK-2 (Phospho-Thr222)	1.01793	0.632124	0.825026
MAPKAPK2 (Phospho-Thr334)	0.612903	0.880775	0.746839		MAPKAPK2 (Phospho-Thr334)	2.75299	2.70812	2.73055
MARCKS (Ab-158)	0.924264	0.378539	0.651402		MARCKS (Ab-158)	0.998008	1.06218	1.03009
MARCKS (Ab-163)	0.809257	0.441133	0.625195		MARCKS (Ab-163)	0.577689	0.778929	0.678309
MARCKS (Phospho-Ser158)	1.17672	0.450075	0.813396		MARCKS (Phospho-Ser158)	1.20717	1.19689	1.20203
MARCKS (Phospho-Ser163)	0.978962	1.26379	1.12137		MARCKS (Phospho-Ser163)	1.13147	0.979275	1.05537
M-CSF Receptor (Ab-809)	0.726508	0.932936	0.829722		M-CSF Receptor (Ab-809)	0.950199	0.993092	0.971645
M-CSF Receptor (Phospho-Tyr809)	1.3885	3.00745	2.19798		M-CSF Receptor (Phospho-Tyr809)	2.80279	2.00518	2.40399
MDM2 (Ab-166)	1.58906	3.37705	2.48305		MDM2 (Ab-166)	2.39243	3.6943	3.04337
MDM2 (Phospho-Ser166)	1	0.695976	0.847988		MDM2 (Phospho-Ser166)	0.814741	0.960276	0.887509
MDM4 (Phospho-Ser367)	0.803647	0.639344	0.721495		MDM4 (Phospho-Ser367)	0.880478	0.635579	0.758028
MEF2A (Ab-312)	1.09116	1.29061	1.19089		MEF2A (Ab-312)	1.04382	1.02763	1.03573
MEF2A (Ab-319)	1.10238	0.390462	0.746423		MEF2A (Ab-319)	1.06972	0.958549	1.01414
MEF2A (Ab-408)	0.633941	0.646796	0.640368		MEF2A (Ab-408)	0.874502	0.849741	0.862121
MEF2A (Phospho-Ser408)	0.906031	0.503726	0.704878		MEF2A (Phospho-Ser408)	1.06972	1.03282	1.05127
MEF2A (Phospho-Thr312)	0.987377	0.931446	0.959411		MEF2A (Phospho-Thr312)	0.898406	0.818653	0.85853
MEF2A (Phospho-Thr319)	0.757363	0.929955	0.843659		MEF2A (Phospho-Thr319)	0.822709	0.780656	0.801683
MEF2C (Ab-396)	1.00842	1.05961	1.03401		MEF2C (Ab-396)	1.00797	0.932642	0.970305
MEF2C (Phospho-Ser396)	0.56662	1.41878	0.992699		MEF2C (Phospho-Ser396)	1.47012	1.15199	1.31105
MEF2D (Phospho-Ser444)	0.915849	0.441133	0.678491		MEF2D (Phospho-Ser444)	0.800797	0.872193	0.836495
MEK1 (Ab-217)	0.974755	1.11475	1.04475		MEK1 (Ab-217)	1.09163	1.1209	1.10627
MEK1 (Ab-221)	0.842917	0.33234	0.587629		MEK1 (Ab-221)	0.569721	0.873921	0.721821
MEK1 (Ab286)	2.06031	2.24292	2.15161		MEK1 (Ab286)	1.25299	1.06908	1.16104
MEK1 (Ab-291)	1.25526	1.05663	1.15595		MEK1 (Ab-291)	1.2749	1.41623	1.34557
MEK1 (Ab-298)	1.11921	1	1.05961		MEK1 (Ab-298)	1.13347	1.04836	1.09091
MEK1 (Phospho-Ser217)	0.612903	1.57079	1.09185		MEK1 (Phospho-Ser217)	1.19323	1.34024	1.26673
MEK1 (Phospho-Ser221)	1.68303	2.17288	1.92795		MEK1 (Phospho-Ser221)	1.24502	1.21244	1.22873
MEK1 (Phospho-Ser298)	0.807854	1.64829	1.22807		MEK1 (Phospho-Ser298)	1.17729	1.3506	1.26395
MEK1 (Phospho-Thr286)	0.758766	1.66319	1.21098		MEK1 (Phospho-Thr286)	1.24701	1.11226	1.17964
MEK1 (Phospho-Thr291)	1.30154	1.29508	1.29831		MEK1 (Phospho-Thr291)	1.34861	1.19171	1.27016
MEK-2 (Ab-394)	1.18513	1.82116	1.50315		MEK-2 (Ab-394)	1.50996	1.55268	1.53132
MEK-2 (Phospho-Thr394)	1.09257	1.86587	1.47922		MEK-2 (Phospho-Thr394)	0.918327	0.911917	0.915122
MER/SKY (Phospho-Tyr749/Tyr681)	1.03506	0.377049	0.706056		MER/SKY (Phospho-Tyr749/Tyr681)	1.33466	1.28152	1.30809
Merlin (Ab-10)	0.471248	0.921013	0.696131		Merlin (Ab-10)	0.982072	1.21934	1.10071
Merlin (Ab-518)	0.938289	0.323398	0.630843		Merlin (Ab-518)	0.752988	0.870466	0.811727
Merlin (Phospho-Ser10)	0.663394	1.04024	0.851816		Merlin (Phospho-Ser10)	0.898406	0.830743	0.864575
Merlin (Phospho-Ser518)	0.868163	0.47541	0.671786		Merlin (Phospho-Ser518)	1.00199	0.924007	0.962999
Met (Ab-1234)	1.20337	0.463487	0.833427		Met (Ab-1234)	1.00598	0.98791	0.996943
Met (Ab-1349)	1.10519	1.29806	1.20163		Met (Ab-1349)	1.04183	1.01554	1.02869
Met (Phospho-Tyr1234)	1.39551	0.916542	1.15603		Met (Phospho-Tyr1234)	1.39243	1.31779	1.35511
Met (Phospho-Tyr1349)	0.84993	0.700447	0.775188		Met (Phospho-Tyr1349)	0.858566	0.642487	0.750526
Met (Phospho-Tyr1356)	1.01964	0.850969	0.935302		Met (Phospho-Tyr1356)	1.09363	2.09845	1.59604
MITF (Ab-73)	1.03647	1.14158	1.08902		MITF (Ab-73)	0.998008	1.02418	1.01109
MITF (Phospho-Ser73)	1.45302	0.485842	0.969429		MITF (Phospho-Ser73)	1.36056	1.89983	1.63019
MKK3 (Ab-189)	1.07153	0.995529	1.03353		MKK3 (Ab-189)	0.996016	0.946459	0.971238
MKK3 (Phospho-Ser189)	1.08836	1.03726	1.06281		MKK3 (Phospho-Ser189)	1.17331	1.11744	1.14538
MKK3/MAP2K3 (Ab-222)	1.20757	0.947839	1.07771		MKK3/MAP2K3 (Ab-222)	0.60757	1.07945	0.843509
MKK3/MAP2K3 (Phospho-Thr222)	0.911641	0.323398	0.617519		MKK3/MAP2K3 (Phospho-Thr222)	0.50996	0.556131	0.533046
MKK6 (Ab-207)	1.56241	1.78092	1.67167		MKK6 (Ab-207)	1.52988	1.46459	1.49724
MKK6 (Phospho-Ser207)	1.46704	0.345753	0.906397		MKK6 (Phospho-Ser207)	1.37251	1.5285	1.4505
MKK7/MAP2K7 (Ab-271)	0.661992	0.777943	0.719967		MKK7/MAP2K7 (Ab-271)	0.894422	0.799655	0.847038
MKK7/MAP2K7 (Phospho-Ser271)	0.666199	1.88077	1.27349		MKK7/MAP2K7 (Phospho-Ser271)	0.705179	0.73057	0.717875
MKK7/MAP2K7 (Phospho-Thr275)	1.97195	2.83308	2.40252		MKK7/MAP2K7 (Phospho-Thr275)	0.752988	0.896373	0.824681
MKP-1 (Ab-359)	1.10238	1.11475	1.10857		MKP-1 (Ab-359)	1.12351	1.00691	1.06521
MKP-1 (Phospho-Ser359)	0.786816	1.04471	0.915763		MKP-1 (Phospho-Ser359)	0.808765	0.879102	0.843933
MKP-1/2 (Ab-296)	1.91725	2.29359	2.10542		MKP-1/2 (Ab-296)	2.06175	1.9361	1.99892
MKP-1/2 (Phospho-Ser296)	0.720898	0.898659	0.809778		MKP-1/2 (Phospho-Ser296)	0.756972	0.744387	0.750679
Mnk1 (Ab-385)	0.992987	1.71982	1.3564		Mnk1 (Ab-385)	1.20916	0.981002	1.09508
Mnk1 (Phospho-Thr385)	2.17952	4.06706	3.12329		Mnk1 (Phospho-Thr385)	1.59562	1.72884	1.66223
MSK1 (Ab-360)	1.2791	2.08346	1.68128		MSK1 (Ab-360)	1.52988	1.93264	1.73126
MSK1 (Ab-376)	0.701262	0.402385	0.551823		MSK1 (Ab-376)	0.950199	0.974093	0.962146
MSK1 (Ab-581)	1.19215	0.557377	0.874761		MSK1 (Ab-581)	1	1.01727	1.00864
MSK1 (Phospho-Ser212)	2.11641	2.76006	2.43823		MSK1 (Phospho-Ser212)	0.621514	0.677029	0.649272
MSK1 (Phospho-Ser360)	1.223	1.44262	1.33281		MSK1 (Phospho-Ser360)	1.40837	1.00691	1.20764
MSK1 (Phospho-Ser376)	0.870968	1.61997	1.24547		MSK1 (Phospho-Ser376)	0.673307	0.972366	0.822836
MSK1 (Phospho-Thr581)	0.645161	0.685544	0.665353		MSK1 (Phospho-Thr581)	0.591633	1	0.795817
MSK2 (Phospho-Thr568)	1.23282	0.546945	0.889882		MSK2 (Phospho-Thr568)	1.16534	1.15026	1.1578
Mst1/Mst2 (Ab-183)	0.370266	0.725782	0.548024		Mst1/Mst2 (Ab-183)	0.400398	0.44905	0.424724
Mst1/Mst2 (Phospho-Thr183)	0.69986	0.776453	0.738156		Mst1/Mst2 (Phospho-Thr183)	0.73506	0.753022	0.744041
mTOR (Ab-2446)	0.897616	0.336811	0.617213		mTOR (Ab-2446)	0.609562	0.818653	0.714107
mTOR (Ab-2448)	1.25947	0.435171	0.847319		mTOR (Ab-2448)	0.928287	0.925734	0.92701
mTOR (Ab-2481)	1.38429	0.512668	0.94848		mTOR (Ab-2481)	1.46016	1.2487	1.35443
mTOR (Phospho-Ser2448)	1.01964	1.19821	1.10892		mTOR (Phospho-Ser2448)	0.898406	0.908463	0.903435
mTOR (Phospho-Ser2481)	1.07574	0.38003	0.727883		mTOR (Phospho-Ser2481)	1.05976	1.04836	1.05406
mTOR (Phospho-Thr2446)	1.08275	1.02534	1.05404		mTOR (Phospho-Thr2446)	1.48406	0.984456	1.23426
Myc (Ab-358)	3.25947	4.72131	3.99039		Myc (Ab-358)	3.93625	5.04318	4.48972
Myc (Ab-373)	0.373072	0.540984	0.457028		Myc (Ab-373)	1.10757	0.487047	0.797308
Myc (Ab-58)	1.76017	0.672131	1.21615		Myc (Ab-58)	1.5498	1.59067	1.57024
Myc (Ab-62)	0.918654	0.512668	0.715661		Myc (Ab-62)	1.08167	1.32988	1.20578
Myc (Phospho-Ser373)	1.17812	0.827124	1.00262		Myc (Phospho-Ser373)	1.03785	1.00173	1.01979
Myc (Phospho-Ser62)	0.887798	1.1386	1.0132		Myc (Phospho-Ser62)	0.876494	0.811744	0.844119
Myc (Phospho-Thr358)	1.37307	0.57079	0.971931		Myc (Phospho-Thr358)	1.21912	1.1019	1.16051
Myc (Phospho-Thr58)	1.0575	0.485842	0.771673		Myc (Phospho-Thr58)	1.10558	1.04318	1.07438
Myosin regulatory light chain 2 (Ab-18)	1.03506	1.39195	1.21351		Myosin regulatory light chain 2 (Ab-18)	1.08167	1.1209	1.10129
Myosin regulatory light chain 2 (Phospho-Ser18)	0.904628	2.01192	1.45828		Myosin regulatory light chain 2 (Phospho-Ser18)	1.26693	1.48014	1.37354
MYPT1 (Phospho-Thr696)	1.05049	1.28018	1.16533		MYPT1 (Phospho-Thr696)	1.09562	0.625216	0.860417
MYPT1 (Phospho-Thr853)	0.492286	1.09836	0.795323		MYPT1 (Phospho-Thr853)	0.63745	0.440415	0.538932
MYT1 (Ab-83)	1.00561	1.22653	1.11607		MYT1 (Ab-83)	1.04781	1.18653	1.11717
Negative control	0.584853	0.825633	0.705243		Negative control	0.73506	0.804836	0.769948
Negative control	0.548387	0.888227	0.718307		Negative control	0.699203	0.770294	0.734748
Negative control	0.545582	0.843517	0.69455		Negative control	0.661355	0.746114	0.703734
Negative control	0.58345	0.877794	0.730622		Negative control	0.715139	0.82038	0.76776
NFAT3 (Ab-168/170)	1.03226	1.1699	1.10108		NFAT3 (Ab-168/170)	0.868526	0.867012	0.867769
NFAT3 (Ab-676)	0.948107	1.26677	1.10744		NFAT3 (Ab-676)	0.828685	1.20207	1.01538
NFAT4 (Ab-165)	0.955119	1.15201	1.05357		NFAT4 (Ab-165)	0.703187	0.794473	0.74883
NFAT4 (Phospho-Ser165)	1.11501	0.433681	0.774344		NFAT4 (Phospho-Ser165)	1.10757	1.05181	1.07969
NFkB-p100 (Phospho-Ser872)	1.79383	1.98808	1.89095		NFkB-p100 (Phospho-Ser872)	1.67928	2.22798	1.95363
NFkB-p100/p52 (Ab-865)	2.11641	2.90611	2.51126		NFkB-p100/p52 (Ab-865)	2.63944	3.11399	2.87672
NFkB-p100/p52 (Ab-869)	0.740533	1.26528	1.0029		NFkB-p100/p52 (Ab-869)	0.89243	0.889465	0.890947
NFkB-p100/p52 (Phospho-Ser865)	1.58205	0.980626	1.28134		NFkB-p100/p52 (Phospho-Ser865)	1.41036	0.84456	1.12746
NFkB-p100/p52 (Phospho-Ser869)	1.48527	0.701937	1.09361		NFkB-p100/p52 (Phospho-Ser869)	1.3247	0.777202	1.05095
NFkB-p105 (Ab-927)	4.95512	5.45455	5.20483		NFkB-p105 (Ab-927)	5.72709	4.41796	5.07253
NFkB-p105 (Phospho-Ser927)	0.287518	2.09538	1.19145		NFkB-p105 (Phospho-Ser927)	1.69721	1.68912	1.69317
NFkB-p105/p50 (Ab-337)	1.24123	1.62444	1.43284		NFkB-p105/p50 (Ab-337)	1.34661	1.04836	1.19749
NFkB-p105/p50 (Ab-893)	1.06311	1.17884	1.12098		NFkB-p105/p50 (Ab-893)	0.912351	0.88601	0.89918
NFkB-p105/p50 (Ab-907)	1.09677	1.3994	1.24809		NFkB-p105/p50 (Ab-907)	0.982072	1.07254	1.02731
NFkB-p105/p50 (Ab-932)	0.629734	0.400894	0.515314		NFkB-p105/p50 (Ab-932)	0.436255	0.502591	0.469423
NFkB-p105/p50 (Phospho-Ser337)	7.70687	8.61997	8.16342		NFkB-p105/p50 (Phospho-Ser337)	8.56175	8.66839	8.61507
NFkB-p105/p50 (Phospho-Ser893)	1.26648	1.36811	1.31729		NFkB-p105/p50 (Phospho-Ser893)	0.998008	1.03627	1.01714
NFkB-p105/p50 (Phospho-Ser907)	1.223	1.31595	1.26947		NFkB-p105/p50 (Phospho-Ser907)	1.08765	1.12263	1.10514
NFkB-p105/p50 (Phospho-Ser932)	1.14025	1.56781	1.35403		NFkB-p105/p50 (Phospho-Ser932)	0.936255	1.20725	1.07175
NFkB-p65 (Ab-254)	0.852735	0.280179	0.566457		NFkB-p65 (Ab-254)	0.699203	1.07427	0.886735
NFkB-p65 (Ab-276)	0.842917	0.538003	0.69046		NFkB-p65 (Ab-276)	1.0757	1.05181	1.06376
NFkB-p65 (Ab-281)	0.769986	0.85693	0.813458		NFkB-p65 (Ab-281)	0.912351	0.877375	0.894863
NFkB-p65 (Ab-311)	0.914446	0.867362	0.890904		NFkB-p65 (Ab-311)	0.687251	0.856649	0.77195
NFkB-p65 (Ab-435)	0.709677	0.740686	0.725181		NFkB-p65 (Ab-435)	0.940239	0.986183	0.963211
NFkB-p65 (Ab-468)	0.765778	0.374069	0.569923		NFkB-p65 (Ab-468)	0.944223	0.972366	0.958295
NFkB-p65 (Ab-505)	1.34502	1.40238	1.3737		NFkB-p65 (Ab-505)	0.796813	1.34888	1.07285
NFkB-p65 (Ab-529)	1.3871	1.55738	1.47224		NFkB-p65 (Ab-529)	1.24104	1.18135	1.21119
NFkB-p65 (Ab-536)	0.875175	0.408346	0.641761		NFkB-p65 (Ab-536)	0.98008	1.19862	1.08935
NFkB-p65 (Phospho-Ser276)	1.14165	0.61699	0.879322		NFkB-p65 (Phospho-Ser276)	1.16733	1.25043	1.20888
NFkB-p65 (Phospho-Ser311)	1.3899	1.71833	1.55412		NFkB-p65 (Phospho-Ser311)	1.49602	1.55786	1.52694
NFkB-p65 (Phospho-Ser468)	1.82048	0.603577	1.21203		NFkB-p65 (Phospho-Ser468)	1.52789	1.57686	1.55237
NFkB-p65 (Phospho-Ser529)	0.636746	1.18033	0.908537		NFkB-p65 (Phospho-Ser529)	0.958167	1.038	0.998082
NFkB-p65 (Phospho-Ser536)	1.40813	1.82265	1.61539		NFkB-p65 (Phospho-Ser536)	1.25299	1.24698	1.24998
NFkB-p65 (Phospho-Thr254)	1.4446	0.442623	0.943612		NFkB-p65 (Phospho-Thr254)	1.25697	1.32124	1.28911
NFkB-p65 (Phospho-Thr435)	1.6129	1.72429	1.6686		NFkB-p65 (Phospho-Thr435)	1.49004	0.704663	1.09735
NMDA NR2A/B (Phospho-Tyr1246/1252)	1.07433	1.28465	1.17949		NMDA NR2A/B (Phospho-Tyr1246/1252)	2.88845	2.61313	2.75079
NMDAR1 (Ab-897)	0.834502	0.374069	0.604285		NMDAR1 (Ab-897)	0.912351	0.913644	0.912997
NMDAR1 (Phospho-Ser897)	0.660589	0.716841	0.688715		NMDAR1 (Phospho-Ser897)	0.794821	0.685665	0.740243
NMDAR2B (Ab-1472)	2.06311	2.37258	2.21785		NMDAR2B (Ab-1472)	3.63147	2.50777	3.06962
NMDAR2B (Phospho-Tyr1472)	1.53576	4.10432	2.82004		NMDAR2B (Phospho-Tyr1472)	2.68725	2.23834	2.4628
Opioid Receptor (Ab-375)	0.88359	1.05812	0.970856		Opioid Receptor (Ab-375)	0.709163	1.28843	0.998796
Opioid Receptor (Phospho-Ser375)	0.698457	0.901639	0.800048		Opioid Receptor (Phospho-Ser375)	0.770916	0.784111	0.777513
p130Cas (Ab-165)	0.929874	0.400894	0.665384		p130Cas (Ab-165)	1.01195	0.991364	1.00166
p130Cas (Ab-410)	0.927069	0.509687	0.718378		p130Cas (Ab-410)	1.36255	1.04318	1.20286
p130Cas (Phospho-Tyr165)	1.2202	0.795827	1.00801		p130Cas (Phospho-Tyr165)	1.34861	1.45078	1.39969
p130Cas (Phospho-Tyr410)	0.41655	1.18629	0.801419		p130Cas (Phospho-Tyr410)	1.6255	0.682211	1.15385
p21Cip1 (Ab-145)	0.890603	1.13115	1.01088		p21Cip1 (Ab-145)	0.7749	0.949914	0.862407
p21Cip1 (Phospho-Thr145)	1.15147	0.464978	0.808225		p21Cip1 (Phospho-Thr145)	0.930279	1.06908	0.999682
p27Kip1 (Ab-10)	0.84432	1.05514	0.949731		p27Kip1 (Ab-10)	0.655378	0.854922	0.75515
p27Kip1 (Ab-187)	1.10799	1.43964	1.27382		p27Kip1 (Ab-187)	1.18526	1.10708	1.14617
p27Kip1 (Phospho-Ser10)	1.09257	0.518629	0.805598		p27Kip1 (Phospho-Ser10)	0.796813	1.03627	0.916541
p27Kip1 (Phospho-Thr187)	1.35764	2.14009	1.74887		p27Kip1 (Phospho-Thr187)	0.7251	1.22971	0.977403
p300 (Ab-89)	0.610098	0.915052	0.762575		p300 (Ab-89)	0.747012	1.03109	0.88905
P38 MAPK (Ab-180)	0.408135	1.06259	0.735364		P38 MAPK (Ab-180)	0.322709	0.423143	0.372926
P38 MAPK (Ab-182)	2.90603	3.14754	3.02679		P38 MAPK (Ab-182)	2.99203	2.94646	2.96925
P38 MAPK (Ab-322)	1.56522	0.605067	1.08514		P38 MAPK (Ab-322)	1.60757	1.80656	1.70707
P38 MAPK (Phospho-Thr180)	0.943899	1.43368	1.18879		P38 MAPK (Phospho-Thr180)	0.922311	1	0.961155
P38 MAPK (Phospho-Tyr182)	0.978962	0.459016	0.718989		P38 MAPK (Phospho-Tyr182)	1.60757	1.09499	1.35128
P38 MAPK (Phospho-Tyr322)	1.08976	1.60954	1.34965		P38 MAPK (Phospho-Tyr322)	1.05777	1.36269	1.21023
p44/42 MAP Kinase (Ab-202)	1.23282	0.703428	0.968123		p44/42 MAP Kinase (Ab-202)	1.19323	1.20898	1.2011
p44/42 MAP Kinase (Ab-204)	0.856942	0.390462	0.623702		p44/42 MAP Kinase (Ab-204)	0.898406	0.500864	0.699635
p44/42 MAP Kinase (Phospho-Thr202)	0.935484	1.40686	1.17117		p44/42 MAP Kinase (Phospho-Thr202)	0.876494	0.877375	0.876934
p44/42 MAP Kinase (Phospho-Tyr204)	0.659187	1.25484	0.957015		p44/42 MAP Kinase (Phospho-Tyr204)	0.749004	0.834197	0.7916
p53 (Ab-15)	0.828892	0.321908	0.5754		p53 (Ab-15)	0.914343	0.841105	0.877724
p53 (Ab-18)	0.810659	1.02832	0.919488		p53 (Ab-18)	0.910359	0.903282	0.90682
p53 (Ab-20)	2.07153	1.91803	1.99478		p53 (Ab-20)	2.23108	2.01727	2.12417
p53 (Ab-315)	2.03366	1.47988	1.75677		p53 (Ab-315)	2.58367	2.21762	2.40064
p53 (Ab-33)	0.917251	1.3696	1.14342		p53 (Ab-33)	1.02988	1.06563	1.04776
p53 (Ab-37)	0.899018	0.989568	0.944293		p53 (Ab-37)	0.834661	0.949914	0.892287
p53 (Ab-376)	0.568022	1.8152	1.19161		p53 (Ab-376)	0.681275	0.618307	0.649791
p53 (Ab-378)	0.371669	0.266766	0.319218		p53 (Ab-378)	0.551793	0.488774	0.520283
p53 (Ab-387)	0.962132	1.31297	1.13755		p53 (Ab-387)	0.922311	1.14853	1.03542
p53 (Ab-392)	1.07574	1.21461	1.14517		p53 (Ab-392)	1.10757	0.974093	1.04083
p53 (Ab-46)	0.820477	0.312966	0.566721		p53 (Ab-46)	0.908367	0.972366	0.940366
p53 (Ab-6)	0.782609	0.28465	0.533629		p53 (Ab-6)	0.822709	0.827288	0.824999
p53 (Ab-9)	0.778401	0.408346	0.593373		p53 (Ab-9)	0.874502	0.858377	0.866439
p53 (Phospho-Ser15)	1.2805	0.788376	1.03444		p53 (Phospho-Ser15)	1.45618	1.08463	1.2704
p53 (Phospho-Ser20)	1.34502	0.514158	0.92959		p53 (Phospho-Ser20)	0.920319	1.038	0.979158
p53 (Phospho-Ser315)	1.09116	1.22802	1.15959		p53 (Phospho-Ser315)	0.900398	1.12263	1.01151
p53 (Phospho-Ser33)	1.21739	1.36364	1.29051		p53 (Phospho-Ser33)	1.10159	1.23143	1.16651
p53 (Phospho-Ser366)	1.83731	0.745156	1.29123		p53 (Phospho-Ser366)	0.593625	0.849741	0.721683
p53 (Phospho-Ser37)	0.858345	0.834575	0.84646		p53 (Phospho-Ser37)	0.898406	0.785838	0.842122
p53 (Phospho-Ser378)	1.43478	0.648286	1.04153		p53 (Phospho-Ser378)	0.864542	1.43178	1.14816
p53 (Phospho-Ser392)	0.521739	0.42921	0.475475		p53 (Phospho-Ser392)	0.62749	1.17444	0.900964
p53 (Phospho-Ser46)	1.26508	1.3696	1.31734		p53 (Phospho-Ser46)	1.24502	1.10708	1.17605
p53 (Phospho-Ser6)	1.51192	1.76006	1.63599		p53 (Phospho-Ser6)	1.01195	1.39551	1.20373
p53 (Phospho-Ser9)	0.957924	0.350224	0.654074		p53 (Phospho-Ser9)	1.25299	1.23834	1.24567
p53 (Phospho-Thr18)	0.819074	1.25335	1.03621		p53 (Phospho-Thr18)	1.14143	1.03109	1.08626
p53 (Phospho-Thr81)	1.21599	1.14009	1.17804		p53 (Phospho-Thr81)	1.45817	0.654577	1.05637
p63(Phospho-Ser455)	0.800842	0.870343	0.835592		p63(Phospho-Ser455)	0.876494	0.621762	0.749128
P70S6K (Ab-229)	0.768583	1.03577	0.902175		P70S6K (Ab-229)	0.942231	0.906736	0.924483
P70S6K (Ab-371)	1.03647	1.09091	1.06369		P70S6K (Ab-371)	0.930279	1.12608	1.02818
P70S6K (Ab-411)	0.939691	0.359165	0.649428		P70S6K (Ab-411)	0.868526	0.932642	0.900584
P70S6K (Ab-418)	1.1669	1.13413	1.15051		P70S6K (Ab-418)	0.535857	0.492228	0.514042
P70S6K (Ab-421)	0.507714	0.385991	0.446852		P70S6K (Ab-421)	0.609562	0.497409	0.553486
P70S6K (Ab-424)	1.01262	0.943368	0.977995		P70S6K (Ab-424)	1.15139	0.92228	1.03684
P70S6K (Ab-427)	0.816269	0.897168	0.856719		P70S6K (Ab-427)	1	0.965458	0.982729
P70S6K (Phospho-Ser371)	1.17111	1.36662	1.26886		P70S6K (Phospho-Ser371)	0.641434	0.51468	0.578057
P70S6K (Phospho-Ser411)	0.805049	1.18182	0.993434		P70S6K (Phospho-Ser411)	1.06773	0.932642	1.00019
P70S6K (Phospho-Ser418)	1.35063	0.470939	0.910785		P70S6K (Phospho-Ser418)	0.599602	1.16062	0.880112
P70S6K (Phospho-Ser424)	0.495091	1.07452	0.784803		P70S6K (Phospho-Ser424)	1.25896	0.651123	0.955043
P70S6K (Phospho-Thr229)	0.976157	0.511177	0.743667		P70S6K (Phospho-Thr229)	1.04781	0.858377	0.953093
P70S6K (Phospho-Thr389)	0.856942	1.79434	1.32564		P70S6K (Phospho-Thr389)	0.820717	0.716753	0.768735
P70S6k (Phospho-Thr421)	1.11501	1.04918	1.08209		P70S6k (Phospho-Thr421)	0.603586	0.557858	0.580722
P70S6k-beta (Ab-423)	0.736325	0.90611	0.821218		P70S6k-beta (Ab-423)	1.03785	0.856649	0.947249
P70S6k-beta (Phospho-Ser423)	0.736325	1.07452	0.905421		P70S6k-beta (Phospho-Ser423)	0.814741	0.877375	0.846058
P73 (Ab-99)	0.824684	0.982116	0.9034		P73 (Ab-99)	0.820717	0.835924	0.828321
P73 (Phospho-Tyr99)	0.934081	1.08197	1.00802		P73 (Phospho-Tyr99)	1.47012	1.17271	1.32142
P90RSK (Ab-359/363)	3.06171	5.05067	4.05619		P90RSK (Ab-359/363)	3.20717	3.48705	3.34711
P90RSK (Ab-380)	0.927069	0.873323	0.900196		P90RSK (Ab-380)	0.940239	0.944732	0.942486
P90RSK (Ab-573)	1.01122	0.725782	0.868501		P90RSK (Ab-573)	1.06574	1.13644	1.10109
P90RSK (Phospho-Ser380)	1.1094	1.14158	1.12549		P90RSK (Phospho-Ser380)	1.16932	1.37997	1.27464
P90RSK (Phospho-Thr359/Ser363)	1.13464	2.34873	1.74169		P90RSK (Phospho-Thr359/Ser363)	1.57171	1.30225	1.43698
P90RSK (Phospho-Thr573)	1.7798	2.08644	1.93312		P90RSK (Phospho-Thr573)	0.613546	0.547496	0.580521
P95/NBS1 (Ab-343)	0.73352	0.849478	0.791499		P95/NBS1 (Ab-343)	0.758964	0.728843	0.743903
P95/NBS1 (Phospho-Ser343)	1.13604	1.30551	1.22078		P95/NBS1 (Phospho-Ser343)	0.912351	0.962003	0.937177
PAK1 (Ab-204)	0.624123	0.816692	0.720407		PAK1 (Ab-204)	0.814741	0.806563	0.810652
PAK1 (Ab-212)	1.32258	0.655738	0.989159		PAK1 (Ab-212)	1.26892	1.55786	1.41339
PAK1 (Phospho-Ser204)	1.37167	1.53949	1.45558		PAK1 (Phospho-Ser204)	1.36653	1.1399	1.25322
PAK1 (Phospho-Thr212)	1.09677	0.926975	1.01187		PAK1 (Phospho-Thr212)	2.73705	2.75302	2.74504
PAK1/2 (Ab-199)	1.02104	0.977645	0.999342		PAK1/2 (Ab-199)	0.844622	0.868739	0.85668
PAK1/2 (Phospho-Ser199)	0.649369	0.730253	0.689811		PAK1/2 (Phospho-Ser199)	1.4741	0.860104	1.1671
PAK1/2/3 (Ab-141)	1.07013	0.728763	0.899445		PAK1/2/3 (Ab-141)	0.986056	1.00345	0.994755
PAK1/2/3 (Ab-423/402/421)	1.33661	1.54545	1.44103		PAK1/2/3 (Ab-423/402/421)	1.86853	1.98964	1.92908
PAK1/2/3 (Phospho-Ser141)	1.6129	1.87034	1.74162		PAK1/2/3 (Phospho-Ser141)	1.3506	0.633851	0.992225
PAK1/2/3 (Phospho-Thr423/402/421)	0.503506	0.649776	0.576641		PAK1/2/3 (Phospho-Thr423/402/421)	1.11952	1.17444	1.14698
PAK2 (Ab-192)	0.490884	0.502235	0.49656		PAK2 (Ab-192)	0.790837	0.66494	0.727888
PAK2 (Ab-197)	0.673212	0.375559	0.524385		PAK2 (Ab-197)	0.770916	0.701209	0.736063
PAK2 (Phospho-Ser192)	0.593268	1.01341	0.80334		PAK2 (Phospho-Ser192)	0.651394	0.554404	0.602899
PAK2 (Phospho-Ser20)	0.768583	0.985097	0.87684		PAK2 (Phospho-Ser20)	0.750996	0.766839	0.758918
PAK3 (Ab-154)	0.664797	0.357675	0.511236		PAK3 (Ab-154)	0.920319	0.851468	0.885893
PAK3 (Phospho-Ser154)	0.673212	0.797317	0.735265		PAK3 (Phospho-Ser154)	0.996016	0.639033	0.817524
PAK4/PAK5/PAK6 (Ab-474)	0.629734	2.20119	1.41546		PAK4/PAK5/PAK6 (Ab-474)	0.649402	0.689119	0.669261
Paxillin (Ab-118)	0.784011	0.292101	0.538056		Paxillin (Ab-118)	0.812749	0.851468	0.832109
Paxillin (Ab-31)	0.785414	1.21013	0.997774		Paxillin (Ab-31)	0.904382	0.949914	0.927148
Paxillin (Phospho-Tyr118)	0.889201	0.399404	0.644302		Paxillin (Phospho-Tyr118)	0.87251	0.943005	0.907758
Paxillin (Phospho-Tyr31)	1.18373	1.67809	1.43091		Paxillin (Phospho-Tyr31)	1.03187	1.2038	1.11784
PDGF R alpha (Ab-849)	0.802244	1.41878	1.11051		PDGF R alpha (Ab-849)	0.74502	0.683938	0.714479
PDGF R alpha (Phospho-Tyr849)	0.690042	0.408346	0.549194		PDGF R alpha (Phospho-Tyr849)	0.848606	0.849741	0.849173
PDGF R beta (Ab-1009)	0.929874	0.980626	0.95525		PDGF R beta (Ab-1009)	0.866534	0.854922	0.860728
PDGF R beta (Ab-1021)	0.964937	1.30551	1.13523		PDGF R beta (Ab-1021)	0.928287	0.749568	0.838928
PDGF R beta (Ab-740)	1.02104	1.15201	1.08652		PDGF R beta (Ab-740)	0.97012	1.00864	0.989378
PDGF R beta (Ab-751)	1.17952	1.76304	1.47128		PDGF R beta (Ab-751)	1.21713	1.47496	1.34604
PDGF R beta (Phospho-Tyr1021)	1.31557	1.24888	1.28223		PDGF R beta (Phospho-Tyr1021)	1.82869	1.8342	1.83144
PDGF R beta (Phospho-Tyr740)	0.847125	1.53055	1.18884		PDGF R beta (Phospho-Tyr740)	1.34064	1.18307	1.26186
PDGF R beta (Phospho-Tyr751)	0.952314	1.67958	1.31595		PDGF R beta (Phospho-Tyr751)	1.12749	1.22625	1.17687
PDK1 (Ab-241)	1.91024	2.06259	1.98642		PDK1 (Ab-241)	2.82669	2.10535	2.46602
PDK1 (Phospho-Ser241)	0.911641	1.50224	1.20694		PDK1 (Phospho-Ser241)	0.822709	1.16235	0.992529
PEA-15 (Ab-116)	1.24965	2.12817	1.68891		PEA-15 (Ab-116)	1.20319	1.36442	1.2838
PEA-15 (Phospho-Ser104)	0.73352	0.794337	0.763929		PEA-15 (Phospho-Ser104)	0.768924	0.694301	0.731612
PEA-15 (Phospho-Ser116)	1.2216	1.07004	1.14582		PEA-15 (Phospho-Ser116)	1.00797	0.561313	0.78464
PECAM-1 (Ab-713)	5.0575	4.77347	4.91549		PECAM-1 (Ab-713)	5.78884	3.84629	4.81757
PECAM-1 (Phospho-Tyr713)	1.31136	2.02385	1.6676		PECAM-1 (Phospho-Tyr713)	1.38446	1.56304	1.47375
PI3-kinase p85-alpha (Phospho-Tyr607)	0.820477	0.986587	0.903532		PI3-kinase p85-alpha (Phospho-Tyr607)	1.41036	1.39896	1.40466
PI3-kinase p85-subunit alpha/gamma (Ab-467/199)	1.09818	1.54545	1.32182		PI3-kinase p85-subunit alpha/gamma (Ab-467/199)	0.912351	1.00173	0.957039
PI3-kinase p85-subunit alpha/gamma (Phospho-Tyr467/Tyr199)	1.46424	0.709389	1.08681		PI3-kinase p85-subunit alpha/gamma (Phospho-Tyr467/Tyr199)	1.40837	1.72021	1.56429
Pim-1 (Ab-309)	0.691445	1.02086	0.856154		Pim-1 (Ab-309)	1.19721	1.28497	1.24109
Pim-1 (Phospho-Tyr309)	1.71248	0.491803	1.10214		Pim-1 (Phospho-Tyr309)	0.782869	0.618307	0.700588
PIP5K (Phospho-Ser307)	1.06171	1.22206	1.14188		PIP5K (Phospho-Ser307)	1.19124	0.994819	1.09303
PKA CAT (Ab-197)	1.43619	2.27273	1.85446		PKA CAT (Ab-197)	1.03586	1.50432	1.27009
PKA CAT (Phospho-Thr197)	1.04628	0.290611	0.668447		PKA CAT (Phospho-Thr197)	0.685259	0.516408	0.600833
PKA-R2B (Phospho-Ser113)	1.6662	1.21908	1.44264		PKA-R2B (Phospho-Ser113)	1.39442	1.80656	1.60049
PKC alpha (Ab-657)	0.426367	0.314456	0.370412		PKC alpha (Ab-657)	0.432271	1.02591	0.729089
PKC alpha (Phospho-Tyr657)	0.420757	0.362146	0.391452		PKC alpha (Phospho-Tyr657)	0.424303	0.492228	0.458265
PKC alpha/beta II (Ab-638)	0.824684	0.451565	0.638125		PKC alpha/beta II (Ab-638)	0.723108	0.751295	0.737201
PKC alpha/beta II (Phospho-Thr638)	0.565217	0.709389	0.637303		PKC alpha/beta II (Phospho-Thr638)	1.04582	0.540587	0.793202
PKC beta/PKCB (Ab-661)	0.720898	0.746647	0.733772		PKC beta/PKCB (Ab-661)	0.898406	0.813472	0.855939
PKC beta/PKCB (Phospho-Ser661)	0.706872	1.1237	0.915284		PKC beta/PKCB (Phospho-Ser661)	0.906375	0.825561	0.865968
PKC delta (Ab-505)	1.45442	0.47541	0.964914		PKC delta (Ab-505)	1.2012	1.28325	1.24222
PKC delta (Ab-645)	0.798036	0.937407	0.867722		PKC delta (Ab-645)	0.888446	0.727116	0.807781
PKC delta (Phospho-Ser645)	1.02665	0.597615	0.812132		PKC delta (Phospho-Ser645)	0.928287	0.457686	0.692986
PKC delta (Phospho-Thr505)	0.899018	1.44411	1.17157		PKC delta (Phospho-Thr505)	1.06375	0.83247	0.948107
PKC delta (Phospho-Tyr313)	1.38569	1.94635	1.66602		PKC delta (Phospho-Tyr313)	1.14343	0.958549	1.05099
PKC delta (Phospho-Tyr52)	1.43338	0.752608	1.09299		PKC delta (Phospho-Tyr52)	1.35458	1.52504	1.43981
PKC delta/PKCD (Phospho-Tyr64)	0.963534	1.12668	1.04511		PKC delta/PKCD (Phospho-Tyr64)	0.844622	0.915371	0.879996
PKC epsilon (Ab-729)	1.44039	0.448584	0.944488		PKC epsilon (Ab-729)	0.864542	1.56304	1.21379
PKC epsilon (Phospho-Ser729)	1.56381	1.26826	1.41604		PKC epsilon (Phospho-Ser729)	1.39243	0.84456	1.11849
PKC pan activation site	1.1094	1	1.0547		PKC pan activation site	0.7749	0.751295	0.763098
PKC pan activation site (Phospho)	0.976157	0.514158	0.745158		PKC pan activation site (Phospho)	0.908367	1.11399	1.01118
PKC theta (Ab-538)	33.1543	30.687	31.9207		PKC theta (Ab-538)	48.751	59.418	54.0845
PKC theta (Ab-676)	0.734923	0.907601	0.821262		PKC theta (Ab-676)	0.741036	0.780656	0.760846
PKC theta (Phospho-Ser676)	1.05049	0.813711	0.932101		PKC theta (Phospho-Ser676)	0.820717	0.778929	0.799823
PKC theta (Phospho-Thr538)	1.71108	0.852459	1.28177		PKC theta (Phospho-Thr538)	1.48406	0.842832	1.16345
PKC zeta (Ab-410)	0.740533	0.399404	0.569968		PKC zeta (Ab-410)	0.870518	0.692573	0.781546
PKC zeta (Ab-560)	0.934081	0.959762	0.946921		PKC zeta (Ab-560)	0.693227	0.704663	0.698945
PKC zeta (Phospho-Thr410)	1.0561	1.26975	1.16292		PKC zeta (Phospho-Thr410)	1.07769	1.11399	1.09584
PKC zeta (Phospho-Thr560)	1.14867	0.439642	0.794155		PKC zeta (Phospho-Thr560)	1.00797	0.956822	0.982395
PKD1/2/3/PKC mu (Ab-744/748)	1.36746	0.536513	0.951987		PKD1/2/3/PKC mu (Ab-744/748)	1.29482	1.31779	1.30631
PKD1/PKC mu (Ab-205)	0.921459	0.907601	0.91453		PKD1/PKC mu (Ab-205)	0.76494	0.594128	0.679534
PKD1/PKC mu (Ab-463)	0.660589	0.432191	0.54639		PKD1/PKC mu (Ab-463)	0.354582	0.763385	0.558983
PKD1/PKC mu (Phospho-Ser205)	1.15288	1.48435	1.31861		PKD1/PKC mu (Phospho-Ser205)	1.34861	1.14335	1.24598
PKD1/PKC mu (Phospho-Tyr463)	1.05891	1.18331	1.12111		PKD1/PKC mu (Phospho-Tyr463)	1.14542	0.91019	1.0278
PKD1/PKCmu (Ab-910)	1.25666	0.459016	0.857839		PKD1/PKCmu (Ab-910)	1.28088	1.1399	1.21039
PKD1/PKCmu (Phospho-Ser910)	1.35344	0.558867	0.956152		PKD1/PKCmu (Phospho-Ser910)	0.61753	0.647668	0.632599
PKD2 (Ab-876)	0.803647	0.76304	0.783343		PKD2 (Ab-876)	0.464143	0.500864	0.482503
PKD2 (Phospho-Ser876)	0.985975	1.05663	1.0213		PKD2 (Phospho-Ser876)	1.14143	0.842832	0.992133
PKR (Ab-446)	0.670407	0.722802	0.696604		PKR (Ab-446)	0.40239	0.595855	0.499123
PKR (Ab-451)	0.876578	0.315946	0.596262		PKR (Ab-451)	0.974104	0.977547	0.975826
PKR (Phospho-Thr446)	0.945302	1.02385	0.984573		PKR (Phospho-Thr446)	0.924303	0.929188	0.926746
PKR (Phospho-Thr451)	0.645161	1.64978	1.14747		PKR (Phospho-Thr451)	1.1494	1.27807	1.21373
PLC beta (Ab-1105)	0.936886	0.494784	0.715835		PLC beta (Ab-1105)	0.836653	0.782383	0.809518
PLC beta (Phospho-Ser1105)	1.38149	1.39195	1.38672		PLC beta (Phospho-Ser1105)	1.25697	1.3057	1.28134
PLC beta3 (Ab-537)	1.14586	1.4918	1.31883		PLC beta3 (Ab-537)	1.30478	1.02763	1.16621
PLC beta3 (Phospho-Ser537)	0.827489	0.603577	0.715533		PLC beta3 (Phospho-Ser537)	0.880478	0.763385	0.821932
PLCG1 (Ab-771)	0.45582	2.1073	1.28156		PLCG1 (Ab-771)	1.34064	0.507772	0.924205
PLCG1 (Ab-783)	0.918654	0.487332	0.702993		PLCG1 (Ab-783)	0.98008	0.965458	0.972769
PLCG1 (Phospho-Tyr1253)	2.03647	1.41878	1.72762		PLCG1 (Phospho-Tyr1253)	1.59163	0.870466	1.23105
PLCG1 (Phospho-Tyr771)	0.99439	1.10283	1.04861		PLCG1 (Phospho-Tyr771)	1.05777	0.647668	0.852719
PLCG1 (Phospho-Tyr783)	1.11501	1.84501	1.48001		PLCG1 (Phospho-Tyr783)	0.703187	1.33851	1.02085
PLCG2 (Ab-1217)	1.26367	1.15052	1.2071		PLCG2 (Ab-1217)	1.09562	1.08463	1.09012
PLCG2 (Ab-753)	1.81767	0.608048	1.21286		PLCG2 (Ab-753)	2.13546	3.88601	3.01073
PLCG2 (Phospho-Tyr1217)	0.748948	0.828614	0.788781		PLCG2 (Phospho-Tyr1217)	0.733068	0.659758	0.696413
PLCG2 (Phospho-Tyr753)	1.04628	1.04024	1.04326		PLCG2 (Phospho-Tyr753)	0.884462	1.32642	1.10544
PLD1 (Ab-561)	1.15428	1.25782	1.20605		PLD1 (Ab-561)	1.44821	1.26252	1.35536
PLD1 (Phospho-Ser561)	1.72651	1.70045	1.71348		PLD1 (Phospho-Ser561)	1.64143	1.5285	1.58497
PLD2 (Phospho-Tyr169)	1.58485	2.61252	2.09869		PLD2 (Phospho-Tyr169)	0.988048	1.59413	1.29109
PLK1 (Ab-210)	1.79804	1.7392	1.76862		PLK1 (Ab-210)	1.15339	1.49223	1.32281
Positive Marker	16.8191	16.7645	16.7918		Positive Marker	19.2131	16.8549	18.034
Positive Marker	10.7504	11.2802	11.0153		Positive Marker	15.3944	13.4301	14.4122
PP1alpha (Ab-320)	0.813464	0.304024	0.558744		PP1alpha (Ab-320)	0.810757	0.925734	0.868245
PP1alpha (Phospho-Thr320)	0.795231	0.567809	0.68152		PP1alpha (Phospho-Thr320)	0.884462	0.929188	0.906825
PP2A-a (Ab-307)	1	0.737705	0.868852		PP2A-a (Ab-307)	1.23705	0.962003	1.09953
PP2A-a (Phospho-Tyr307)	0.504909	2.12072	1.31281		PP2A-a (Phospho-Tyr307)	1.33466	1.55786	1.44626
PPAR-b (Ab-1457)	1.13885	1.29657	1.21771		PPAR-b (Ab-1457)	0.964143	0.930915	0.947529
PPAR-b (Phospho-Thr1457)	0.950912	0.932936	0.941924		PPAR-b (Phospho-Thr1457)	0.703187	0.849741	0.776464
PPAR-r (Ab-112)	14.3464	9.90313	12.1248		PPAR-r (Ab-112)	12.0418	11.3558	11.6988
PPAR-r (Phospho-Ser112)	0.771388	0.824143	0.797766		PPAR-r (Phospho-Ser112)	0.64741	0.690846	0.669128
Progesterone Receptor (Ab-190)	0.58345	0.748137	0.665794		Progesterone Receptor (Ab-190)	0.806773	0.659758	0.733266
Progesterone Receptor (Phospho-Ser190)	0.673212	1.21908	0.946144		Progesterone Receptor (Phospho-Ser190)	1.48008	1.34024	1.41016
PTEN (Ab-370)	1.20617	1.19523	1.2007		PTEN (Ab-370)	1.10558	1.24352	1.17455
PTEN (Ab-380)	0.723703	0.457526	0.590614		PTEN (Ab-380)	0.924303	1.07081	0.997557
PTEN (Ab-380/382/383)	0.882188	1.0611	0.971645		PTEN (Ab-380/382/383)	0.651394	0.937824	0.794609
PTEN (Phospho-Ser370)	0.941094	0.825633	0.883364		PTEN (Phospho-Ser370)	0.944223	0.822107	0.883165
PTEN (Phospho-Ser380)	1.53296	0.400894	0.966927		PTEN (Phospho-Ser380)	1.55378	1.44387	1.49883
PTEN (Phospho-Ser380/Thr382/Thr383)	1.15147	1.39046	1.27097		PTEN (Phospho-Ser380/Thr382/Thr383)	1.03187	1.17098	1.10143
PTPRA (Phospho-Tyr798)	2.47265	1.48286	1.97776		PTPRA (Phospho-Tyr798)	2.21912	1.0639	1.64151
Pyk2 (Ab-402)	1.56802	1.66766	1.61784		Pyk2 (Ab-402)	1.18327	1.33851	1.26089
Pyk2 (Ab-580)	1.37167	0.977645	1.17466		Pyk2 (Ab-580)	0.986056	1.11917	1.05261
Pyk2 (Ab-881)	0.659187	1.75708	1.20813		Pyk2 (Ab-881)	3.78287	0.804836	2.29385
Pyk2 (Phospho-Tyr402)	1.02244	1.2608	1.14162		Pyk2 (Phospho-Tyr402)	0.996016	0.970639	0.983327
Pyk2 (Phospho-Tyr579)	0.884993	0.417288	0.65114		Pyk2 (Phospho-Tyr579)	0.762948	0.906736	0.834842
Pyk2 (Phospho-Tyr580)	1.1655	1.56185	1.36367		Pyk2 (Phospho-Tyr580)	1.39641	1.72021	1.55831
Pyk2 (Phospho-Tyr881)	0.475456	0.642325	0.55889		Pyk2 (Phospho-Tyr881)	0.844622	0.735751	0.790186
Rac1/cdc42 (Ab-71)	0.791024	0.311475	0.55125		Rac1/cdc42 (Ab-71)	0.699203	0.889465	0.794334
Rac1/cdc42 (Phospho-Ser71)	1.27069	0.372578	0.821633		Rac1/cdc42 (Phospho-Ser71)	1.12351	1.32124	1.22237
RAD51 (Ab-309)	0.841515	0.366617	0.604066		RAD51 (Ab-309)	0.800797	0.853195	0.826996
RAD51 (Phospho-Tyr315)	0.715288	1.1699	0.942592		RAD51 (Phospho-Tyr315)	1.05777	0.645941	0.851855
RAD52 (Ab-104)	26.7111	34.3964	30.5538		RAD52 (Ab-104)	44.4641	41.133	42.7986
RAD52 (Phospho-Tyr104)	1.51473	1.40089	1.45781		RAD52 (Phospho-Tyr104)	1.95418	1.50259	1.72839
Raf1 (Ab-259)	1.2202	1.60805	1.41412		Raf1 (Ab-259)	1.37251	1.34715	1.35983
Raf1 (Ab-289)	0.729313	1.13711	0.933211		Raf1 (Ab-289)	0.962151	0.837651	0.899901
Raf1 (Ab-338)	0.798036	0.494784	0.64641		Raf1 (Ab-338)	0.938247	0.917098	0.927673
Raf1 (Ab-341)	0.590463	0.81073	0.700597		Raf1 (Ab-341)	1.0259	0.920553	0.973225
Raf1 (Ab-621)	0.743338	0.724292	0.733815		Raf1 (Ab-621)	0.952191	0.841105	0.896648
Raf1 (Phospho-Ser259)	1.19355	2.22206	1.7078		Raf1 (Phospho-Ser259)	0.978088	0.853195	0.915641
Raf1 (Phospho-Ser338)	1.33801	0.533532	0.93577		Raf1 (Phospho-Ser338)	1.11753	1.41105	1.26429
Raf1 (Phospho-Tyr341)	0.852735	1.96125	1.40699		Raf1 (Phospho-Tyr341)	0.683267	0.770294	0.72678
Raf1(Phospho-Ser621)	0.559607	1.97914	1.26937		Raf1(Phospho-Ser621)	1.16135	0.542314	0.851834
RapGEF1 (Phospho-Tyr504)	0.440393	0.684054	0.562223		RapGEF1 (Phospho-Tyr504)	0.356574	0.355786	0.35618
Ras-GRF1 (Ab-916)	1.21879	1.32638	1.27259		Ras-GRF1 (Ab-916)	1.0996	1.03109	1.06534
Ras-GRF1 (Phospho-Ser916)	0.85554	0.356185	0.605862		Ras-GRF1 (Phospho-Ser916)	0.880478	0.770294	0.825386
Rb (Ab-608)	0.904628	1.307	1.10582		Rb (Ab-608)	1.03187	1.21244	1.12215
Rb (Ab-780)	1.02665	0.52608	0.776364		Rb (Ab-780)	1.2012	1.19689	1.19904
Rb (Ab-795)	0.485273	0.415797	0.450535		Rb (Ab-795)	0.711155	1.21244	0.961795
Rb (Ab-807)	1.29453	0.800298	1.04741		Rb (Ab-807)	1.36653	1.49396	1.43024
Rb (Ab-811)	1.15708	1.22504	1.19106		Rb (Ab-811)	0.581673	0.903282	0.742477
Rb (Phospho-Ser608)	1.53015	1.6468	1.58848		Rb (Phospho-Ser608)	1.68924	1.4456	1.56742
Rb (Phospho-Ser780)	1.03226	1.44709	1.23968		Rb (Phospho-Ser780)	1.0239	1.15371	1.08881
Rb (Phospho-Ser795)	0.768583	1.02235	0.895469		Rb (Phospho-Ser795)	1.15538	0.73057	0.942974
Rb (Phospho-Ser807)	0.856942	0.727273	0.792108		Rb (Phospho-Ser807)	0.972112	0.671848	0.82198
Rb (Phospho-Ser811)	0.751753	0.997019	0.874386		Rb (Phospho-Ser811)	0.906375	1.00518	0.955778
Rb (Phospho-Thr821)	0.469846	0.548435	0.50914		Rb (Phospho-Thr821)	0.553785	1.2038	0.878792
Rb-like-2 (RBL2)(Ab-952)	0.750351	0.982116	0.866233		Rb-like-2 (RBL2)(Ab-952)	0.741036	0.82038	0.780708
Rel (Ab-503)	1.14025	1.33383	1.23704		Rel (Ab-503)	0.932271	1.03109	0.981679
Rel (Phospho-Ser503)	1.62973	1.54844	1.58908		Rel (Phospho-Ser503)	0.810757	1.24007	1.02541
RelB (Ab-552)	1.24123	0.479881	0.860557		RelB (Ab-552)	1.4741	1.33679	1.40545
RelB (Phospho-Ser552)	1.00982	0.424739	0.717278		RelB (Phospho-Ser552)	0.804781	0.917098	0.86094
Ret (Ab-905)	0.918654	0.354694	0.636674		Ret (Ab-905)	0.88247	0.92228	0.902375
Ret (Phospho-Tyr905)	0.708275	1.13413	0.921202		Ret (Phospho-Tyr905)	0.948207	0.891192	0.919699
RGS16 (Phospho-Tyr168)	1.17251	0.514158	0.843334		RGS16 (Phospho-Tyr168)	1.18526	1.21762	1.20144
Rho/Rac guanine nucleotide exchange factor 2 (Ab-885)	0.964937	0.305514	0.635226		Rho/Rac guanine nucleotide exchange factor 2 (Ab-885)	0.747012	1.09326	0.920138
Rho/Rac guanine nucleotide exchange factor 2 (Phospho-Ser885)	1.21459	0.687034	0.95081		Rho/Rac guanine nucleotide exchange factor 2 (Phospho-Ser885)	0.908367	1.43696	1.17266
RhoA (Ab-188)	0.751753	0.85842	0.805087		RhoA (Ab-188)	0.944223	0.877375	0.910799
RSK1/2/3/4 (Ab-221/227/218/232)	0.485273	0.783905	0.634589		RSK1/2/3/4 (Ab-221/227/218/232)	0.663347	0.620035	0.641691
RSK1/2/3/4 (Phospho-Ser221/227/218/232)	0.670407	2.02832	1.34936		RSK1/2/3/4 (Phospho-Ser221/227/218/232)	0.729084	0.692573	0.710829
RyR2 (Ab-2808)	0.629734	0.742176	0.685955		RyR2 (Ab-2808)	0.804781	0.770294	0.787537
RyR2 (Phospho-Ser2808)	1.28331	0.409836	0.846573		RyR2 (Phospho-Ser2808)	1.33466	1.37997	1.35731
S6 Ribosomal Protein (Ab-235)	1.38569	0.493294	0.939494		S6 Ribosomal Protein (Ab-235)	1.11554	1.68566	1.4006
S6 Ribosomal Protein (Phospho-Ser235)	0.948107	0.576751	0.762429		S6 Ribosomal Protein (Phospho-Ser235)	0.904382	1.01554	0.959963
SAPK/JNK (Ab-183)	1.06171	0.417288	0.739499		SAPK/JNK (Ab-183)	1.00598	1.09326	1.04962
SAPK/JNK (Ab-185)	1.09537	0.494784	0.795078		SAPK/JNK (Ab-185)	1.02191	0.948187	0.985049
SAPK/JNK (Phospho-Thr183)	0.8331	0.520119	0.676609		SAPK/JNK (Phospho-Thr183)	0.750996	0.84456	0.797778
SAPK/JNK (Phospho-Tyr185)	0.970547	0.406855	0.688701		SAPK/JNK (Phospho-Tyr185)	1.18526	1.07254	1.1289
SEK1/MKK4 (Ab-261)	1.22721	0.982116	1.10466		SEK1/MKK4 (Ab-261)	1.09163	1.23661	1.16412
SEK1/MKK4 (Ab-80)	1.3338	1.59016	1.46198		SEK1/MKK4 (Ab-80)	1.44024	1.3886	1.41442
SEK1/MKK4 (Phospho-Ser80)	3.46143	3.42027	3.44085		SEK1/MKK4 (Phospho-Ser80)	2.66932	2.32297	2.49615
SEK1/MKK4 (Phospho-Thr261)	1.26928	0.347243	0.808264		SEK1/MKK4 (Phospho-Thr261)	1.83665	1.94128	1.88897
SEK1/MKK4/JNKK1 (Ab-257)	0.879383	1.01639	0.947888		SEK1/MKK4/JNKK1 (Ab-257)	0.511952	0.666667	0.589309
SEK1/MKK4/JNKK1 (Phospho-Ser257)	1.1108	1.30253	1.20667		SEK1/MKK4/JNKK1 (Phospho-Ser257)	1.32072	1.10017	1.21044
Shc (Ab-349)	2.35624	2.19225	2.27425		Shc (Ab-349)	2.71713	2.48014	2.59863
Shc (Ab-427)	0.922861	2.62742	1.77514		Shc (Ab-427)	1.6992	1.75648	1.72784
Shc (Phospho-Tyr349)	1.04909	1.20268	1.12589		Shc (Phospho-Tyr349)	1.09562	0.968912	1.03226
Shc (Phospho-Tyr427)	1.09397	1.19374	1.14385		Shc (Phospho-Tyr427)	1.15139	1.10708	1.12924
SHP-1 (Phospho-Tyr536)	0.489481	1.14903	0.819256		SHP-1 (Phospho-Tyr536)	0.952191	0.918826	0.935508
SHP-2 (Ab-542)	0.856942	0.90313	0.880036		SHP-2 (Ab-542)	0.966135	0.806563	0.886349
SHP-2 (Ab-580)	0.776999	0.80775	0.792374		SHP-2 (Ab-580)	0.818725	0.765112	0.791919
SHP-2 (Phospho-Tyr542)	0.642356	0.736215	0.689285		SHP-2 (Phospho-Tyr542)	0.715139	0.661485	0.688312
SHP-2 (Phospho-Tyr580)	0.830295	0.889717	0.860006		SHP-2 (Phospho-Tyr580)	0.848606	0.761658	0.805132
SLP-76 (Ab-128)	0.471248	0.684054	0.577651		SLP-76 (Ab-128)	0.663347	0.61658	0.639963
SLP-76 (Phospho-Tyr128)	1.29874	0.624441	0.961589		SLP-76 (Phospho-Tyr128)	0.575697	0.592401	0.584049
Smad1 (Ab-187)	0.810659	1.04024	0.925449		Smad1 (Ab-187)	0.553785	0.62867	0.591227
Smad1 (Ab-465)	0.87798	1.25186	1.06492		Smad1 (Ab-465)	1.0498	0.525043	0.787422
Smad1 (Phospho-Ser187)	0.781206	0.457526	0.619366		Smad1 (Phospho-Ser187)	2.27689	0.716753	1.49682
Smad1 (Phospho-Ser465)	0.681627	0.375559	0.528593		Smad1 (Phospho-Ser465)	0.492032	0.506045	0.499038
Smad2 (Ab-220)	0.568022	1.55887	1.06344		Smad2 (Ab-220)	0.621514	0.772021	0.696767
Smad2 (ab-245)	0.800842	1.03577	0.918305		Smad2 (ab-245)	0.428287	0.414508	0.421397
Smad2 (Ab-250)	0.802244	1.04918	0.925712		Smad2 (Ab-250)	0.398406	0.426598	0.412502
Smad2 (Ab-255)	1.00561	1.1237	1.06465		Smad2 (Ab-255)	0.812749	1.0829	0.947825
Smad2 (Ab-467)	0.976157	1.04769	1.01192		Smad2 (Ab-467)	0.994024	0.915371	0.954698
Smad2 (Phospho-Ser250)	0.962132	0.406855	0.684494		Smad2 (Phospho-Ser250)	0.940239	0.949914	0.945076
Smad2 (Phospho-Ser467)	1.32258	0.588674	0.955627		Smad2 (Phospho-Ser467)	0.90239	0.825561	0.863976
Smad2 (Phospho-Thr220)	0.931276	0.375559	0.653418		Smad2 (Phospho-Thr220)	1.13944	1.01382	1.07663
Smad2/3 (Ab-8)	1.12903	1.47392	1.30148		Smad2/3 (Ab-8)	0.968127	1.21934	1.09374
Smad2/3 (Phospho-Thr8)	1.84572	1.45007	1.6479		Smad2/3 (Phospho-Thr8)	1.81673	1.86874	1.84274
Smad3 (Ab-179)	0.908836	1.86438	1.38661		Smad3 (Ab-179)	1.18327	1.12435	1.15381
Smad3 (Ab-204)	1.29173	0.472429	0.882077		Smad3 (Ab-204)	1.5996	1.59413	1.59686
Smad3 (Ab-213)	0.889201	0.260805	0.575003		Smad3 (Ab-213)	0.426295	0.894646	0.66047
Smad3 (Ab-425)	1.31276	1.50969	1.41123		Smad3 (Ab-425)	1.48008	1.5544	1.51724
Smad3 (Phospho-Ser204)	0.436185	0.47541	0.455797		Smad3 (Phospho-Ser204)	0.432271	0.506045	0.469158
Smad3 (Phospho-Ser208)	0.726508	0.767511	0.747009		Smad3 (Phospho-Ser208)	2.20717	2.18307	2.19512
Smad3 (Phospho-Ser213)	1.39691	0.5693	0.983107		Smad3 (Phospho-Ser213)	1.51992	1.72021	1.62006
Smad3 (Phospho-Ser425)	0.758766	0.915052	0.836909		Smad3 (Phospho-Ser425)	0.836653	0.782383	0.809518
Smad3 (Phospho-Thr179)	1.35764	0.947839	1.15274		Smad3 (Phospho-Thr179)	1.10956	1.31434	1.21195
SMC1 (Ab-957)	0.896213	1.14754	1.02188		SMC1 (Ab-957)	0.950199	0.958549	0.954374
SMC1 (Phospho-Ser957)	1.223	1.04173	1.13237		SMC1 (Phospho-Ser957)	1.32271	1.30915	1.31593
SP1 (Ab-739)	1.04208	0.38152	0.711798		SP1 (Ab-739)	0.900398	0.88601	0.893204
SP1 (Phospho-Thr739)	0.622721	1.12668	0.874699		SP1 (Phospho-Thr739)	0.731076	0.925734	0.828405
Src (Ab-418)	1.8864	1.45156	1.66898		Src (Ab-418)	2.23705	1.72712	1.98208
Src (Ab-529)	0.570827	0.66468	0.617754		Src (Ab-529)	0.743028	0.694301	0.718664
Src (Ab-75)	0.575035	0.587183	0.581109		Src (Ab-75)	0.806773	0.763385	0.785079
Src (Phospho-Ser75)	1.2244	1.80477	1.51459		Src (Phospho-Ser75)	0.89243	1.37824	1.13533
Src (Phospho-Tyr216)	0.751753	1.70492	1.22834		Src (Phospho-Tyr216)	1.34263	0.71848	1.03055
Src (Phospho-Tyr418)	1.88359	0.871833	1.37771		Src (Phospho-Tyr418)	1.20916	1.34024	1.2747
Src (Phospho-Tyr529)	1.10519	1.55887	1.33203		Src (Phospho-Tyr529)	1.2012	1.09154	1.14637
SREBP-1 (Ab-439)	1.95231	1.80924	1.88078		SREBP-1 (Ab-439)	1.29084	1.50432	1.39758
SREBP-1 (Phospho-Ser439)	0.917251	1.03577	0.976509		SREBP-1 (Phospho-Ser439)	0.378486	0.932642	0.655564
SRF (Ab-77)	1.00421	0.481371	0.742789		SRF (Ab-77)	0.938247	1.62003	1.27914
SRF (Ab-99)	1.20056	0.71237	0.956465		SRF (Ab-99)	1.2251	1.23143	1.22827
SRF (Phospho-Ser77)	1.06732	1.54396	1.30564		SRF (Phospho-Ser77)	1.251	1.09154	1.17127
SRF (Phospho-Ser99)	0.744741	0.909091	0.826916		SRF (Phospho-Ser99)	0.878486	0.848014	0.86325
STAM2 (Ab-192)	0.690042	0.293592	0.491817		STAM2 (Ab-192)	0.934263	0.677029	0.805646
STAM2 (Phospho-Tyr192)	2.52034	1.11028	1.81531		STAM2 (Phospho-Tyr192)	2.6753	2.37306	2.52418
STAT1 (Ab-701)	1.12903	0.974665	1.05185		STAT1 (Ab-701)	0.904382	0.93437	0.919376
STAT1 (Ab-727)	0.774194	0.670641	0.722417		STAT1 (Ab-727)	0.992032	0.962003	0.977018
STAT1 (Phospho-Ser727)	1.24965	1.52906	1.38936		STAT1 (Phospho-Ser727)	1.06375	1.56649	1.31512
STAT1 (Phospho-Tyr701)	0.88359	1.08942	0.986505		STAT1 (Phospho-Tyr701)	0.645418	0.759931	0.702675
STAT2 (Ab-690)	1.08836	0.433681	0.76102		STAT2 (Ab-690)	1.00398	1.0829	1.04344
STAT2 (Phospho-Tyr690)	0.7223	0.937407	0.829853		STAT2 (Phospho-Tyr690)	0.858566	0.818653	0.838609
[truncated: 138 more rows]

## Sheet: phosphorylation ratio
Differentially expressed phosphoprotein identified from phosphorylation antibody microarray
[truncated: 58 more rows]
